# Supplementary material for: The single-cell transcriptomic atlas iPain identifies senescence of nociceptors as a therapeutical target for chronic pain treatment
Source: Nat Commun. 2024 Oct 4;15:8585. doi: 10.1038/s41467-024-52052-8 (PMC11450014; doi:10.1038/s41467-024-52052-8)
Supplement: Supplementary file 4 — Supplementary Data 1 [file 41467_2024_52052_MOESM4_ESM.xlsx]

## Sheet: DRG
sample_id	Source	Sex	Age	Injury model	Time	cell count
Avraham_Crush_72	Avraham	female	Young	Crush	3day	3358
Avraham_DRC_72	Avraham	female	Young	DRC	3day	5173
Avraham_Naive_0	Avraham	female	Young	Naive	0day	4779
Avraham_SpNT_72	Avraham	female	Young	SpNT	3day	5971
LabMultiome_pooled_female_Old_CCI_336	Lab_Multiome	female	Old	CCI	14day	1848
LabMultiome_pooled_female_Old_Naive_0	Lab_Multiome	female	Old	Naive	0day	924
LabMultiome_pooled_female_Young_Naive_0	Lab_Multiome	female	Young	Naive	0day	1024
LabMultiome_pooled_male_Old_CCI_336	Lab_Multiome	male	Old	CCI	14day	70
LabMultiome_pooled_male_Old_Naive_0	Lab_Multiome	male	Old	Naive	0day	120
LabMultiome_pooled_male_Young_Naive_0	Lab_Multiome	male	Young	Naive	0day	482
LabSS3_pooled_female_Naive_0	Lab_SS3	female	Old	Naive	0day	371
LabSS3_pooled_male_Naive_0	Lab_SS3	male	Old	Naive	0day	254
Parpaite_Naive_0	Parpaite	male	Young	Naive	0day	49
female_C57_Crush_168_rep1	Renthal	female	Young	Crush	7day	1600
female_C57_Crush_168_rep2	Renthal	female	Young	Crush	7day	1567
female_C57_Naive_0_rep2	Renthal	female	Young	Naive	0day	1507
female_C57_Naive_0_rep1	Renthal	female	Young	Naive	0day	1274
male_C57_CFA_48_rep1	Renthal	male	Young	CFA	2day	1495
male_C57_Crush_6_rep1	Renthal	male	Young	Crush	0.25day	1728
male_C57_Crush_6_rep2	Renthal	male	Young	Crush	0.25day	1728
male_C57_Crush_336_rep2	Renthal	male	Young	Crush	14day	5692
male_C57_Crush_336_rep1	Renthal	male	Young	Crush	14day	4549
male_C57_Crush_24_rep2	Renthal	male	Young	Crush	1day	2297
male_C57_Crush_24_rep1	Renthal	male	Young	Crush	1day	1935
male_C57_Crush_672_rep2	Renthal	male	Young	Crush	28day	5728
male_C57_Crush_672_rep1	Renthal	male	Young	Crush	28day	5492
male_C57_Crush_72_rep2	Renthal	male	Young	Crush	3day	5669
male_C57_Crush_72_rep1	Renthal	male	Young	Crush	3day	4868
male_C57_Crush_1440_rep1	Renthal	male	Young	Crush	60day	2838
male_Mrgprd-cre_Crush_1440_rep2	Renthal	male	Young	Crush	60day	2054
male_C57_Crush_1440_rep2	Renthal	male	Young	Crush	60day	1978
male_Mrgprd-cre_Crush_1440_rep1	Renthal	male	Young	Crush	60day	1566
male_C57_Crush_168_rep2	Renthal	male	Young	Crush	7day	5354
male_C57_Crush_168_rep1	Renthal	male	Young	Crush	7day	4909
male_Mrgprd-cre_Crush_168_rep1	Renthal	male	Young	Crush	7day	2388
male_C57_Crush_2160_rep1	Renthal	male	Young	Crush	90day	2485
male_C57_Crush_2160_rep2	Renthal	male	Young	Crush	90day	1458
male_C57_Naive_0_rep1	Renthal	male	Young	Naive	0day	3262
male_Mrgprd-cre_Naive_0_rep1	Renthal	male	Young	Naive	0day	2067
male_Mrgprd-cre_Naive_0_rep3	Renthal	male	Young	Naive	0day	1972
male_Mrgprd-cre_Naive_0_rep2	Renthal	male	Young	Naive	0day	1905
male_C57_Naive_0_rep4	Renthal	male	Young	Naive	0day	1258
male_C57_Naive_0_rep3	Renthal	male	Young	Naive	0day	869
male_C57_Naive_0_rep5	Renthal	male	Young	Naive	0day	671
male_C57_Naive_0_rep2	Renthal	male	Young	Naive	0day	267
male_C57_Paclitaxel_168_rep1	Renthal	male	Young	Paclitaxel	7day	1871
male_C57_Paclitaxel_168_rep2	Renthal	male	Young	Paclitaxel	7day	1057
male_C57_ScNT_6_rep1	Renthal	male	Young	ScNT	0.25day	1042
male_C57_ScNT_12_rep2	Renthal	male	Young	ScNT	0.5day	1965
male_C57_ScNT_12_rep1	Renthal	male	Young	ScNT	0.5day	754
male_C57_ScNT_24_rep1	Renthal	male	Young	ScNT	1day	800
male_C57_ScNT_672_rep2	Renthal	male	Young	ScNT	28day	1136
male_C57_ScNT_672_rep1	Renthal	male	Young	ScNT	28day	955
male_C57_ScNT_72_rep2	Renthal	male	Young	ScNT	3day	1228
male_C57_ScNT_72_rep1	Renthal	male	Young	ScNT	3day	703
male_C57_ScNT_1440_rep1	Renthal	male	Young	ScNT	60day	1118
male_C57_ScNT_1440_rep2	Renthal	male	Young	ScNT	60day	815
male_C57_ScNT_168_rep1	Renthal	male	Young	ScNT	7day	4365
male_C57_ScNT_168_rep2	Renthal	male	Young	ScNT	7day	606
male_C57_SpNT_6_rep1	Renthal	male	Young	SpNT	0.25day	963
male_C57_SpNT_6_rep3	Renthal	male	Young	SpNT	0.25day	622
male_C57_SpNT_6_rep2	Renthal	male	Young	SpNT	0.25day	616
male_C57_SpNT_12_rep2	Renthal	male	Young	SpNT	0.5day	1229
male_C57_SpNT_12_rep1	Renthal	male	Young	SpNT	0.5day	1202
male_C57_SpNT_36_rep2	Renthal	male	Young	SpNT	1.5day	1651
male_C57_SpNT_36_rep1	Renthal	male	Young	SpNT	1.5day	626
male_C57_SpNT_24_rep1	Renthal	male	Young	SpNT	1day	1624
male_C57_SpNT_24_rep2	Renthal	male	Young	SpNT	1day	1400
male_C57_SpNT_48_rep2	Renthal	male	Young	SpNT	2day	1579
male_C57_SpNT_48_rep1	Renthal	male	Young	SpNT	2day	581
male_C57_SpNT_72_rep1	Renthal	male	Young	SpNT	3day	698
male_C57_SpNT_72_rep2	Renthal	male	Young	SpNT	3day	593
male_C57_SpNT_72_rep3	Renthal	male	Young	SpNT	3day	493
male_C57_SpNT_72_rep5	Renthal	male	Young	SpNT	3day	436
male_C57_SpNT_72_rep4	Renthal	male	Young	SpNT	3day	193
male_C57_SpNT_168_rep4	Renthal	male	Young	SpNT	7day	437
male_C57_SpNT_168_rep3	Renthal	male	Young	SpNT	7day	380
male_C57_SpNT_168_rep1	Renthal	male	Young	SpNT	7day	242
male_C57_SpNT_168_rep2	Renthal	male	Young	SpNT	7day	142
Sharma_Naive_0	Sharma	female	Young	Naive	0day	11132
Wang_Naive_0	Wang	male	Young	Naive	0day	5333
Wang_ScNT_12	Wang	male	Young	ScNT	0.5day	3104
Wang_ScNT_336	Wang	male	Young	ScNT	14day	1657
Wang_ScNT_24	Wang	male	Young	ScNT	1day	2735
Wang_ScNT_672	Wang	male	Young	ScNT	28day	1306
Wang_ScNT_48	Wang	male	Young	ScNT	2day	1981
Wang_ScNT_168	Wang	male	Young	ScNT	7day	3535
Zhang_female_CCI_168	Zhang	female	Young	CCI	7day	4088
Zhang_female_Sham_168	Zhang	female	Young	Sham	7day	6634
Zhang_male_CCI_168	Zhang	male	Young	CCI	7day	3251
Zhang_male_Sham_168	Zhang	male	Young	Sham	7day	4067

## Sheet: TG
Source	Sex	Conditions	Time	donor_id	count
Jia	female	Naive	0day	Jia_Naive_female	6142
Lab	female	Naive	0day	LabSS3_pooled_female_Naive_0	78
Lab	male	Naive	0day	LabSS3_pooled_male_Naive_0	46
Liu	male	CFA	7day	Liu_CFA_168h_male	1191
Liu	male	Naive	0day	Liu_Naive_male	2045
Nguyen	female	Naive	0day	Nguyen_Naive_female	4386
Nguyen	male	Naive	0day	Nguyen_Naive_male	122
Yang_ATAC	male	Naive	0day	Yang_Naive_male_ATAC	736
Yang_ATAC	pooled	Naive	0day	Yang_Naive_pooled_ATAC	2444
Yang_RNA	female	IS	0.0417day	IS_1h_female_rep1	5408
Yang_RNA	female	IS	0.0417day	IS_1h_female_rep2	4251
Yang_RNA	female	Naive	0day	Naive_female_rep2	6303
Yang_RNA	female	Naive	0day	Naive_female_rep1	4507
Yang_RNA	female	PBS	0.0417day	PBS_1h_female_rep1	6272
Yang_RNA	male	CSD	0.0625day	CSD_1.5h_male_rep2	3250
Yang_RNA	male	CSD	0.0625day	CSD_1.5h_male_rep1	608
Yang_RNA	male	CSD	0.25day	CSD_6h_male_rep2	1156
Yang_RNA	male	CSD	0.25day	CSD_6h_male_rep1	770
Yang_RNA	male	IS	0.0417day	IS_1h_male_rep3	5407
Yang_RNA	male	IS	0.0417day	IS_1h_male_rep1	894
Yang_RNA	male	IS	0.0417day	IS_1h_male_rep2	258
Yang_RNA	male	IS	0.25day	IS_6h_male_rep2	1186
Yang_RNA	male	IS	0.25day	IS_6h_male_rep1	757
Yang_RNA	male	IS	1day	IS_24h_male_rep1	1041
Yang_RNA	male	IS	1day	IS_24h_male_rep2	752
Yang_RNA	male	Naive	0day	Naive_male_rep8	5547
Yang_RNA	male	Naive	0day	Naive_male_rep10	4276
Yang_RNA	male	Naive	0day	Naive_male_rep2	1926
Yang_RNA	male	Naive	0day	Naive_male_rep1	1818
Yang_RNA	male	Naive	0day	Naive_male_rep3	1768
Yang_RNA	male	Naive	0day	Naive_male_rep4	1297
Yang_RNA	male	Naive	0day	Naive_male_rep6	1189
Yang_RNA	male	Naive	0day	Naive_male_rep9	1050
Yang_RNA	male	Naive	0day	Naive_male_rep5	801
Yang_RNA	male	Naive	0day	Naive_male_rep7	518
Yang_RNA	male	PBS	0.0417day	PBS_1h_male_rep1	7638
