# Supplementary material for: The single-cell transcriptomic atlas iPain identifies senescence of nociceptors as a therapeutical target for chronic pain treatment
Source: Nat Commun. 2024 Oct 4;15:8585. doi: 10.1038/s41467-024-52052-8 (PMC11450014; doi:10.1038/s41467-024-52052-8)
Supplement: Supplementary file 5 — Supplementary Data 2 [file 41467_2024_52052_MOESM5_ESM.xlsx]

## Sheet: Sheet1
	proba_de	proba_not_de	bayes_factor	scale1	scale2	pseudocounts	delta	lfc_mean	lfc_median	lfc_std	lfc_min	lfc_max	raw_mean1	raw_mean2	non_zeros_proportion1	non_zeros_proportion2	raw_normalized_mean1	raw_normalized_mean2	is_de_fdr_0.05	comparison	group1	group2
Fau	0.9682	0.0318	3.41597	0.000613211	0.000315429	0	0.25	2.21739	2.73708	3.80106	-9.19869	10.3766	7.306	3.31171	0.508083	0.337973	11.0255	5.06791	TRUE	B cell vs Rest	B cell	Rest
Gm42418	0.9668	0.0332	3.37144	0.0128388	0.00191508	0	0.25	4.60862	4.13786	4.50403	-11.752	14.1792	78.1489	8.93478	0.684758	0.241139	377.093	27.894	TRUE	B cell vs Rest	B cell	Rest
Gm26917	0.9648	0.0352	3.31087	0.00011719	2.64462e-05	0	0.25	2.80266	3.04763	3.41649	-11.8073	12.369	0.452655	0.223825	0.159353	0.12185	2.58108	0.325816	TRUE	B cell vs Rest	B cell	Rest
Igkc	0.9642	0.0358	3.29335	0.000545458	6.37128e-05	0	0.25	4.58068	3.80924	4.82899	-14.2092	19.019	7.21478	0.00587262	0.124711	0.00256118	6.23649	0.0166892	TRUE	B cell vs Rest	B cell	Rest
Dock2	0.964	0.036	3.28757	5.07275e-05	1.00285e-05	0	0.25	3.08669	3.2464	2.52495	-5.77278	10.8019	0.235566	0.026155	0.10739	0.0185233	0.961419	0.0696704	TRUE	B cell vs Rest	B cell	Rest
AY036118	0.9636	0.0364	3.27611	0.00325325	0.000395087	0	0.25	4.23875	4.31001	3.97079	-10.4594	13.4675	11.6674	1.3973	0.473441	0.0722823	99.0531	7.66957	TRUE	B cell vs Rest	B cell	Rest
Apoe	0.9626	0.0374	3.24797	0.000713763	0.00733009	0	0.25	0.980703	1.82968	4.01765	-10.9751	10.4839	8.41455	58.8339	0.669746	0.545066	17.4936	108.191	TRUE	B cell vs Rest	B cell	Rest
Rpl36	0.9622	0.0378	3.23691	0.000358363	0.000339377	0	0.25	0.520792	0.588712	3.54999	-7.57052	8.9253	4.27136	5.56491	0.446882	0.584105	6.57455	5.39553	TRUE	B cell vs Rest	B cell	Rest
Rps27	0.9622	0.0378	3.23691	0.000409053	0.000259116	0	0.25	1.75592	1.97419	3.81358	-9.9215	11.178	4.97922	2.61445	0.439954	0.405702	8.09338	4.23153	TRUE	B cell vs Rest	B cell	Rest
Rpl35	0.9622	0.0378	3.23691	0.000268853	0.000270449	0	0.25	0.503772	0.601076	4.38112	-9.8155	11.1046	3.08891	3.55654	0.382217	0.543592	4.71877	4.23453	TRUE	B cell vs Rest	B cell	Rest
Lars2	0.9616	0.0384	3.22054	0.000337689	5.75058e-05	0	0.25	3.14805	3.44633	2.86681	-8.65711	11.1372	4.57737	0.953548	0.527714	0.172375	11.8165	1.37063	TRUE	B cell vs Rest	B cell	Rest
Atp5e	0.9614	0.0386	3.21514	0.0002718	0.000222093	0	0.25	0.549235	0.678428	2.94266	-7.06535	7.8822	3.37991	3.70873	0.43418	0.565375	5.20755	3.53964	TRUE	B cell vs Rest	B cell	Rest
Malat1	0.9604	0.0396	3.18852	0.00419758	0.00869272	0	0.25	0.875933	0.364474	5.50445	-13.2588	13.506	39.9711	101.565	0.682448	0.641822	68.5981	137.363	TRUE	B cell vs Rest	B cell	Rest
Atox1	0.9594	0.0406	3.16254	0.000184422	0.000253223	0	0.25	0.179265	0.345657	3.16193	-7.67349	7.65009	2.10277	4.98802	0.398383	0.556734	3.2068	3.89873	TRUE	B cell vs Rest	B cell	Rest
Rps12	0.9594	0.0406	3.16254	0.000407378	0.000167786	0	0.25	1.93423	2.30982	3.30059	-8.77279	9.69076	5.28291	1.83462	0.408776	0.274228	7.16025	2.53564	TRUE	B cell vs Rest	B cell	Rest
Xlr5a	0.9592	0.0408	3.15742	5.93411e-05	5.03824e-06	0	0.25	2.77177	2.38887	5.43415	-14.0786	17.0753	0.137413	0.0147721	0.112009	0.0125213	2.30233	0.208031	TRUE	B cell vs Rest	B cell	Rest
Mrgpra2b	0.9582	0.0418	3.13216	3.01328e-05	9.15832e-06	0	0.25	2.14671	2.35985	3.59612	-9.26723	11.2217	0.158199	0.115227	0.108545	0.0664873	0.773892	0.098877	TRUE	B cell vs Rest	B cell	Rest
Rpl10	0.9578	0.0422	3.12222	0.000391789	0.000282402	0	0.25	1.53588	1.88951	3.2303	-7.85165	9.64808	4.40878	2.79484	0.463048	0.424536	7.61308	4.55726	TRUE	B cell vs Rest	B cell	Rest
Rpl23a	0.9572	0.0428	3.10747	0.000364751	0.000220087	0	0.25	1.89089	2.22046	3.55977	-8.35931	10.5861	3.74365	2.16534	0.472286	0.419594	6.65718	3.60827	TRUE	B cell vs Rest	B cell	Rest
Uba52	0.956	0.044	3.07857	0.000123682	8.02044e-05	0	0.25	1.63774	2.07854	3.07913	-8.92461	9.61796	1.25289	0.731012	0.32679	0.293243	2.16975	1.22629	TRUE	B cell vs Rest	B cell	Rest
Rapgef5	0.9558	0.0442	3.07382	4.84937e-05	1.51102e-05	0	0.25	2.22841	2.32937	2.41423	-6.36644	8.27804	0.135104	0.119833	0.101617	0.073343	0.262768	0.157563	TRUE	B cell vs Rest	B cell	Rest
Rps24	0.9558	0.0442	3.07382	0.000669582	0.00052176	0	0.25	0.44542	0.689043	2.67039	-6.0741	7.52046	8.42379	8.38085	0.586605	0.681973	14.1458	8.25816	TRUE	B cell vs Rest	B cell	Rest
Rplp2	0.9554	0.0446	3.0644	0.000461275	0.000434678	0	0.25	0.525048	0.571462	3.40423	-7.29732	8.59912	5.61894	7.17981	0.508083	0.611166	8.66072	6.71155	TRUE	B cell vs Rest	B cell	Rest
Rpl39	0.955	0.045	3.05505	0.000480154	0.000433687	0	0.25	0.240807	0.554642	2.75726	-6.50716	7.45981	6.07968	7.2175	0.517321	0.655792	9.39774	6.97	TRUE	B cell vs Rest	B cell	Rest
Rpl28	0.9546	0.0454	3.04578	0.000415722	0.00038237	0	0.25	0.30884	0.548711	2.58933	-5.77003	7.03581	4.94342	7.25133	0.52194	0.653335	8.20769	6.16801	TRUE	B cell vs Rest	B cell	Rest
Rpl27	0.9544	0.0456	3.04117	0.000238533	0.000108703	0	0.25	2.26461	2.94891	3.33712	-7.83562	9.768	2.79908	1.12852	0.441109	0.293812	4.65951	1.77144	TRUE	B cell vs Rest	B cell	Rest
Itga4	0.9544	0.0456	3.04117	4.34913e-05	1.00031e-05	0	0.25	2.64827	2.59741	2.21128	-5.75175	9.95452	0.181293	0.041781	0.100462	0.0341232	0.581272	0.0906782	TRUE	B cell vs Rest	B cell	Rest
Mndal	0.954	0.046	3.03202	3.8585e-05	1.52985e-05	0	0.25	2.20718	2.41946	2.20058	-6.05092	7.96961	0.17321	0.082605	0.108545	0.0476018	0.50315	0.173047	TRUE	B cell vs Rest	B cell	Rest
Ptprcap	0.954	0.046	3.03202	4.89919e-05	6.57893e-06	0	0.25	2.18421	2.04468	3.41505	-6.00129	12.3742	0.360277	0.0020179	0.135104	0.0017592	0.89552	0.00524873	TRUE	B cell vs Rest	B cell	Rest
Lsp1	0.9536	0.0464	3.02294	5.66441e-05	1.64804e-05	0	0.25	2.45312	2.4988	2.48167	-9.31522	10.6849	0.355658	0.105708	0.121247	0.0419103	0.637998	0.19319	TRUE	B cell vs Rest	B cell	Rest
Cox7c	0.953	0.047	3.00947	0.000588551	0.00057814	0	0.25	0.307735	0.49031	2.56424	-6.43378	7.00496	7.18245	10.6619	0.605081	0.691132	12.2553	9.52886	TRUE	B cell vs Rest	B cell	Rest
Cavin3	0.9526	0.0474	3.00057	2.27892e-05	6.5174e-05	0	0.25	0.191451	0.0570736	3.79864	-10.1406	9.72548	0.15358	0.185851	0.116628	0.0791121	0.377043	0.275016	TRUE	B cell vs Rest	B cell	Rest
Dcn	0.9978	0.0022	6.11709	0.0234595	0.000176191	0	0.25	8.456	8.82009	2.57212	-3.43827	14.3911	154.529	1.11651	0.994054	0.181091	351.506	4.00187	TRUE	Connective Tissue vs Rest	Connective Tissue	Rest
Meox1	0.9976	0.0024	6.02988	0.000103992	4.96608e-06	0	0.25	5.10015	5.1058	2.11257	-6.09974	13.2369	0.573836	0.00605022	0.269574	0.00467399	1.18279	0.0204248	TRUE	Connective Tissue vs Rest	Connective Tissue	Rest
Gpc3	0.9974	0.0026	5.94964	0.00107545	2.65677e-05	0	0.25	5.87377	6.0828	1.96122	-3.52081	11.3914	7.04558	0.118536	0.887017	0.0568149	16.3211	0.334566	TRUE	Connective Tissue vs Rest	Connective Tissue	Rest
Smoc2	0.9972	0.0028	5.87533	0.00129173	3.3077e-05	0	0.25	6.54021	6.59664	2.21334	-2.91424	12.5254	9.43903	0.123704	0.93558	0.0485576	21.3561	0.6989	TRUE	Connective Tissue vs Rest	Connective Tissue	Rest
Bace2	0.9962	0.0038	5.56894	0.000174621	9.63476e-06	0	0.25	4.6744	4.60478	1.81025	-3.10284	9.53043	1.18236	0.0473111	0.582755	0.0340163	2.60449	0.111522	TRUE	Connective Tissue vs Rest	Connective Tissue	Rest
Col3a1	0.9956	0.0044	5.42174	0.00102462	6.3364e-05	0	0.25	5.45095	5.47743	2.4186	-5.55792	13.1284	7.13082	0.403103	0.842418	0.0964659	15.9071	2.02552	TRUE	Connective Tissue vs Rest	Connective Tissue	Rest
Tgfbi	0.9954	0.0046	5.37709	0.000967883	3.16648e-05	0	0.25	5.89878	5.90521	2.41544	-2.27723	12.1516	7.26461	0.123626	0.918731	0.0600348	16.1046	0.45263	TRUE	Connective Tissue vs Rest	Connective Tissue	Rest
Sult5a1	0.995	0.005	5.2933	7.24302e-05	4.80562e-06	0	0.25	4.5075	4.71451	1.68419	-2.60383	8.30441	0.4777	0.0286152	0.278494	0.0178391	1.10439	0.0716423	TRUE	Connective Tissue vs Rest	Connective Tissue	Rest
Pcolce	0.9946	0.0054	5.21594	0.00103478	1.64989e-05	0	0.25	7.02304	7.53685	2.57706	-5.48665	11.9391	6.90485	0.0882334	0.885035	0.0499338	15.0542	0.227154	TRUE	Connective Tissue vs Rest	Connective Tissue	Rest
Apod	0.9946	0.0054	5.21594	0.031626	0.000182895	0	0.25	8.99139	9.41486	3.26544	-5.69614	16.3563	238.497	1.53295	0.97225	0.219859	512.634	3.28814	TRUE	Connective Tissue vs Rest	Connective Tissue	Rest
Igfbp6	0.9946	0.0054	5.21594	0.00196084	4.35759e-05	0	0.25	5.3867	5.3829	2.19684	-4.4078	12.7971	14.5798	0.201553	0.8444	0.0593856	30.1242	0.795974	TRUE	Connective Tissue vs Rest	Connective Tissue	Rest
Col1a1	0.9944	0.0056	5.17937	0.00098454	4.99408e-05	0	0.25	5.75205	5.77168	2.47794	-5.65363	15.1775	7.29533	0.265638	0.886026	0.0638779	16.4719	1.52348	TRUE	Connective Tissue vs Rest	Connective Tissue	Rest
Aebp1	0.994	0.006	5.10998	0.000316926	1.53593e-05	0	0.25	5.57092	5.50194	2.4398	-4.47437	12.8644	2.44797	0.0681359	0.663033	0.0371582	4.89878	0.203009	TRUE	Connective Tissue vs Rest	Connective Tissue	Rest
Myoc	0.9938	0.0062	5.07699	0.000483646	2.33339e-05	0	0.25	6.14436	6.07398	2.69282	-4.22757	13.0761	2.66304	0.0595153	0.372646	0.0162291	5.34392	0.357811	TRUE	Connective Tissue vs Rest	Connective Tissue	Rest
Col1a2	0.9936	0.0064	5.04504	0.00122569	9.45369e-05	0	0.25	5.26272	5.28026	2.40278	-5.56707	12.6092	9.16352	0.618715	0.961348	0.180338	20.4829	3.42567	TRUE	Connective Tissue vs Rest	Connective Tissue	Rest
Serping1	0.9934	0.0066	5.01406	0.00114177	4.86726e-05	0	0.25	5.02261	5.24568	1.95485	-4.0337	9.65565	7.76312	0.540993	0.945491	0.233258	17.2036	1.02891	TRUE	Connective Tissue vs Rest	Connective Tissue	Rest
Cd302	0.9934	0.0066	5.01406	0.000351315	1.51166e-05	0	0.25	5.68089	5.82932	2.36455	-3.45187	10.6404	2.23985	0.0800277	0.787909	0.0592558	4.97534	0.182191	TRUE	Connective Tissue vs Rest	Connective Tissue	Rest
Islr	0.993	0.007	4.95482	0.000766682	2.6984e-05	0	0.25	5.19677	5.30015	1.95507	-2.97688	11.5324	5.47372	0.104177	0.874133	0.0553608	12.4904	0.589212	TRUE	Connective Tissue vs Rest	Connective Tissue	Rest
Vit	0.9928	0.0072	4.92645	0.000233057	1.56877e-05	0	0.25	4.81556	4.78685	2.16724	-3.87218	10.7092	1.67989	0.0401183	0.627354	0.0273948	3.91593	0.207408	TRUE	Connective Tissue vs Rest	Connective Tissue	Rest
Efemp1	0.9928	0.0072	4.92645	0.000391629	2.3913e-05	0	0.25	5.47751	5.48485	2.57486	-2.31627	12.0098	2.3558	0.141959	0.723489	0.0868064	5.31504	0.440949	TRUE	Connective Tissue vs Rest	Connective Tissue	Rest
Il11ra1	0.9926	0.0074	4.89885	0.000208212	1.21554e-05	0	0.25	5.09196	5.47596	2.36532	-4.78558	10.398	1.56492	0.114432	0.676908	0.0842357	3.39514	0.179622	TRUE	Connective Tissue vs Rest	Connective Tissue	Rest
Gsn	0.9922	0.0078	4.8458	0.00690209	0.000168005	0	0.25	6.56369	6.83144	3.06635	-5.60415	14.4318	41.8741	1.20964	0.946482	0.322038	102.582	4.80567	TRUE	Connective Tissue vs Rest	Connective Tissue	Rest
H19	0.9922	0.0078	4.8458	0.000331815	1.49109e-05	0	0.25	6.2869	6.13702	3.0998	-10.2859	16.9776	1.22597	0.0451559	0.109019	0.0115551	2.23095	0.209604	TRUE	Connective Tissue vs Rest	Connective Tissue	Rest
Lbp	0.9922	0.0078	4.8458	0.000177385	1.28514e-05	0	0.25	4.52227	4.65179	1.85647	-3.24614	9.98845	1.31021	0.0735365	0.481665	0.0475968	2.70647	0.319455	TRUE	Connective Tissue vs Rest	Connective Tissue	Rest
Dlk1	0.9922	0.0078	4.8458	0.000140126	3.71796e-06	0	0.25	6.29401	6.58894	2.79256	-6.14463	12.8289	0.567889	0.00462206	0.130823	0.00259666	1.22355	0.0135882	TRUE	Connective Tissue vs Rest	Connective Tissue	Rest
Mfap5	0.992	0.008	4.82028	0.000501402	2.51365e-05	0	0.25	4.56294	4.66779	1.91236	-4.33736	10.2824	3.8672	0.0923364	0.755203	0.0360676	8.02219	0.307362	TRUE	Connective Tissue vs Rest	Connective Tissue	Rest
Rcn3	0.9918	0.0082	4.79539	0.000394997	1.82554e-05	0	0.25	5.83383	6.39395	2.74789	-4.63718	11.5734	2.60952	0.126091	0.780971	0.0869622	5.55279	0.292603	TRUE	Connective Tissue vs Rest	Connective Tissue	Rest
Inmt	0.9916	0.0084	4.77109	0.000101055	6.46353e-06	0	0.25	5.46791	5.1613	3.01911	-7.36235	15.7008	0.426164	0.00888058	0.11001	0.00405079	0.889279	0.0341685	TRUE	Connective Tissue vs Rest	Connective Tissue	Rest
Nnmt	0.9916	0.0084	4.77109	3.60922e-05	3.13092e-06	0	0.25	4.48015	4.60574	2.06598	-6.52928	13.0518	0.257681	0.00672536	0.167493	0.00534912	0.501711	0.0182239	TRUE	Connective Tissue vs Rest	Connective Tissue	Rest
Meox2	0.9914	0.0086	4.74735	0.000112007	8.75347e-06	0	0.25	4.29405	4.45323	1.86784	-4.28705	9.76858	0.778	0.0215782	0.418236	0.0156579	1.67747	0.079151	TRUE	Connective Tissue vs Rest	Connective Tissue	Rest
C1ra	0.9912	0.0088	4.72416	9.02586e-05	4.46313e-06	0	0.25	5.11066	5.367	2.17655	-4.55612	9.90811	0.648167	0.0134506	0.412289	0.0118408	1.4007	0.0352614	TRUE	Connective Tissue vs Rest	Connective Tissue	Rest
Fkbp7	0.9912	0.0088	4.72416	0.000191448	1.26063e-05	0	0.25	4.63692	4.64039	2.04001	-2.2747	9.76432	1.26958	0.0863632	0.624381	0.0661629	2.71291	0.139411	TRUE	Connective Tissue vs Rest	Connective Tissue	Rest
Igf1	0.991	0.009	4.70149	0.000217793	2.31643e-05	0	0.25	3.78271	3.77405	1.63766	-3.39654	8.65577	1.45689	0.0666556	0.482656	0.033419	2.96368	0.194471	TRUE	Connective Tissue vs Rest	Connective Tissue	Rest
Foxd2os	0.9908	0.0092	4.67931	0.000131146	1.13285e-05	0	0.25	4.29802	4.31449	1.84682	-2.66442	9.51621	0.861251	0.0321726	0.501487	0.0185402	1.85912	0.0872182	TRUE	Connective Tissue vs Rest	Connective Tissue	Rest
Sfrp4	0.9908	0.0092	4.67931	0.00102885	3.92317e-05	0	0.25	5.26821	5.11607	2.87661	-7.35603	15.4316	6.19722	0.230483	0.237859	0.0511542	12.1254	0.876988	TRUE	Connective Tissue vs Rest	Connective Tissue	Rest
Mfap4	0.9908	0.0092	4.67931	0.000254076	7.46943e-06	0	0.25	5.89338	5.62964	3.74058	-15.7933	25.3971	1.89693	0.0297318	0.111001	0.0109579	3.60049	0.0686864	TRUE	Connective Tissue vs Rest	Connective Tissue	Rest
Adamts2	0.9902	0.0098	4.61552	9.79118e-05	1.23267e-05	0	0.25	3.52166	3.67565	1.42456	-2.29457	7.3898	0.755205	0.0788854	0.428147	0.0541663	1.60326	0.20503	TRUE	Connective Tissue vs Rest	Connective Tissue	Rest
Olfml3	0.9902	0.0098	4.61552	0.000552967	1.91768e-05	0	0.25	5.36093	5.54365	2.59999	-4.60669	11.8732	3.65115	0.106227	0.793855	0.0777181	8.21412	0.272107	TRUE	Connective Tissue vs Rest	Connective Tissue	Rest
Igfbp7	0.9902	0.0098	4.61552	0.00136937	0.000262374	0	0.25	4.68085	5.09669	2.54523	-6.5918	10.9556	10.3528	1.7731	0.911794	0.143206	21.7676	3.87453	TRUE	Connective Tissue vs Rest	Connective Tissue	Rest
Cpxm1	0.9902	0.0098	4.61552	0.000209778	7.74189e-06	0	0.25	5.15882	5.215	2.4032	-4.2421	11.0085	1.43211	0.0464282	0.547076	0.0317312	3.0234	0.0897363	TRUE	Connective Tissue vs Rest	Connective Tissue	Rest
Shisa3	0.99	0.01	4.59512	7.32217e-05	8.22008e-06	0	0.25	3.97541	4.16296	1.64645	-3.06874	9.21389	0.511397	0.02646	0.327056	0.0185402	1.12063	0.14062	TRUE	Connective Tissue vs Rest	Connective Tissue	Rest
Stra6	0.99	0.01	4.59512	7.31797e-05	5.13106e-06	0	0.25	4.35232	4.32505	2.16914	-2.95225	11.2015	0.371655	0.0108021	0.157582	0.00872478	0.739887	0.0606301	TRUE	Connective Tissue vs Rest	Connective Tissue	Rest
Rbp4	0.9898	0.0102	4.57511	0.000138393	6.63344e-06	0	0.25	5.26747	5.36667	2.39822	-6.14795	12.1446	0.621408	0.0149567	0.163528	0.00633585	1.29146	0.0515583	TRUE	Connective Tissue vs Rest	Connective Tissue	Rest
Ecm1	0.9898	0.0102	4.57511	0.000279099	9.94389e-06	0	0.25	6.73641	7.07241	3.10721	-6.12854	14.4378	1.58573	0.0607873	0.407334	0.0374438	3.36151	0.142929	TRUE	Connective Tissue vs Rest	Connective Tissue	Rest
Dpep1	0.9896	0.0104	4.55549	0.00012729	3.24226e-06	0	0.25	6.03491	6.28182	3.00913	-6.46842	13.6913	0.808723	0.00602426	0.29336	0.00420659	1.84954	0.0202231	TRUE	Connective Tissue vs Rest	Connective Tissue	Rest
Ecm2	0.9896	0.0104	4.55549	0.000100818	8.96262e-06	0	0.25	4.39675	4.17394	2.17379	-2.12345	12.0144	0.771062	0.0447404	0.402379	0.0284854	1.55933	0.131955	TRUE	Connective Tissue vs Rest	Connective Tissue	Rest
Cdkn2b	0.9896	0.0104	4.55549	0.000163967	7.05696e-06	0	0.25	4.55007	4.63531	2.17035	-2.23874	10.3613	1.08325	0.029524	0.435084	0.0198125	2.30731	0.0463682	TRUE	Connective Tissue vs Rest	Connective Tissue	Rest
Clec1a	0.9896	0.0104	4.55549	7.45021e-05	8.22795e-06	0	0.25	3.75611	3.86649	1.56093	-1.80813	8.21182	0.461843	0.0200722	0.313181	0.0167485	0.997152	0.0611962	TRUE	Connective Tissue vs Rest	Connective Tissue	Rest
Lum	0.9894	0.0106	4.53624	0.00356106	3.8413e-05	0	0.25	6.04103	6.67756	2.95407	-6.27342	14.4067	20.672	0.125314	0.721506	0.0530238	47.9225	0.372062	TRUE	Connective Tissue vs Rest	Connective Tissue	Rest
Tmem45a	0.9892	0.0108	4.51735	7.30301e-05	6.05673e-06	0	0.25	5.11049	5.03513	2.62065	-6.96172	11.3227	0.412289	0.00664746	0.308226	0.00514139	0.892329	0.024142	TRUE	Connective Tissue vs Rest	Connective Tissue	Rest
Abi3bp	0.989	0.011	4.4988	0.000204832	2.19365e-05	0	0.25	4.05313	4.15249	1.7018	-3.22456	10.0352	1.72151	0.133986	0.617443	0.0656955	3.56364	0.319046	TRUE	Connective Tissue vs Rest	Connective Tissue	Rest
Angptl7	0.989	0.011	4.4988	0.000810927	2.37712e-05	0	0.25	5.40217	5.84969	2.39623	-4.62992	11.6098	1.70763	0.0230324	0.163528	0.00781595	4.54441	0.13842	TRUE	Connective Tissue vs Rest	Connective Tissue	Rest
Cdkn2a	0.989	0.011	4.4988	0.000204072	6.78302e-06	0	0.25	5.61692	5.6353	2.65558	-5.33553	14.1016	1.35778	0.0119965	0.436075	0.00880268	3.01197	0.0272937	TRUE	Connective Tissue vs Rest	Connective Tissue	Rest
Itgbl1	0.9888	0.0112	4.48058	0.000157326	1.23262e-05	0	0.25	4.24575	4.39637	1.9333	-4.37064	11.0791	1.4896	0.0487909	0.404361	0.0160474	2.65011	0.155081	TRUE	Connective Tissue vs Rest	Connective Tissue	Rest
Scarf2	0.9888	0.0112	4.48058	4.69114e-05	6.1288e-06	0	0.25	3.27957	3.32058	1.44528	-2.29061	8.07068	0.388503	0.015502	0.282458	0.0135546	0.765443	0.0508821	TRUE	Connective Tissue vs Rest	Connective Tissue	Rest
Qpct	0.9888	0.0112	4.48058	6.33472e-05	6.61336e-06	0	0.25	3.83066	3.79633	1.84557	-2.51367	10.6563	0.289395	0.0293163	0.198216	0.0196308	0.61261	0.0419937	TRUE	Connective Tissue vs Rest	Connective Tissue	Rest
Il33	0.9886	0.0114	4.46268	0.000117312	8.7449e-06	0	0.25	4.36639	4.41217	1.82903	-2.57057	9.6448	0.794847	0.0150087	0.375619	0.0110618	1.72686	0.0508673	TRUE	Connective Tissue vs Rest	Connective Tissue	Rest
Ngf	0.9886	0.0114	4.46268	6.98937e-05	6.81528e-06	0	0.25	4.56822	4.46428	2.34787	-3.26817	11.1745	0.342914	0.0107502	0.166501	0.00760822	0.643642	0.0252822	TRUE	Connective Tissue vs Rest	Connective Tissue	Rest
A2m	0.9886	0.0114	4.46268	0.000104248	8.87441e-06	0	0.25	4.21869	4.06552	2.15818	-2.94247	11.5314	0.603568	0.0291604	0.303271	0.0201501	1.43102	0.0530299	TRUE	Connective Tissue vs Rest	Connective Tissue	Rest
Gjb5	0.9884	0.0116	4.44508	3.72711e-05	3.19729e-06	0	0.25	5.08449	4.60086	2.7088	-5.35829	12.2028	0.169475	0.00225909	0.132805	0.00184363	0.360176	0.0118593	TRUE	Connective Tissue vs Rest	Connective Tissue	Rest
Rab3il1	0.9884	0.0116	4.44508	5.80559e-05	9.46466e-06	0	0.25	3.61443	3.61916	1.89372	-3.11351	7.94967	0.429137	0.0360156	0.306244	0.0283296	0.943371	0.0828832	TRUE	Connective Tissue vs Rest	Connective Tissue	Rest
Prelp	0.9884	0.0116	4.44508	0.000239039	1.70028e-05	0	0.25	4.51653	4.55253	2.02975	-3.80373	9.90681	1.69475	0.0438574	0.710605	0.0285633	3.8425	0.241044	TRUE	Connective Tissue vs Rest	Connective Tissue	Rest
Twist2	0.9884	0.0116	4.44508	2.58779e-05	2.45384e-06	0	0.25	4.08035	4.13647	2.02168	-5.66814	10.3805	0.189296	0.00386903	0.152626	0.00321986	0.375419	0.0122851	TRUE	Connective Tissue vs Rest	Connective Tissue	Rest
Angptl1	0.9882	0.0118	4.42778	6.97373e-05	7.06073e-06	0	0.25	4.47069	4.26736	2.39201	-3.88601	11.4741	0.45887	0.0282777	0.282458	0.0214225	1.04776	0.0987066	TRUE	Connective Tissue vs Rest	Connective Tissue	Rest
Mxra8	0.988	0.012	4.41078	0.000217451	2.32911e-05	0	0.25	4.09136	4.27914	2.11925	-3.60684	8.83501	1.51537	0.141907	0.666997	0.101685	3.23539	0.454847	TRUE	Connective Tissue vs Rest	Connective Tissue	Rest
Fkbp11	0.9876	0.0124	4.37758	3.24829e-05	3.21089e-06	0	0.25	4.26534	4.25649	2.05365	-2.82205	9.29885	0.170466	0.0169562	0.13776	0.00890655	0.346771	0.0127726	TRUE	Connective Tissue vs Rest	Connective Tissue	Rest
Vtn	0.9876	0.0124	4.37758	0.000306131	2.95686e-05	0	0.25	5.02555	5.24692	2.5073	-6.53837	11.4297	1.83945	0.111214	0.500496	0.0331594	4.27317	0.378254	TRUE	Connective Tissue vs Rest	Connective Tissue	Rest
Cp	0.9874	0.0126	4.36138	0.000490056	3.67967e-05	0	0.25	4.75657	4.60244	2.48903	-4.02279	11.7189	3.1675	0.199946	0.760159	0.110514	7.43842	0.696841	TRUE	Connective Tissue vs Rest	Connective Tissue	Rest
Col8a2	0.9874	0.0126	4.36138	3.40005e-05	3.49997e-06	0	0.25	4.30919	4.35299	2.21731	-4.79146	11.9173	0.216055	0.0104905	0.144698	0.00778998	0.437314	0.0519351	TRUE	Connective Tissue vs Rest	Connective Tissue	Rest
Col6a1	0.9874	0.0126	4.36138	0.000222482	2.06728e-05	0	0.25	4.33904	4.44837	2.00175	-3.43971	10.8665	1.65709	0.0891428	0.613479	0.0397289	3.56184	0.422118	TRUE	Connective Tissue vs Rest	Connective Tissue	Rest
Sbspon	0.9872	0.0128	4.34543	0.000101735	1.04529e-05	0	0.25	3.76035	3.8115	1.75334	-3.34074	8.6589	0.557979	0.0315495	0.274529	0.025681	1.20525	0.0787829	TRUE	Connective Tissue vs Rest	Connective Tissue	Rest
Serpinf1	0.9868	0.0132	4.31425	0.000801024	2.07946e-05	0	0.25	5.77986	6.20314	2.57001	-5.7169	12.2974	5.91278	0.196909	0.810704	0.120096	12.2626	0.354814	TRUE	Connective Tissue vs Rest	Connective Tissue	Rest
Pax9	0.9868	0.0132	4.31425	3.8118e-05	4.4115e-06	0	0.25	3.94547	3.93699	1.82693	-2.89335	8.90083	0.290386	0.00732259	0.219029	0.00594635	0.605111	0.0344311	TRUE	Connective Tissue vs Rest	Connective Tissue	Rest
Thbs4	0.9866	0.0134	4.29901	0.000104992	1.10007e-05	0	0.25	4.04661	3.62973	2.54827	-3.80296	14.104	0.546085	0.0119187	0.181368	0.00758225	1.25481	0.0685774	TRUE	Connective Tissue vs Rest	Connective Tissue	Rest
Mylk	0.9866	0.0134	4.29901	0.000168794	3.14315e-05	0	0.25	3.36562	3.52444	1.71214	-5.33199	8.43236	1.03271	0.128247	0.432111	0.0603464	2.25823	0.314025	TRUE	Connective Tissue vs Rest	Connective Tissue	Rest
Mgp	0.9864	0.0136	4.28399	0.00146777	7.47555e-05	0	0.25	5.49459	5.84304	2.65639	-7.12532	12.9556	12.7532	0.438265	0.808722	0.0737192	24.2643	1.45792	TRUE	Connective Tissue vs Rest	Connective Tissue	Rest
Kdelr3	0.9864	0.0136	4.28399	0.000140007	7.66015e-06	0	0.25	4.59951	4.78812	2.1407	-4.42545	9.83993	0.968288	0.0279921	0.525273	0.0243307	2.1158	0.082685	TRUE	Connective Tissue vs Rest	Connective Tissue	Rest
Htra3	0.9864	0.0136	4.28399	0.000153372	1.22432e-05	0	0.25	4.8244	4.86787	2.40331	-5.71084	10.5236	0.890983	0.0416762	0.399405	0.0238633	1.90751	0.248118	TRUE	Connective Tissue vs Rest	Connective Tissue	Rest
Selenbp1	0.9864	0.0136	4.28399	6.58998e-05	5.37745e-06	0	0.25	4.64779	4.61108	2.45215	-3.82917	10.1319	0.423191	0.0224611	0.311199	0.0207993	0.9608	0.0541722	TRUE	Connective Tissue vs Rest	Connective Tissue	Rest
Col6a2	0.9862	0.0138	4.26919	0.000176308	1.91906e-05	0	0.25	4.17417	4.11507	2.23579	-4.08862	11.5381	1.32706	0.120406	0.507433	0.0546597	2.65054	0.485004	TRUE	Connective Tissue vs Rest	Connective Tissue	Rest
Tbx18	0.9862	0.0138	4.26919	4.49449e-05	5.05847e-06	0	0.25	3.90647	3.96646	1.93451	-3.73451	11.6573	0.253716	0.00625796	0.190287	0.00560879	0.636064	0.0273916	TRUE	Connective Tissue vs Rest	Connective Tissue	Rest
Nucb2	0.986	0.014	4.2546	6.83968e-05	1.0682e-05	0	0.25	3.17917	3.16775	1.51067	-3.10211	7.34405	0.37661	0.0656947	0.276511	0.0529719	0.771409	0.100394	TRUE	Connective Tissue vs Rest	Connective Tissue	Rest
Bgn	0.986	0.014	4.2546	0.000543454	3.78735e-05	0	0.25	5.42416	5.81709	2.84962	-5.89733	12.2061	4.79186	0.249262	0.777007	0.116175	9.3814	0.82794	TRUE	Connective Tissue vs Rest	Connective Tissue	Rest
Gpx7	0.9858	0.0142	4.24021	0.000111999	1.19281e-05	0	0.25	3.34376	3.5138	1.45174	-3.46163	6.81306	0.730428	0.0939189	0.446977	0.0774584	1.53458	0.142729	TRUE	Connective Tissue vs Rest	Connective Tissue	Rest
Copz2	0.9858	0.0142	4.24021	0.000151548	1.73023e-05	0	0.25	3.84283	4.04957	2.02931	-3.97309	9.21234	1.15065	0.109914	0.579782	0.0818987	2.39257	0.219205	TRUE	Connective Tissue vs Rest	Connective Tissue	Rest
Ogn	0.9858	0.0142	4.24021	0.000255323	3.02732e-05	0	0.25	3.76547	3.644	1.95384	-3.6642	10.742	2.17939	0.128559	0.673935	0.0698761	4.82445	0.469617	TRUE	Connective Tissue vs Rest	Connective Tissue	Rest
C1s1	0.9854	0.0146	4.21203	0.000120905	1.05731e-05	0	0.25	4.85131	4.64472	2.5317	-3.67344	12.0455	0.811696	0.0377554	0.43112	0.0273688	1.99525	0.167487	TRUE	Connective Tissue vs Rest	Connective Tissue	Rest
Phlda3	0.9854	0.0146	4.21203	0.000403595	2.90512e-05	0	0.25	4.26871	4.53008	2.10636	-4.22301	9.38049	2.42122	0.244721	0.709613	0.162343	5.23005	0.437218	TRUE	Connective Tissue vs Rest	Connective Tissue	Rest
Cebpd	0.985	0.015	4.18459	0.00124796	5.69691e-05	0	0.25	5.55641	5.88952	3.18951	-5.8601	13.18	0.574827	0.113239	0.114965	0.0580613	1.3679	0.263641	TRUE	Connective Tissue vs Rest	Connective Tissue	Rest
Foxs1	0.985	0.015	4.18459	0.000110264	5.97295e-06	0	0.25	4.7766	4.99687	2.40467	-5.86898	11.6269	0.671953	0.0148528	0.26561	0.0109579	1.44002	0.0571882	TRUE	Connective Tissue vs Rest	Connective Tissue	Rest
Ccl11	0.9848	0.0152	4.17114	0.000973359	3.10306e-05	0	0.25	4.56599	5.10013	2.64704	-6.05879	11.1546	6.36967	0.045052	0.648167	0.017138	13.5734	0.17188	TRUE	Connective Tissue vs Rest	Connective Tissue	Rest
Efemp2	0.9848	0.0152	4.17114	0.000108579	1.56583e-05	0	0.25	3.43619	3.69597	1.73646	-3.97456	7.83664	0.751241	0.107006	0.480674	0.0797694	1.57918	0.171513	TRUE	Connective Tissue vs Rest	Connective Tissue	Rest
Omd	0.9848	0.0152	4.17114	3.87663e-05	3.68796e-06	0	0.25	4.41052	4.36498	2.41597	-4.24451	11.8015	0.232904	0.0131651	0.149653	0.00566072	0.524358	0.0265027	TRUE	Connective Tissue vs Rest	Connective Tissue	Rest
Foxd1	0.9844	0.0156	4.14476	7.84778e-05	1.11101e-05	0	0.25	3.69093	3.4688	2.06723	-4.05931	10.6866	0.636274	0.0283296	0.374628	0.0176833	1.35391	0.13822	TRUE	Connective Tissue vs Rest	Connective Tissue	Rest
Cped1	0.9844	0.0156	4.14476	0.000156066	1.69524e-05	0	0.25	4.12751	4.27168	2.19716	-5.28383	11.3507	1.8454	0.101242	0.44004	0.038872	3.37514	0.271812	TRUE	Connective Tissue vs Rest	Connective Tissue	Rest
Cldn11	0.9844	0.0156	4.14476	0.000203163	1.90995e-05	0	0.25	4.51134	4.3833	2.78379	-6.32593	13.7488	0.896928	0.0427409	0.216056	0.0174755	1.98026	0.302297	TRUE	Connective Tissue vs Rest	Connective Tissue	Rest
Col9a2	0.9844	0.0156	4.14476	0.000134835	7.61981e-06	0	0.25	4.47288	4.61418	2.29141	-3.72825	9.8628	0.782955	0.0247203	0.345887	0.0212407	1.80854	0.0653981	TRUE	Connective Tissue vs Rest	Connective Tissue	Rest
Colec12	0.9844	0.0156	4.14476	9.61243e-05	1.28e-05	0	0.25	3.94168	3.66627	2.20268	-3.56195	11.0968	0.63231	0.0486611	0.370664	0.0345875	1.29465	0.167101	TRUE	Connective Tissue vs Rest	Connective Tissue	Rest
Clec3b	0.9842	0.0158	4.13182	0.000191636	1.7275e-05	0	0.25	4.54893	4.24973	2.95712	-8.99094	13.6818	0.599604	0.0416503	0.116947	0.0135805	1.22141	0.228779	TRUE	Connective Tissue vs Rest	Connective Tissue	Rest
Scara5	0.984	0.016	4.11904	8.4942e-05	9.68521e-06	0	0.25	4.77107	4.60145	2.74226	-6.0209	12.7216	0.52329	0.0292384	0.302279	0.0152684	1.25068	0.168605	TRUE	Connective Tissue vs Rest	Connective Tissue	Rest
Tmed3	0.984	0.016	4.11904	0.000208538	3.90114e-05	0	0.25	2.31381	2.60969	1.80606	-5.50991	6.38033	1.48266	0.48985	0.657086	0.298564	3.17297	0.650817	TRUE	Connective Tissue vs Rest	Connective Tissue	Rest
Cxcl16	0.984	0.016	4.11904	0.000129197	1.40448e-05	0	0.25	3.92423	4.03755	1.99067	-4.76312	10.0058	0.592666	0.0768863	0.345887	0.0391836	1.38635	0.146748	TRUE	Connective Tissue vs Rest	Connective Tissue	Rest
Steap3	0.984	0.016	4.11904	9.29237e-05	1.15006e-05	0	0.25	3.34654	3.45252	1.70009	-4.65986	8.80355	0.667989	0.154189	0.396432	0.104308	1.43224	0.17072	TRUE	Connective Tissue vs Rest	Connective Tissue	Rest
Apoe	0.9838	0.0162	4.10641	0.00469248	0.00740282	0	0.25	3.84228	4.67683	4.19318	-9.79297	12.7732	40.2815	58.1846	0.938553	0.537561	80.039	106.888	TRUE	Connective Tissue vs Rest	Connective Tissue	Rest
Scgb1a1	0.9838	0.0162	4.10641	8.14137e-05	4.51931e-06	0	0.25	5.52583	5.87807	3.15841	-5.32242	12.0732	0.23885	0.0270832	0.115956	0.0192932	0.498275	0.0422247	TRUE	Connective Tissue vs Rest	Connective Tissue	Rest
Spp1	0.9838	0.0162	4.10641	0.000554743	4.31526e-05	0	0.25	4.30686	4.37998	2.3197	-4.92286	10.6744	2.78098	0.248607	0.553023	0.114539	5.96701	0.519939	TRUE	Connective Tissue vs Rest	Connective Tissue	Rest
Col8a1	0.9838	0.0162	4.10641	0.000159945	2.06873e-05	0	0.25	4.05491	4.2005	2.16937	-4.51597	9.97623	1.5223	0.118536	0.473736	0.0526083	2.92854	0.374419	TRUE	Connective Tissue vs Rest	Connective Tissue	Rest
Gstm2	0.9836	0.0164	4.09394	0.000100117	1.01378e-05	0	0.25	3.69872	3.81027	2.13111	-5.30442	9.41656	0.721508	0.0405079	0.462834	0.0257069	1.51891	0.0811519	TRUE	Connective Tissue vs Rest	Connective Tissue	Rest
Dact1	0.9834	0.0166	4.08161	5.65051e-05	9.28527e-06	0	0.25	3.34839	3.29305	1.68974	-2.31816	7.74222	0.398414	0.0472328	0.266601	0.0390018	0.82983	0.136163	TRUE	Connective Tissue vs Rest	Connective Tissue	Rest
Fzd2	0.9834	0.0166	4.08161	7.38303e-05	1.27296e-05	0	0.25	3.45904	3.24918	2.02181	-4.21136	9.71767	0.581764	0.0476223	0.352825	0.0366908	1.31149	0.279578	TRUE	Connective Tissue vs Rest	Connective Tissue	Rest
C1qtnf2	0.9834	0.0166	4.08161	9.73374e-05	8.70228e-06	0	0.25	3.99956	4.07556	2.55161	-6.88834	15.2911	0.728445	0.0235777	0.327056	0.0177352	1.42672	0.0726171	TRUE	Connective Tissue vs Rest	Connective Tissue	Rest
Sdc2	0.9832	0.0168	4.06943	0.000219901	3.25461e-05	0	0.25	3.36153	3.45877	1.6182	-1.33802	7.52602	1.54114	0.244099	0.694747	0.168342	3.45591	0.565981	TRUE	Connective Tissue vs Rest	Connective Tissue	Rest
Adam33	0.9832	0.0168	4.06943	5.69982e-05	9.00544e-06	0	0.25	3.43502	3.55478	1.67321	-2.59502	8.18096	0.297324	0.0246943	0.217047	0.0201501	0.665911	0.0647281	TRUE	Connective Tissue vs Rest	Connective Tissue	Rest
Mfap2	0.9832	0.0168	4.06943	0.000133176	7.35903e-06	0	0.25	4.68103	4.90519	2.24758	-4.51121	10.0034	0.862242	0.0190335	0.451933	0.0154242	1.93517	0.0522152	TRUE	Connective Tissue vs Rest	Connective Tissue	Rest
Zfp36	0.983	0.017	4.0574	0.000522258	5.98329e-05	0	0.25	4.08936	4.30169	2.83885	-6.65684	11.6779	4.02082	0.403823	0.530228	0.11537	7.81477	0.857025	TRUE	Connective Tissue vs Rest	Connective Tissue	Rest
Slc13a4	0.983	0.017	4.0574	4.64709e-05	6.16734e-06	0	0.25	3.68177	3.65655	1.99298	-3.79562	10.0159	0.252725	0.019423	0.188305	0.00952974	0.612841	0.0605133	TRUE	Connective Tissue vs Rest	Connective Tissue	Rest
Srpx	0.983	0.017	4.0574	0.000200632	1.34356e-05	0	0.25	4.63858	4.68552	2.6201	-3.04548	10.9487	1.12091	0.0647857	0.497522	0.0511282	2.51123	0.164603	TRUE	Connective Tissue vs Rest	Connective Tissue	Rest
Snhg18	0.983	0.017	4.0574	0.000137027	1.4336e-05	0	0.25	3.95256	4.01522	1.95981	-3.92187	10.3343	0.968288	0.0977367	0.533201	0.0674353	1.92578	0.172023	TRUE	Connective Tissue vs Rest	Connective Tissue	Rest
Nupr1	0.9828	0.0172	4.0455	0.000394998	1.74282e-05	0	0.25	4.90528	5.39455	2.43282	-6.69944	11.0474	2.60457	0.119705	0.68781	0.0604503	5.59928	0.198893	TRUE	Connective Tissue vs Rest	Connective Tissue	Rest
Cxcl1	0.9828	0.0172	4.0455	0.00036617	2.13314e-05	0	0.25	4.31301	4.28362	2.64856	-6.68496	13.7739	2.62042	0.0294981	0.226957	0.0111916	4.77708	0.0767874	TRUE	Connective Tissue vs Rest	Connective Tissue	Rest
Fkbp9	0.9824	0.0176	4.0221	0.00015279	1.9746e-05	0	0.25	3.51547	3.59709	1.76124	-2.01208	7.76017	1.03172	0.133232	0.567889	0.105528	2.26772	0.401291	TRUE	Connective Tissue vs Rest	Connective Tissue	Rest
Fcgrt	0.9824	0.0176	4.0221	0.000271282	3.33463e-05	0	0.25	3.94576	4.29277	2.38411	-4.70135	8.83029	1.90189	0.220957	0.740337	0.137441	4.15238	0.508448	TRUE	Connective Tissue vs Rest	Connective Tissue	Rest
Cpxm2	0.9822	0.0178	4.0106	8.41004e-05	9.93615e-06	0	0.25	3.64253	3.68194	1.86298	-3.51079	9.97293	0.423191	0.0227987	0.217047	0.0147231	0.88552	0.0619637	TRUE	Connective Tissue vs Rest	Connective Tissue	Rest
Pdlim4	0.9822	0.0178	4.0106	0.000118511	3.87656e-05	0	0.25	3.17699	3.54627	2.32422	-5.57055	8.83033	0.730427	0.256167	0.388503	0.114279	1.43259	0.509629	TRUE	Connective Tissue vs Rest	Connective Tissue	Rest
Il17d	0.9822	0.0178	4.0106	4.48641e-05	9.51007e-06	0	0.25	2.3985	2.49751	1.04748	-3.11482	6.11977	0.219029	0.0779763	0.179386	0.0638259	0.461542	0.0944845	TRUE	Connective Tissue vs Rest	Connective Tissue	Rest
Cldn1	0.982	0.018	3.99922	8.01446e-05	1.28549e-05	0	0.25	3.17597	3.15766	1.7707	-3.39441	8.8165	0.639247	0.0317313	0.329039	0.023318	1.46002	0.148319	TRUE	Connective Tissue vs Rest	Connective Tissue	Rest
D630033O11Rik	0.9818	0.0182	3.98797	3.94534e-05	4.10824e-06	0	0.25	4.29777	4.15821	2.33389	-4.24314	11.147	0.124876	0.00376516	0.102081	0.00337566	0.286215	0.00932579	TRUE	Connective Tissue vs Rest	Connective Tissue	Rest
9130410C08Rik	0.9816	0.0184	3.97683	3.98977e-05	6.23788e-06	0	0.25	4.04246	3.92173	2.85402	-8.57804	13.3548	0.433102	0.00965956	0.151635	0.00436239	0.755057	0.0277676	TRUE	Connective Tissue vs Rest	Connective Tissue	Rest
Sox8	0.9816	0.0184	3.97683	7.4931e-05	5.93543e-06	0	0.25	4.03009	4.09698	2.0949	-3.3345	9.97581	0.435084	0.0115811	0.268583	0.0102828	1.05311	0.0359547	TRUE	Connective Tissue vs Rest	Connective Tissue	Rest
Ltbp4	0.9814	0.0186	3.96582	9.54489e-05	1.34221e-05	0	0.25	3.89648	3.80302	2.22368	-4.55738	10.1995	0.613479	0.0685769	0.359762	0.050557	1.48825	0.282104	TRUE	Connective Tissue vs Rest	Connective Tissue	Rest
Ramp2	0.9812	0.0188	3.95492	0.000460778	5.08642e-05	0	0.25	4.54922	5.03057	2.42568	-3.96137	8.64452	2.83053	0.376521	0.762141	0.154943	6.24126	0.805255	TRUE	Connective Tissue vs Rest	Connective Tissue	Rest
Pthlh	0.9812	0.0188	3.95492	5.00232e-05	5.93845e-06	0	0.25	3.75985	3.56886	2.28834	-3.78337	11.2442	0.280476	0.0214744	0.144698	0.0176833	0.572954	0.0857952	TRUE	Connective Tissue vs Rest	Connective Tissue	Rest
Gstt1	0.9812	0.0188	3.95492	0.00010017	1.46207e-05	0	0.25	3.43167	3.57462	1.65659	-3.1561	7.8975	0.785929	0.127961	0.492567	0.0926748	1.67475	0.206522	TRUE	Connective Tissue vs Rest	Connective Tissue	Rest
Fbn1	0.9812	0.0188	3.95492	7.54359e-05	1.06412e-05	0	0.25	3.95848	3.7649	2.28741	-4.28367	12.1753	0.592666	0.0690964	0.370664	0.0398328	1.19556	0.179856	TRUE	Connective Tissue vs Rest	Connective Tissue	Rest
Bmp7	0.9812	0.0188	3.95492	4.35709e-05	8.20931e-06	0	0.25	3.19875	3.01416	1.82176	-3.34144	8.34819	0.265609	0.0176313	0.199207	0.0156838	0.574947	0.0718384	TRUE	Connective Tissue vs Rest	Connective Tissue	Rest
Ly6a	0.981	0.019	3.94413	0.00024104	7.02522e-05	0	0.25	2.93833	3.28202	2.59266	-9.57288	10.3157	0.835481	0.427489	0.149653	0.0650464	1.45477	0.887141	TRUE	Connective Tissue vs Rest	Connective Tissue	Rest
Zic1	0.981	0.019	3.94413	0.000108812	1.89069e-05	0	0.25	2.88784	2.93573	1.63223	-3.9817	8.30498	0.766107	0.0638514	0.408325	0.0406897	1.63921	0.330217	TRUE	Connective Tissue vs Rest	Connective Tissue	Rest
Itm2a	0.981	0.019	3.94413	0.000524912	4.54619e-05	0	0.25	4.35758	4.88871	2.48673	-6.50172	9.39527	3.31716	0.345309	0.777998	0.138688	7.6715	0.712282	TRUE	Connective Tissue vs Rest	Connective Tissue	Rest
Lrp1	0.9808	0.0192	3.93346	0.000169386	3.16249e-05	0	0.25	2.7875	2.90341	1.28332	-3.50143	6.36047	1.17344	0.311897	0.635282	0.204617	2.73605	0.751185	TRUE	Connective Tissue vs Rest	Connective Tissue	Rest
Gm11627	0.9808	0.0192	3.93346	2.75323e-05	4.88893e-06	0	0.25	3.4537	3.32844	2.34131	-8.30421	13.4831	0.147671	0.00984134	0.123885	0.00903638	0.346817	0.0194518	TRUE	Connective Tissue vs Rest	Connective Tissue	Rest
Lmo4	0.9806	0.0194	3.92289	0.000239531	4.11893e-05	0	0.25	2.84341	2.88455	1.45974	-3.01079	7.13514	1.60357	0.389889	0.620416	0.254395	3.36853	0.895774	TRUE	Connective Tissue vs Rest	Connective Tissue	Rest
Etv4	0.9806	0.0194	3.92289	5.05958e-05	6.307e-06	0	0.25	3.59912	3.71487	1.93985	-4.60772	8.79023	0.279484	0.0217341	0.197225	0.0187739	0.567653	0.043348	TRUE	Connective Tissue vs Rest	Connective Tissue	Rest
Adm	0.9806	0.0194	3.92289	9.03937e-05	7.03334e-06	0	0.25	4.87446	4.98616	2.76695	-5.91326	15.3517	0.465807	0.0114253	0.200198	0.00812755	1.08456	0.0432223	TRUE	Connective Tissue vs Rest	Connective Tissue	Rest
Spry1	0.9804	0.0196	3.91243	4.43712e-05	8.2265e-06	0	0.25	3.50498	3.58765	2.00593	-4.63539	9.11464	0.271556	0.0318351	0.193261	0.0215263	0.608943	0.0777835	TRUE	Connective Tissue vs Rest	Connective Tissue	Rest
Podn	0.9804	0.0196	3.91243	8.08081e-05	1.00607e-05	0	0.25	3.53007	3.58063	2.03532	-3.10245	9.3758	0.497522	0.0098673	0.310208	0.00802368	1.1515	0.0441598	TRUE	Connective Tissue vs Rest	Connective Tissue	Rest
Serpinh1	0.9802	0.0198	3.90207	0.000915392	6.74438e-05	0	0.25	4.53738	5.32714	2.66859	-7.08799	9.25559	6.96332	0.477802	0.874133	0.210563	14.946	1.57095	TRUE	Connective Tissue vs Rest	Connective Tissue	Rest
Pdgfra	0.9802	0.0198	3.90207	0.000106596	1.33306e-05	0	0.25	3.5374	3.71147	1.83972	-3.19087	8.67798	0.74133	0.0417282	0.452924	0.0312898	1.97553	0.165567	TRUE	Connective Tissue vs Rest	Connective Tissue	Rest
Col6a3	0.9802	0.0198	3.90207	6.93068e-05	9.19276e-06	0	0.25	3.37322	3.35073	1.91184	-4.10805	9.30903	0.49554	0.0352368	0.273538	0.0257069	0.938506	0.0873353	TRUE	Connective Tissue vs Rest	Connective Tissue	Rest
Trf	0.98	0.02	3.89182	0.00156312	3.58814e-05	0	0.25	5.47185	6.09824	3.46528	-7.65176	12.2058	7.3102	0.20013	0.60555	0.0755109	16.739	0.51822	TRUE	Connective Tissue vs Rest	Connective Tissue	Rest
Glipr2	0.98	0.02	3.89182	0.000110649	1.41282e-05	0	0.25	2.87241	3.00906	1.46515	-2.20689	6.78205	0.669971	0.110901	0.372646	0.0868064	1.50563	0.156182	TRUE	Connective Tissue vs Rest	Connective Tissue	Rest
Emp1	0.98	0.02	3.89182	6.7097e-05	1.20889e-05	0	0.25	2.9865	3.09302	1.52752	-3.25758	7.29741	0.414271	0.034198	0.271556	0.022565	0.952231	0.150706	TRUE	Connective Tissue vs Rest	Connective Tissue	Rest
Itgb4	0.98	0.02	3.89182	9.75894e-05	9.50954e-06	0	0.25	4.00912	4.22739	2.34957	-4.74957	10.767	0.691774	0.041261	0.173439	0.0258108	1.2186	0.0879717	TRUE	Connective Tissue vs Rest	Connective Tissue	Rest
Klf2	0.98	0.02	3.89182	0.000444124	8.02241e-05	0	0.25	3.96674	4.36869	2.71306	-7.89204	10.4269	2.8335	0.420318	0.483647	0.0877931	5.77969	0.981518	TRUE	Connective Tissue vs Rest	Connective Tissue	Rest
Ctsh	0.98	0.02	3.89182	0.000145723	3.04229e-05	0	0.25	3.50058	3.6539	2.17389	-6.42148	11.5775	1.08028	0.152866	0.54113	0.054452	2.29397	0.368192	TRUE	Connective Tissue vs Rest	Connective Tissue	Rest
Prrx2	0.98	0.02	3.89182	5.11439e-05	5.22825e-06	0	0.25	3.47155	3.54911	1.79318	-4.74113	9.69202	0.397423	0.0251617	0.223984	0.0192153	0.724375	0.0466168	TRUE	Connective Tissue vs Rest	Connective Tissue	Rest
Hic1	0.98	0.02	3.89182	4.88376e-05	5.43543e-06	0	0.25	3.61401	3.86279	1.82293	-4.10076	7.71832	0.364717	0.0133208	0.277502	0.0110618	0.811654	0.0643722	TRUE	Connective Tissue vs Rest	Connective Tissue	Rest
Junb	0.9798	0.0202	3.88167	0.00147599	0.000172877	0	0.25	3.95983	4.22686	2.95305	-7.10174	11.5676	10.1159	1.22183	0.626363	0.297292	21.2757	2.34722	TRUE	Connective Tissue vs Rest	Connective Tissue	Rest
Fgf7	0.9798	0.0202	3.88167	4.11843e-05	7.44034e-06	0	0.25	2.93037	2.95423	1.52398	-2.63216	6.94274	0.27552	0.0151125	0.188305	0.0130093	0.541924	0.0347674	TRUE	Connective Tissue vs Rest	Connective Tissue	Rest
Creb3l1	0.9798	0.0202	3.88167	9.7471e-05	1.34262e-05	0	0.25	2.91352	3.0957	1.22598	-3.20482	6.30499	0.640239	0.12913	0.408325	0.0945963	1.32896	0.153516	TRUE	Connective Tissue vs Rest	Connective Tissue	Rest
Hpgd	0.9796	0.0204	3.87161	0.000139665	2.58086e-05	0	0.25	3.75799	3.83357	2.3279	-3.81192	9.16911	0.296333	0.0708624	0.134787	0.0316793	0.599987	0.156516	TRUE	Connective Tissue vs Rest	Connective Tissue	Rest
Ptges	0.9796	0.0204	3.87161	8.98637e-05	9.63146e-06	0	0.25	3.6924	3.85958	1.92751	-3.70506	8.31093	0.542121	0.0517771	0.368682	0.0364571	1.14649	0.130655	TRUE	Connective Tissue vs Rest	Connective Tissue	Rest
Col15a1	0.9792	0.0208	3.85178	0.00026366	1.88362e-05	0	0.25	4.17773	4.28181	2.4441	-4.6305	11.6934	1.58771	0.0733807	0.547076	0.0467139	3.75545	0.279785	TRUE	Connective Tissue vs Rest	Connective Tissue	Rest
Oaf	0.979	0.021	3.84201	0.000149663	1.81883e-05	0	0.25	3.52082	3.75063	2.10058	-3.91966	8.75568	1.13083	0.097918	0.51338	0.0703695	2.51473	0.258636	TRUE	Connective Tissue vs Rest	Connective Tissue	Rest
Fbln1	0.979	0.021	3.84201	9.52479e-05	9.31879e-06	0	0.25	3.07902	2.84711	1.97175	-5.09843	11.6112	0.677899	0.0218898	0.231913	0.0137104	1.37917	0.0794091	TRUE	Connective Tissue vs Rest	Connective Tissue	Rest
Foxd2	0.979	0.021	3.84201	2.58395e-05	4.95618e-06	0	0.25	3.12196	3.02405	1.85817	-5.20794	10.5346	0.182359	0.00864688	0.154609	0.00776402	0.418094	0.0555233	TRUE	Connective Tissue vs Rest	Connective Tissue	Rest
Myl9	0.9788	0.0212	3.83233	0.000156836	9.1686e-05	0	0.25	2.85941	3.05561	2.24242	-11.1729	9.3378	1.07632	0.41933	0.498513	0.0762899	2.36655	1.04774	TRUE	Connective Tissue vs Rest	Connective Tissue	Rest
Prrx1	0.9788	0.0212	3.83233	7.76126e-05	1.31473e-05	0	0.25	3.73123	3.63178	2.21132	-4.89695	14.0467	0.673936	0.0552825	0.355798	0.0313157	1.28235	0.211215	TRUE	Connective Tissue vs Rest	Connective Tissue	Rest
Fhl2	0.9786	0.0214	3.82273	5.69059e-05	9.64251e-06	0	0.25	3.31094	3.25428	2.00563	-3.66954	9.25092	0.365708	0.0387683	0.222993	0.0239672	0.802276	0.102186	TRUE	Connective Tissue vs Rest	Connective Tissue	Rest
Ifitm2	0.9786	0.0214	3.82273	0.00101805	9.36547e-05	0	0.25	5.44411	6.14526	3.62641	-7.80314	12.7837	7.00099	0.796271	0.876115	0.238322	14.9124	1.44321	TRUE	Connective Tissue vs Rest	Connective Tissue	Rest
Cav1	0.9786	0.0214	3.82273	0.000230078	4.25437e-05	0	0.25	3.07639	3.14886	1.74937	-3.19739	9.58724	1.26858	0.38667	0.310208	0.152684	2.58006	0.665162	TRUE	Connective Tissue vs Rest	Connective Tissue	Rest
Hrct1	0.9784	0.0216	3.81322	2.50631e-05	3.53393e-06	0	0.25	3.51674	3.72072	1.97999	-5.11365	9.2887	0.150644	0.00781596	0.120912	0.00688115	0.350264	0.021247	TRUE	Connective Tissue vs Rest	Connective Tissue	Rest
Mmp2	0.9784	0.0216	3.81322	0.000301469	1.38387e-05	0	0.25	4.62315	4.84371	2.5492	-5.1614	10.8439	2.05947	0.0310561	0.593657	0.0184882	4.4984	0.15405	TRUE	Connective Tissue vs Rest	Connective Tissue	Rest
Lamb2	0.9784	0.0216	3.81322	0.000102528	1.51258e-05	0	0.25	3.5	3.44374	1.87672	-3.34448	9.00951	0.749258	0.0851949	0.450942	0.0648646	1.73671	0.249924	TRUE	Connective Tissue vs Rest	Connective Tissue	Rest
Por	0.9782	0.0218	3.8038	9.90594e-05	1.92879e-05	0	0.25	2.76154	2.86695	1.42542	-1.90209	7.1521	0.663034	0.172705	0.393459	0.134767	1.32566	0.360927	TRUE	Connective Tissue vs Rest	Connective Tissue	Rest
Ier2	0.9778	0.0222	3.78521	0.000462195	6.00895e-05	0	0.25	4.15649	4.38309	2.91137	-7.16318	11.8073	2.99208	0.420164	0.480674	0.139882	6.19529	0.799895	TRUE	Connective Tissue vs Rest	Connective Tissue	Rest
C2	0.9778	0.0222	3.78521	5.74407e-05	7.85551e-06	0	0.25	3.47809	3.30679	2.20161	-3.7421	11.0092	0.382557	0.0339643	0.222993	0.02176	0.762097	0.0685138	TRUE	Connective Tissue vs Rest	Connective Tissue	Rest
Ifitm1	0.9778	0.0222	3.78521	0.000134134	3.44013e-05	0	0.25	3.79428	3.99567	3.20198	-10.0059	12.5081	0.379583	0.12656	0.212091	0.0406118	0.84872	0.321852	TRUE	Connective Tissue vs Rest	Connective Tissue	Rest
Gstm1	0.9778	0.0222	3.78521	0.000412157	4.83028e-05	0	0.25	3.71458	3.89642	2.60638	-6.06173	10.4199	2.32607	0.466879	0.744301	0.253278	5.36299	0.834745	TRUE	Connective Tissue vs Rest	Connective Tissue	Rest
Medag	0.9776	0.0224	3.77604	2.88606e-05	5.98523e-06	0	0.25	2.81328	2.92002	1.4834	-3.09712	6.72065	0.249752	0.0402483	0.177403	0.0268754	0.517313	0.128454	TRUE	Connective Tissue vs Rest	Connective Tissue	Rest
Ntn1	0.9774	0.0226	3.76695	3.40816e-05	4.33354e-06	0	0.25	4.20983	4.20082	3.07392	-5.77058	13.1516	0.337958	0.0211628	0.177403	0.0105684	0.581023	0.0481868	TRUE	Connective Tissue vs Rest	Connective Tissue	Rest
Reln	0.9772	0.0228	3.75793	7.96359e-05	1.34124e-05	0	0.25	4.18958	4.64679	2.51574	-5.31303	10.6632	0.322101	0.0398328	0.143707	0.0277323	0.615893	0.0741853	TRUE	Connective Tissue vs Rest	Connective Tissue	Rest
Rps27rt	0.9772	0.0228	3.75793	0.00046592	7.61814e-05	0	0.25	4.20902	4.43943	3.74702	-9.61597	12.2923	2.98911	0.662786	0.789891	0.293371	6.98483	1.11958	TRUE	Connective Tissue vs Rest	Connective Tissue	Rest
Crispld2	0.9772	0.0228	3.75793	0.000373836	2.67545e-05	0	0.25	4.0804	4.3465	2.69227	-6.03202	11.0695	2.26066	0.0636178	0.588702	0.0320428	5.69965	0.360074	TRUE	Connective Tissue vs Rest	Connective Tissue	Rest
Ccl2	0.977	0.023	3.74899	0.000276706	2.60257e-05	0	0.25	4.33231	4.60375	2.88705	-8.53924	12.0403	1.16948	0.137622	0.145689	0.0401184	2.13085	0.273392	TRUE	Connective Tissue vs Rest	Connective Tissue	Rest
Fn1	0.977	0.023	3.74899	0.000169786	3.07871e-05	0	0.25	3.99449	4.19939	2.50601	-5.78797	12.4032	1.34193	0.202645	0.425173	0.0744463	4.14287	1.03757	TRUE	Connective Tissue vs Rest	Connective Tissue	Rest
Pltp	0.977	0.023	3.74899	9.41861e-05	3.95855e-05	0	0.25	3.07224	3.51313	2.29256	-6.62239	8.40211	0.453914	0.277037	0.310208	0.0853782	1.05846	0.54113	TRUE	Connective Tissue vs Rest	Connective Tissue	Rest
Gng11	0.977	0.023	3.74899	0.000236062	5.58047e-05	0	0.25	3.66695	4.19077	2.53208	-6.49901	8.47149	1.62736	0.398878	0.598612	0.141674	3.24506	0.832307	TRUE	Connective Tissue vs Rest	Connective Tissue	Rest
Ifi30	0.977	0.023	3.74899	5.6999e-05	9.95719e-06	0	0.25	3.58824	3.796	2.89061	-8.38223	11.8553	0.451932	0.0790936	0.27552	0.0448184	0.908952	0.108263	TRUE	Connective Tissue vs Rest	Connective Tissue	Rest
Txndc5	0.977	0.023	3.74899	0.000152514	2.64903e-05	0	0.25	2.58269	2.66263	1.16744	-1.85806	6.02012	1.09812	0.303812	0.602577	0.218717	2.49043	0.5079	TRUE	Connective Tissue vs Rest	Connective Tissue	Rest
Nid1	0.9768	0.0232	3.74013	0.000146455	2.74833e-05	0	0.25	3.04817	3.18919	1.55789	-3.3649	8.06353	1.16452	0.186467	0.572844	0.124354	2.6037	0.623479	TRUE	Connective Tissue vs Rest	Connective Tissue	Rest
Efhd1	0.9768	0.0232	3.74013	8.1236e-05	1.67945e-05	0	0.25	2.98302	3.28198	1.73476	-4.40728	7.0049	0.387512	0.0687852	0.244797	0.038119	0.818536	0.148541	TRUE	Connective Tissue vs Rest	Connective Tissue	Rest
Fap	0.9768	0.0232	3.74013	5.52217e-05	7.66496e-06	0	0.25	4.03475	3.85393	2.42313	-5.68246	11.062	0.482655	0.0231622	0.270565	0.0166446	0.96094	0.0658046	TRUE	Connective Tissue vs Rest	Connective Tissue	Rest
Lama2	0.9768	0.0232	3.74013	0.000210026	2.98145e-05	0	0.25	3.84301	3.95018	2.6314	-6.84021	13.6829	2.07434	0.188318	0.52329	0.0753032	4.23161	0.515514	TRUE	Connective Tissue vs Rest	Connective Tissue	Rest
Igfbp5	0.9768	0.0232	3.74013	0.000682315	8.48819e-05	0	0.25	3.59709	3.53004	2.4131	-7.90766	11.7702	3.69772	0.576282	0.245788	0.147205	6.91859	2.68277	TRUE	Connective Tissue vs Rest	Connective Tissue	Rest
Rhoj	0.9766	0.0234	3.73134	0.000164627	2.42472e-05	0	0.25	3.61635	3.88247	1.70434	-3.66331	7.58444	1.08028	0.121314	0.527255	0.0783932	2.18991	0.339889	TRUE	Connective Tissue vs Rest	Connective Tissue	Rest
Clec11a	0.9766	0.0234	3.73134	4.24228e-05	5.43713e-06	0	0.25	3.09332	2.82454	2.08525	-4.5162	10.6995	0.285431	0.0140738	0.139742	0.0119187	0.561984	0.0407041	TRUE	Connective Tissue vs Rest	Connective Tissue	Rest
Errfi1	0.9766	0.0234	3.73134	0.000144351	2.62842e-05	0	0.25	3.10981	3.18246	1.70487	-4.24543	8.39091	0.555996	0.23293	0.282458	0.157669	1.21772	0.376121	TRUE	Connective Tissue vs Rest	Connective Tissue	Rest
Lsp1	0.9764	0.0236	3.72263	7.81389e-05	1.6953e-05	0	0.25	3.28013	3.37904	2.39232	-6.74442	10.0721	0.46779	0.10184	0.141724	0.0410792	0.816075	0.186873	TRUE	Connective Tissue vs Rest	Connective Tissue	Rest
F3	0.9764	0.0236	3.72263	0.000198941	3.29474e-05	0	0.25	3.5514	3.50434	2.17687	-3.86785	11.2847	1.33895	0.147102	0.520317	0.091013	3.15499	0.590901	TRUE	Connective Tissue vs Rest	Connective Tissue	Rest
Gpx8	0.9762	0.0238	3.71398	0.000179357	2.20848e-05	0	0.25	3.89101	4.36445	2.42824	-5.40243	8.29733	1.21804	0.162085	0.60555	0.104126	2.69442	0.347914	TRUE	Connective Tissue vs Rest	Connective Tissue	Rest
Maged2	0.976	0.024	3.70541	0.000185947	2.04619e-05	0	0.25	3.41028	3.57455	1.78534	-3.47941	7.45894	1.2111	0.179198	0.558969	0.139856	2.51962	0.347191	TRUE	Connective Tissue vs Rest	Connective Tissue	Rest
Foxc2	0.976	0.024	3.70541	6.07327e-05	9.97438e-06	0	0.25	3.01268	3.05068	1.74654	-3.28865	8.43986	0.387512	0.0216302	0.253717	0.0167225	0.801733	0.117087	TRUE	Connective Tissue vs Rest	Connective Tissue	Rest
Fkbp14	0.9758	0.0242	3.6969	4.99097e-05	1.33498e-05	0	0.25	2.14418	2.17335	1.08281	-1.87382	5.27094	0.346878	0.114068	0.272547	0.0945444	0.762205	0.193849	TRUE	Connective Tissue vs Rest	Connective Tissue	Rest
Gpx3	0.9758	0.0242	3.6969	0.000610166	6.54898e-05	0	0.25	4.03445	4.30748	2.46911	-5.34124	11.0606	1.77403	0.810694	0.233895	0.171925	3.88231	1.05663	TRUE	Connective Tissue vs Rest	Connective Tissue	Rest
Il34	0.9758	0.0242	3.6969	9.20224e-05	1.86446e-05	0	0.25	2.98695	2.99189	1.63022	-3.74178	7.69038	0.497522	0.0958926	0.320119	0.0685518	1.092	0.198426	TRUE	Connective Tissue vs Rest	Connective Tissue	Rest
Ctsz	0.9758	0.0242	3.6969	0.000203431	4.97003e-05	0	0.25	2.49455	2.98935	1.95372	-6.16727	6.29449	1.48861	0.458307	0.690783	0.268988	3.2802	0.804572	TRUE	Connective Tissue vs Rest	Connective Tissue	Rest
Tenm2	0.9758	0.0242	3.6969	0.00025862	2.85005e-05	0	0.25	3.95664	3.89532	2.95243	-8.06604	14.9813	3.05155	0.129987	0.397423	0.0480123	5.14914	0.272731	TRUE	Connective Tissue vs Rest	Connective Tissue	Rest
Ddost	0.9758	0.0242	3.6969	0.000168737	3.33326e-05	0	0.25	2.41273	2.73255	1.73097	-4.357	5.88655	1.15362	0.318175	0.620416	0.226611	2.54656	0.55983	TRUE	Connective Tissue vs Rest	Connective Tissue	Rest
Pkdcc	0.9756	0.0244	3.68847	5.80534e-05	1.02585e-05	0	0.25	3.08384	3.18855	1.70693	-4.42628	8.61741	0.43211	0.0505825	0.287413	0.0418322	1.04501	0.188637	TRUE	Connective Tissue vs Rest	Connective Tissue	Rest
Phgdh	0.9756	0.0244	3.68847	9.89082e-05	5.05705e-05	0	0.25	2.91933	3.4503	2.61494	-6.89582	8.65467	0.638257	0.407333	0.388503	0.120096	1.29988	0.754241	TRUE	Connective Tissue vs Rest	Connective Tissue	Rest
Cebpb	0.9756	0.0244	3.68847	0.000336289	5.68412e-05	0	0.25	2.98672	3.3644	2.74257	-10.2375	11.4024	2.45987	0.453591	0.529237	0.189452	5.07145	0.89251	TRUE	Connective Tissue vs Rest	Connective Tissue	Rest
Calu	0.9754	0.0246	3.6801	0.00010036	2.83807e-05	0	0.25	1.99471	1.93495	0.996819	-1.61758	5.29739	0.758178	0.310592	0.498513	0.223572	1.64212	0.4383	TRUE	Connective Tissue vs Rest	Connective Tissue	Rest
Acsf2	0.9754	0.0246	3.6801	2.18279e-05	3.96744e-06	0	0.25	3.13949	3.25237	1.69543	-2.24955	7.41117	0.148662	0.0225131	0.126858	0.0210849	0.325039	0.04854	TRUE	Connective Tissue vs Rest	Connective Tissue	Rest
Vkorc1	0.9754	0.0246	3.6801	0.00021111	2.95178e-05	0	0.25	3.04105	3.43477	1.73893	-4.31738	6.69612	1.40337	0.317912	0.656095	0.220353	2.9165	0.444654	TRUE	Connective Tissue vs Rest	Connective Tissue	Rest
Mfge8	0.9754	0.0246	3.6801	8.74725e-05	2.53914e-05	0	0.25	2.97716	3.18462	2.14389	-8.21272	7.22838	0.580773	0.125469	0.408325	0.0649944	1.27566	0.336067	TRUE	Connective Tissue vs Rest	Connective Tissue	Rest
Cd34	0.9752	0.0248	3.6718	0.000217453	4.59932e-05	0	0.25	3.07564	3.21253	2.09166	-5.30094	9.64117	1.3112	0.337151	0.490585	0.130612	2.96689	0.800334	TRUE	Connective Tissue vs Rest	Connective Tissue	Rest
Fos	0.975	0.025	3.66356	0.00267767	0.00026241	0	0.25	4.49541	5.07894	3.60181	-8.91685	13.3436	18.5956	1.58912	0.690783	0.236582	36.7528	3.32324	TRUE	Connective Tissue vs Rest	Connective Tissue	Rest
Slc6a13	0.975	0.025	3.66356	0.000146471	2.08277e-05	0	0.25	3.47233	3.5232	2.09971	-4.60711	9.44414	0.656096	0.0274468	0.273538	0.0158656	1.52122	0.179638	TRUE	Connective Tissue vs Rest	Connective Tissue	Rest
Dap	0.9748	0.0252	3.65539	0.000103223	1.81954e-05	0	0.25	2.56425	2.68807	1.24919	-3.4891	6.04909	0.748267	0.199326	0.436075	0.152502	1.47885	0.282963	TRUE	Connective Tissue vs Rest	Connective Tissue	Rest
Col5a2	0.9748	0.0252	3.65539	0.00010315	2.04433e-05	0	0.25	2.9895	3.0218	1.88902	-3.96683	9.19066	0.92468	0.111888	0.456888	0.0646309	1.85632	0.386231	TRUE	Connective Tissue vs Rest	Connective Tissue	Rest
Cdkn1c	0.9746	0.0254	3.64728	0.00012799	1.59783e-05	0	0.25	3.74836	3.77565	2.26832	-4.51318	9.87378	0.806741	0.0366648	0.395441	0.0276285	1.81275	0.123428	TRUE	Connective Tissue vs Rest	Connective Tissue	Rest
Tpm2	0.9742	0.0258	3.63124	5.58379e-05	3.86934e-05	0	0.25	3.09307	3.23765	2.27936	-9.52033	10.7212	0.298315	0.238847	0.209118	0.0639817	0.613769	0.460696	TRUE	Connective Tissue vs Rest	Connective Tissue	Rest
Ly6e	0.9742	0.0258	3.63124	0.00017476	0.000102684	0	0.25	2.30419	2.77119	2.2785	-8.20097	8.20544	1.47176	0.769338	0.482656	0.130119	2.82922	1.51539	TRUE	Connective Tissue vs Rest	Connective Tissue	Rest
Kdelr1	0.9742	0.0258	3.63124	0.000144822	4.16768e-05	0	0.25	1.80847	2.08096	1.37322	-3.81032	4.52203	1.04857	0.435221	0.54113	0.302277	2.17095	0.818434	TRUE	Connective Tissue vs Rest	Connective Tissue	Rest
Cfh	0.974	0.026	3.62331	0.000198325	2.63811e-05	0	0.25	3.89664	3.97803	2.45477	-4.67386	12.8354	1.4113	0.122509	0.387512	0.0529459	2.80306	0.372842	TRUE	Connective Tissue vs Rest	Connective Tissue	Rest
Hes1	0.974	0.026	3.62331	0.000218458	4.18657e-05	0	0.25	3.50015	3.67371	2.34583	-5.82031	9.46933	1.37959	0.240695	0.497522	0.11981	3.03896	0.575246	TRUE	Connective Tissue vs Rest	Connective Tissue	Rest
Icam1	0.974	0.026	3.62331	2.92792e-05	5.55878e-06	0	0.25	3.29731	3.3678	1.96131	-4.44958	8.76249	0.219029	0.0320687	0.154609	0.0199943	0.472194	0.0721805	TRUE	Connective Tissue vs Rest	Connective Tissue	Rest
Snai1	0.9738	0.0262	3.61545	2.44502e-05	4.13367e-06	0	0.25	3.41441	3.41179	2.59986	-8.3293	12.8658	0.136769	0.0130612	0.119921	0.0106982	0.28266	0.0478644	TRUE	Connective Tissue vs Rest	Connective Tissue	Rest
B3gnt9	0.9738	0.0262	3.61545	3.83693e-05	6.36462e-06	0	0.25	3.21058	3.40114	1.96271	-4.58436	7.91008	0.250743	0.0169821	0.213082	0.015528	0.560075	0.0485743	TRUE	Connective Tissue vs Rest	Connective Tissue	Rest
Hmgcs2	0.9738	0.0262	3.61545	0.000116824	5.19849e-05	0	0.25	2.73582	3.10394	2.23113	-4.32014	7.95608	0.594648	0.362097	0.352825	0.145595	1.32102	0.82591	TRUE	Connective Tissue vs Rest	Connective Tissue	Rest
Gjb6	0.9736	0.0264	3.60764	6.38565e-05	5.6139e-06	0	0.25	4.06835	4.06998	2.78691	-11.5571	12.1552	0.308226	0.00711486	0.175421	0.00490769	0.812966	0.0531158	TRUE	Connective Tissue vs Rest	Connective Tissue	Rest
C1qtnf6	0.9736	0.0264	3.60764	1.94214e-05	3.53323e-06	0	0.25	3.0415	3.08779	1.90157	-8.47936	11.954	0.11893	0.0132429	0.102081	0.0123341	0.217526	0.0367154	TRUE	Connective Tissue vs Rest	Connective Tissue	Rest
Cmtm7	0.9736	0.0264	3.60764	6.3098e-05	1.44621e-05	0	0.25	3.08963	3.07463	1.8889	-4.98111	8.39694	0.4777	0.123261	0.363726	0.0804965	0.993573	0.219665	TRUE	Connective Tissue vs Rest	Connective Tissue	Rest
Agpat2	0.9734	0.0266	3.59988	3.12106e-05	8.05763e-06	0	0.25	2.58227	2.5224	1.66566	-3.20387	7.43209	0.207136	0.066214	0.180377	0.0530757	0.435009	0.0966958	TRUE	Connective Tissue vs Rest	Connective Tissue	Rest
Rab34	0.9734	0.0266	3.59988	0.000143662	2.32598e-05	0	0.25	3.1375	3.39532	1.83777	-3.56069	7.21297	1.03271	0.15245	0.569871	0.112306	2.21771	0.351666	TRUE	Connective Tissue vs Rest	Connective Tissue	Rest
Ltbp1	0.9734	0.0266	3.59988	5.98962e-05	1.28053e-05	0	0.25	2.94893	3.1414	1.81698	-3.84933	8.86784	0.540138	0.0433902	0.305253	0.0281997	1.14723	0.108559	TRUE	Connective Tissue vs Rest	Connective Tissue	Rest
Gm26532	0.9734	0.0266	3.59988	8.15773e-05	1.32622e-05	0	0.25	2.61039	2.67289	1.52073	-3.09697	7.67965	0.294351	0.140087	0.156591	0.0952715	0.587801	0.109862	TRUE	Connective Tissue vs Rest	Connective Tissue	Rest
Tm4sf1	0.9734	0.0266	3.59988	0.000196855	7.41278e-05	0	0.25	2.82916	3.16714	2.26576	-7.25421	8.73621	1.1784	0.453119	0.501487	0.0922074	2.47799	0.912493	TRUE	Connective Tissue vs Rest	Connective Tissue	Rest
Adh1	0.9732	0.0268	3.59219	4.73909e-05	5.11226e-06	0	0.25	3.3693	3.5323	2.28473	-7.18474	10.7849	0.234886	0.00862091	0.152626	0.00737452	0.502756	0.0260679	TRUE	Connective Tissue vs Rest	Connective Tissue	Rest
Sec61b	0.9732	0.0268	3.59219	0.000289988	9.18212e-05	0	0.25	2.32907	1.59613	2.57842	-5.73613	7.45467	2.20813	1.4238	0.738355	0.453377	4.65545	1.34066	TRUE	Connective Tissue vs Rest	Connective Tissue	Rest
Cd248	0.9732	0.0268	3.59219	2.35406e-05	5.61796e-06	0	0.25	3.2156	3.07689	2.07638	-5.75016	9.42438	0.147671	0.0170341	0.119921	0.0125159	0.338457	0.0793692	TRUE	Connective Tissue vs Rest	Connective Tissue	Rest
Fxyd1	0.973	0.027	3.58455	0.000373809	0.000155704	0	0.25	3.20836	3.67982	2.87628	-7.3044	9.74783	2.55501	1.1585	0.778989	0.240035	5.50472	2.35604	TRUE	Connective Tissue vs Rest	Connective Tissue	Rest
Vim	0.973	0.027	3.58455	0.000601671	0.000350006	0	0.25	2.63019	3.18497	2.633	-7.34729	8.63849	4.58077	2.91088	0.813677	0.428397	8.82186	6.55754	TRUE	Connective Tissue vs Rest	Connective Tissue	Rest
Matn2	0.9728	0.0272	3.57696	0.000293324	4.32398e-05	0	0.25	3.8642	3.97766	2.149	-3.04801	9.33965	2.01983	0.290522	0.740337	0.151801	4.46189	0.723424	TRUE	Connective Tissue vs Rest	Connective Tissue	Rest
Egfr	0.9728	0.0272	3.57696	8.34761e-05	1.25837e-05	0	0.25	3.55621	3.69586	2.02388	-3.9241	10.3661	0.864227	0.0734063	0.322101	0.0449742	1.74178	0.276195	TRUE	Connective Tissue vs Rest	Connective Tissue	Rest
P2ry14	0.9728	0.0272	3.57696	7.59453e-05	1.12082e-05	0	0.25	3.74082	3.79509	2.27306	-4.63814	9.2369	0.417244	0.0456493	0.258672	0.0266417	0.893402	0.0930509	TRUE	Connective Tissue vs Rest	Connective Tissue	Rest
Entpd2	0.9728	0.0272	3.57696	0.000151131	2.11908e-05	0	0.25	3.69481	3.86646	2.27934	-4.31822	9.39988	0.931618	0.127182	0.43112	0.0795357	2.1073	0.330447	TRUE	Connective Tissue vs Rest	Connective Tissue	Rest
Ptx3	0.9724	0.0276	3.56195	7.2323e-05	5.61599e-06	0	0.25	4.00759	4.08084	2.83654	-5.96895	12.1123	0.303271	0.00477786	0.113974	0.00329776	0.577609	0.0124825	TRUE	Connective Tissue vs Rest	Connective Tissue	Rest
Ccl7	0.9724	0.0276	3.56195	0.000253297	2.52765e-05	0	0.25	4.24043	4.52665	2.93818	-9.45385	11.9203	1.76809	0.0950373	0.334985	0.0172159	3.46433	0.233808	TRUE	Connective Tissue vs Rest	Connective Tissue	Rest
Ppic	0.9722	0.0278	3.55453	0.000118959	1.73701e-05	0	0.25	3.0809	3.33336	1.78222	-4.72992	7.4341	0.882064	0.0652793	0.471754	0.048999	1.82044	0.188167	TRUE	Connective Tissue vs Rest	Connective Tissue	Rest
Slc1a3	0.9722	0.0278	3.55453	0.00014193	2.40549e-05	0	0.25	3.0416	3.16715	1.94163	-2.99501	7.93124	0.853323	0.120196	0.448959	0.0907014	2.08834	0.401837	TRUE	Connective Tissue vs Rest	Connective Tissue	Rest
Prdx4	0.9722	0.0278	3.55453	0.000141477	2.6294e-05	0	0.25	2.89746	3.05603	1.84219	-4.12611	7.1974	1.02676	0.262819	0.564916	0.178157	2.20421	0.35351	TRUE	Connective Tissue vs Rest	Connective Tissue	Rest
Lypd2	0.972	0.028	3.54715	0.000110085	6.67303e-06	0	0.25	3.7783	3.59365	2.99583	-8.7278	17.8803	0.542121	0.00833528	0.111001	0.00423256	1.07141	0.0316259	TRUE	Connective Tissue vs Rest	Connective Tissue	Rest
Socs3	0.972	0.028	3.54715	0.000634482	5.04171e-05	0	0.25	4.07735	4.34947	2.8497	-6.45161	12.1168	4.40832	0.305868	0.512389	0.120615	9.14976	0.586982	TRUE	Connective Tissue vs Rest	Connective Tissue	Rest
Plekhf1	0.972	0.028	3.54715	4.98062e-05	6.42228e-06	0	0.25	3.40453	3.51159	2.15007	-5.45926	10.7738	0.31219	0.0145672	0.225966	0.0126977	0.685775	0.0458623	TRUE	Connective Tissue vs Rest	Connective Tissue	Rest
Tubb6	0.972	0.028	3.54715	8.11222e-05	1.38143e-05	0	0.25	2.65586	2.81172	1.85592	-5.95012	7.54834	0.466798	0.0447144	0.297324	0.0306666	0.966586	0.0944195	TRUE	Connective Tissue vs Rest	Connective Tissue	Rest
Emilin1	0.9718	0.0282	3.53983	2.46761e-05	4.79356e-06	0	0.25	2.84624	2.93203	1.65308	-4.05893	7.78437	0.208127	0.0219677	0.166501	0.0143336	0.427503	0.0585242	TRUE	Connective Tissue vs Rest	Connective Tissue	Rest
Cyba	0.9718	0.0282	3.53983	0.000164899	4.16915e-05	0	0.25	3.58673	4.23375	2.60963	-8.62433	8.66123	1.12389	0.303241	0.589693	0.0952715	2.38254	0.59474	TRUE	Connective Tissue vs Rest	Connective Tissue	Rest
Rnase4	0.9718	0.0282	3.53983	0.000176262	3.09726e-05	0	0.25	2.92024	3.04773	1.78712	-4.07657	8.1413	1.19921	0.220152	0.58672	0.137259	2.65744	0.465964	TRUE	Connective Tissue vs Rest	Connective Tissue	Rest
Agmo	0.9718	0.0282	3.53983	8.33545e-05	1.80113e-05	0	0.25	2.94619	3.00812	2.22932	-5.08094	9.90983	0.811699	0.079638	0.282458	0.0465322	1.4899	0.190268	TRUE	Connective Tissue vs Rest	Connective Tissue	Rest
Mustn1	0.9718	0.0282	3.53983	8.83062e-05	3.08521e-05	0	0.25	2.74594	2.90977	2.47961	-10.2173	10.88	0.370664	0.206775	0.177403	0.0601906	0.75705	0.308127	TRUE	Connective Tissue vs Rest	Connective Tissue	Rest
Col12a1	0.9718	0.0282	3.53983	0.000136051	1.25881e-05	0	0.25	4.13925	4.09839	2.87531	-5.30898	13.9724	0.780972	0.0628905	0.163528	0.0291605	1.43192	0.114393	TRUE	Connective Tissue vs Rest	Connective Tissue	Rest
Aspn	0.9716	0.0284	3.53255	9.48118e-05	2.18561e-05	0	0.25	3.07602	2.9933	2.08913	-3.93621	10.8327	0.288404	0.0503749	0.121903	0.0254732	0.53962	0.169017	TRUE	Connective Tissue vs Rest	Connective Tissue	Rest
Cyp2s1	0.9716	0.0284	3.53255	3.6372e-05	3.4537e-06	0	0.25	3.31635	3.50825	1.98157	-4.791	8.06033	0.245788	0.00776403	0.180377	0.00708888	0.591411	0.0245751	TRUE	Connective Tissue vs Rest	Connective Tissue	Rest
Bdh2	0.9716	0.0284	3.53255	4.0687e-05	5.79912e-06	0	0.25	3.50367	3.39948	1.99497	-2.89219	8.94224	0.273538	0.00843915	0.223984	0.00781595	0.584211	0.0251145	TRUE	Connective Tissue vs Rest	Connective Tissue	Rest
Mt1	0.9714	0.0286	3.52533	0.000487607	0.000286453	0	0.25	2.67856	2.94153	3.28669	-7.90559	10.8453	3.23291	2.57367	0.551041	0.411649	6.48299	4.31559	TRUE	Connective Tissue vs Rest	Connective Tissue	Rest
Fbln7	0.9714	0.0286	3.52533	5.35906e-05	8.25682e-06	0	0.25	3.45388	3.47529	2.26021	-7.83632	12.2257	0.244797	0.0119965	0.119921	0.00971151	0.537379	0.0480475	TRUE	Connective Tissue vs Rest	Connective Tissue	Rest
Rbp1	0.9714	0.0286	3.52533	0.000140204	2.65258e-05	0	0.25	3.80968	4.18941	2.70737	-4.62134	10.1542	0.8335	0.208229	0.332012	0.108748	1.65023	0.402018	TRUE	Connective Tissue vs Rest	Connective Tissue	Rest
Tnxb	0.9714	0.0286	3.52533	3.36812e-05	5.95368e-06	0	0.25	3.15954	3.20355	2.23644	-5.56169	9.85639	0.346878	0.047986	0.195243	0.034224	0.607613	0.110452	TRUE	Connective Tissue vs Rest	Connective Tissue	Rest
Anxa1	0.9714	0.0286	3.52533	0.000104403	2.16176e-05	0	0.25	3.35128	3.27784	2.40595	-7.50178	10.7588	0.775026	0.145959	0.35778	0.0422996	1.60846	0.305379	TRUE	Connective Tissue vs Rest	Connective Tissue	Rest
Cavin3	0.9712	0.0288	3.51816	0.00026756	6.31402e-05	0	0.25	4.2339	3.85267	3.75206	-8.91229	11.3814	0.213082	0.184417	0.114965	0.0790164	0.402804	0.273962	TRUE	Connective Tissue vs Rest	Connective Tissue	Rest
Pid1	0.971	0.029	3.51103	0.000133861	3.7099e-05	0	0.25	3.44224	3.16079	2.63309	-4.24827	10.5388	0.930627	0.143984	0.470763	0.0708629	2.01828	0.365152	TRUE	Connective Tissue vs Rest	Connective Tissue	Rest
Egr1	0.971	0.029	3.51103	0.000441785	6.85636e-05	0	0.25	3.34089	3.40521	2.1873	-4.03585	10.4153	2.90982	0.358943	0.592666	0.14118	5.9052	0.717697	TRUE	Connective Tissue vs Rest	Connective Tissue	Rest
Tmem119	0.971	0.029	3.51103	5.44086e-05	1.02227e-05	0	0.25	3.12031	3.21951	2.35389	-7.88145	12.2134	0.451932	0.025629	0.237859	0.0153982	0.864386	0.103837	TRUE	Connective Tissue vs Rest	Connective Tissue	Rest
Creg1	0.971	0.029	3.51103	8.39519e-05	1.96583e-05	0	0.25	2.77309	2.7293	1.96018	-3.69132	7.92475	0.591676	0.167875	0.41328	0.123705	1.295	0.335938	TRUE	Connective Tissue vs Rest	Connective Tissue	Rest
Pamr1	0.971	0.029	3.51103	4.85103e-05	6.95557e-06	0	0.25	4.72294	3.49242	3.83841	-4.18281	18.5158	0.207136	0.010127	0.125867	0.00742645	0.555783	0.0597959	TRUE	Connective Tissue vs Rest	Connective Tissue	Rest
Hspg2	0.9708	0.0292	3.50395	8.32385e-05	1.4048e-05	0	0.25	3.34161	3.58066	1.80404	-4.23192	8.11801	0.644203	0.0921799	0.401388	0.067669	1.35877	0.153058	TRUE	Connective Tissue vs Rest	Connective Tissue	Rest
Ebf2	0.9706	0.0294	3.49692	0.000183003	2.31002e-05	0	0.25	3.34017	3.36202	2.10348	-5.83965	10.7511	1.91775	0.0985156	0.494549	0.0467399	3.67984	0.279529	TRUE	Connective Tissue vs Rest	Connective Tissue	Rest
Lpl	0.9704	0.0296	3.48993	0.000126912	1.83223e-05	0	0.25	3.37868	3.43876	2.13954	-4.08701	9.36716	0.764124	0.0970616	0.370664	0.0648386	1.80206	0.304463	TRUE	Connective Tissue vs Rest	Connective Tissue	Rest
Rgs16	0.9704	0.0296	3.48993	9.07422e-05	1.18599e-05	0	0.25	3.76206	3.81723	2.68458	-6.34215	11.9933	0.49554	0.0541139	0.16551	0.0260705	1.00516	0.125589	TRUE	Connective Tissue vs Rest	Connective Tissue	Rest
Mdk	0.9702	0.0298	3.48299	0.000273273	3.66205e-05	0	0.25	3.71388	4.19201	2.35393	-4.92622	8.87876	1.69178	0.281414	0.606541	0.153255	3.857	0.555689	TRUE	Connective Tissue vs Rest	Connective Tissue	Rest
Fxyd5	0.9702	0.0298	3.48299	0.000201188	3.35288e-05	0	0.25	2.95902	3.05272	2.8476	-7.87727	12.6585	1.60753	0.282936	0.26561	0.118927	3.02758	0.553726	TRUE	Connective Tissue vs Rest	Connective Tissue	Rest
Zfp36l1	0.9702	0.0298	3.48299	0.000177618	4.64831e-05	0	0.25	2.95003	3.2358	1.91898	-3.39796	8.18712	1.32111	0.322718	0.578791	0.167147	2.75848	0.778822	TRUE	Connective Tissue vs Rest	Connective Tissue	Rest
Fbln2	0.9702	0.0298	3.48299	9.69449e-05	5.16938e-05	0	0.25	2.27488	2.59296	2.0291	-4.6446	6.68962	0.508424	0.376288	0.32111	0.156293	1.17419	0.929854	TRUE	Connective Tissue vs Rest	Connective Tissue	Rest
Gas1	0.97	0.03	3.4761	0.000119676	1.89697e-05	0	0.25	3.23775	3.09491	2.38557	-5.574	11.2725	0.683846	0.086364	0.172448	0.0479084	1.30595	0.445527	TRUE	Connective Tissue vs Rest	Connective Tissue	Rest
Fam20c	0.97	0.03	3.4761	0.000118432	1.71753e-05	0	0.25	2.85584	2.86469	1.59339	-2.41731	7.88428	0.49554	0.149359	0.287413	0.114928	1.11057	0.216922	TRUE	Connective Tissue vs Rest	Connective Tissue	Rest
Gfpt2	0.9698	0.0302	3.46925	2.72694e-05	6.43714e-06	0	0.25	3.42488	3.32555	2.34436	-4.03029	9.52588	0.161546	0.00965957	0.140733	0.00789385	0.380609	0.0255163	TRUE	Connective Tissue vs Rest	Connective Tissue	Rest
Serpine2	0.9698	0.0302	3.46925	0.000504102	0.000112436	0	0.25	3.77131	4.24715	2.46495	-4.86454	8.82105	2.445	0.836955	0.639247	0.220275	5.52309	1.89516	TRUE	Connective Tissue vs Rest	Connective Tissue	Rest
Cox6b2	0.9698	0.0302	3.46925	6.22122e-05	8.0779e-06	0	0.25	3.71451	4.00749	2.26784	-4.54821	9.44415	0.342914	0.0489206	0.232904	0.0403261	0.756851	0.0841434	TRUE	Connective Tissue vs Rest	Connective Tissue	Rest
AW112010	0.9698	0.0302	3.46925	6.8273e-05	1.80018e-05	0	0.25	2.94244	3.44657	2.80593	-9.59678	11.6479	0.555996	0.0967509	0.268583	0.0424294	1.18613	0.181878	TRUE	Connective Tissue vs Rest	Connective Tissue	Rest
Ifitm3	0.9698	0.0302	3.46925	0.00118722	0.000192235	0	0.25	4.94675	5.64458	3.71079	-8.56875	12.5186	8.24578	1.67997	0.861249	0.255979	17.2191	3.02208	TRUE	Connective Tissue vs Rest	Connective Tissue	Rest
Plat	0.9698	0.0302	3.46925	0.000108724	1.75297e-05	0	0.25	3.51771	3.56622	2.31097	-4.24679	9.80913	0.698713	0.101138	0.410307	0.0703435	1.53751	0.286287	TRUE	Connective Tissue vs Rest	Connective Tissue	Rest
Pofut2	0.9696	0.0304	3.46244	6.71782e-05	1.88051e-05	0	0.25	1.87816	2.03824	1.29037	-3.38811	5.01353	0.475718	0.173875	0.34886	0.141674	1.01083	0.247935	TRUE	Connective Tissue vs Rest	Connective Tissue	Rest
Ginm1	0.9696	0.0304	3.46244	0.000103967	2.20226e-05	0	0.25	2.56585	2.69421	1.51794	-2.97418	6.12749	0.720517	0.171329	0.470763	0.136169	1.61354	0.323644	TRUE	Connective Tissue vs Rest	Connective Tissue	Rest
Cnpy2	0.9696	0.0304	3.46244	0.000191745	4.29808e-05	0	0.25	2.558	2.67049	1.92469	-3.61851	6.73106	1.4004	0.523773	0.659068	0.304017	2.91937	0.63314	TRUE	Connective Tissue vs Rest	Connective Tissue	Rest
Xbp1	0.9696	0.0304	3.46244	0.000175848	4.00507e-05	0	0.25	2.0606	2.19694	1.22245	-3.1729	5.09119	1.04361	0.558887	0.548067	0.341435	2.27772	0.788895	TRUE	Connective Tissue vs Rest	Connective Tissue	Rest
Tgm2	0.9696	0.0304	3.46244	5.13809e-05	1.27137e-05	0	0.25	3.24585	3.4578	2.13898	-4.70565	9.37035	0.271556	0.0520108	0.2111	0.0340163	0.608061	0.163994	TRUE	Connective Tissue vs Rest	Connective Tissue	Rest
Pdgfrl	0.9694	0.0306	3.45568	7.99638e-05	1.3348e-05	0	0.25	3.56973	3.3312	2.37534	-4.12909	10.1957	0.580774	0.11355	0.307235	0.0784711	1.14257	0.419303	TRUE	Connective Tissue vs Rest	Connective Tissue	Rest
Vwa1	0.9694	0.0306	3.45568	0.000418438	7.10785e-05	0	0.25	3.47163	3.86443	2.84819	-6.67115	9.47474	2.84242	0.503426	0.655104	0.191608	6.31685	1.27834	TRUE	Connective Tissue vs Rest	Connective Tissue	Rest
Wfdc1	0.9694	0.0306	3.45568	7.81482e-05	1.12129e-05	0	0.25	2.99532	2.97715	2.23848	-5.1733	9.69545	0.617444	0.0359897	0.287413	0.0283036	1.25365	0.10171	TRUE	Connective Tissue vs Rest	Connective Tissue	Rest
Igfbp4	0.9694	0.0306	3.45568	0.000603727	9.59873e-05	0	0.25	3.681	4.0031	2.44645	-5.40055	10.5063	4.64122	0.775443	0.766105	0.253979	9.18771	1.83743	TRUE	Connective Tissue vs Rest	Connective Tissue	Rest
Fam180a	0.9692	0.0308	3.44896	5.84821e-05	7.13666e-06	0	0.25	3.21841	3.2025	2.41602	-11.5388	17.7539	0.364717	0.010854	0.151635	0.00623199	0.710255	0.0658256	TRUE	Connective Tissue vs Rest	Connective Tissue	Rest
Cd81	0.9692	0.0308	3.44896	0.00164934	0.000216103	0	0.25	4.0083	4.57311	2.71484	-5.70067	9.93207	12.328	1.97889	0.940535	0.426138	29.0912	3.69233	TRUE	Connective Tissue vs Rest	Connective Tissue	Rest
Gm12216	0.9692	0.0308	3.44896	7.37433e-05	1.5521e-05	0	0.25	3.39304	3.71357	2.45345	-5.7002	9.84978	0.305252	0.089661	0.185332	0.060684	0.68932	0.241211	TRUE	Connective Tissue vs Rest	Connective Tissue	Rest
Gm10076	0.9692	0.0308	3.44896	0.000544315	0.000128609	0	0.25	3.57203	3.61043	3.75218	-9.47553	12.5282	3.65214	1.23854	0.783944	0.392589	8.19673	1.8302	TRUE	Connective Tissue vs Rest	Connective Tissue	Rest
Cyp26b1	0.969	0.031	3.44228	7.446e-05	1.6652e-05	0	0.25	2.72382	2.86384	1.44548	-3.17903	9.13432	0.229931	0.0187219	0.133796	0.0102049	0.570826	0.0429007	TRUE	Connective Tissue vs Rest	Connective Tissue	Rest
Trabd2b	0.969	0.031	3.44228	2.85644e-05	8.26812e-06	0	0.25	3.02476	3.06617	2.43525	-5.33291	12.8954	0.221011	0.0300174	0.14668	0.0146192	0.426017	0.0381506	TRUE	Connective Tissue vs Rest	Connective Tissue	Rest
Bicc1	0.969	0.031	3.44228	9.90212e-05	1.847e-05	0	0.25	3.14393	3.15353	1.87049	-2.97005	9.46915	0.924682	0.105033	0.461843	0.068396	2.01919	0.285272	TRUE	Connective Tissue vs Rest	Connective Tissue	Rest
Ccdc80	0.969	0.031	3.44228	5.07865e-05	1.11406e-05	0	0.25	2.67799	2.74454	1.83641	-3.77342	8.72767	0.31219	0.0392875	0.205154	0.02485	0.641464	0.0977907	TRUE	Connective Tissue vs Rest	Connective Tissue	Rest
G0s2	0.969	0.031	3.44228	0.000151135	2.69399e-05	0	0.25	2.98004	3.1374	2.01678	-4.83211	8.31781	0.855304	0.172757	0.439049	0.104827	1.90768	0.354716	TRUE	Connective Tissue vs Rest	Connective Tissue	Rest
Fkbp10	0.9688	0.0312	3.43564	5.15023e-05	9.15345e-06	0	0.25	3.33211	3.17984	2.30343	-3.95429	9.14997	0.386521	0.0400403	0.294351	0.0357041	0.848296	0.136587	TRUE	Connective Tissue vs Rest	Connective Tissue	Rest
B2m	0.9688	0.0312	3.43564	0.000720819	0.000310799	0	0.25	2.51926	3.08002	2.77195	-8.92958	8.56828	5.86322	2.96782	0.869177	0.512892	11.7368	5.42981	TRUE	Connective Tissue vs Rest	Connective Tissue	Rest
Aga	0.9688	0.0312	3.43564	4.87799e-05	1.19887e-05	0	0.25	2.47836	2.24817	1.49048	-2.18464	6.65486	0.34886	0.0899724	0.291378	0.0741606	0.766799	0.150603	TRUE	Connective Tissue vs Rest	Connective Tissue	Rest
Timp1	0.9688	0.0312	3.43564	4.58731e-05	5.95791e-06	0	0.25	2.98086	3.01049	2.50887	-8.84369	12.9571	0.305253	0.0359378	0.149653	0.0178391	0.531323	0.0421118	TRUE	Connective Tissue vs Rest	Connective Tissue	Rest
Laptm4a	0.9686	0.0314	3.42904	0.001256	0.000257522	0	0.25	2.51566	2.95908	1.83332	-4.80658	7.0148	8.93756	2.9895	0.945491	0.728078	19.8692	5.7118	TRUE	Connective Tissue vs Rest	Connective Tissue	Rest
Cebpa	0.9686	0.0314	3.42904	3.25939e-05	6.01046e-06	0	0.25	3.04692	3.1522	1.90678	-4.4012	8.31932	0.143707	0.041806	0.113974	0.0340942	0.307768	0.0722504	TRUE	Connective Tissue vs Rest	Connective Tissue	Rest
Slc29a1	0.9684	0.0316	3.42249	0.000150027	2.57086e-05	0	0.25	2.65102	2.84123	1.50944	-2.95108	6.84211	0.959369	0.27331	0.53221	0.186622	2.17059	0.465841	TRUE	Connective Tissue vs Rest	Connective Tissue	Rest
Cxcl12	0.9682	0.0318	3.41597	0.000242651	6.32534e-05	0	0.25	2.5059	2.90254	2.59038	-10.1197	13.5016	1.72052	0.458439	0.406343	0.0643193	3.70882	0.864585	TRUE	Connective Tissue vs Rest	Connective Tissue	Rest
Bmp5	0.9682	0.0318	3.41597	8.8532e-05	1.35228e-05	0	0.25	3.30337	3.47196	2.06172	-3.9603	10.4275	0.569871	0.0220716	0.338949	0.0159695	1.38936	0.0748466	TRUE	Connective Tissue vs Rest	Connective Tissue	Rest
Hspa1a	0.9682	0.0318	3.41597	0.000187129	7.31882e-05	0	0.25	2.93658	3.43826	3.01914	-8.83588	9.85268	0.410307	0.490004	0.19227	0.120251	0.820551	1.15369	TRUE	Connective Tissue vs Rest	Connective Tissue	Rest
Jund	0.968	0.032	3.4095	0.00133218	0.000225122	0	0.25	2.67467	3.04983	2.59679	-6.80597	9.31992	9.30523	2.816	0.826561	0.610345	19.1908	4.00977	TRUE	Connective Tissue vs Rest	Connective Tissue	Rest
Slc50a1	0.968	0.032	3.4095	0.000135844	3.16399e-05	0	0.25	2.33373	2.55793	1.60514	-3.7331	6.3222	0.921707	0.375449	0.552032	0.246345	2.02744	0.478906	TRUE	Connective Tissue vs Rest	Connective Tissue	Rest
Klf5	0.9678	0.0322	3.40306	0.000107347	2.0923e-05	0	0.25	2.66724	2.53383	1.78178	-3.26296	9.48198	0.756195	0.244247	0.305253	0.140713	1.48183	0.364684	TRUE	Connective Tissue vs Rest	Connective Tissue	Rest
Tmed9	0.9676	0.0324	3.39666	0.000246946	7.14169e-05	0	0.25	1.77312	2.0264	1.33552	-3.47031	4.82338	1.83053	0.800447	0.746283	0.424139	4.04105	1.28055	TRUE	Connective Tissue vs Rest	Connective Tissue	Rest
Col26a1	0.9676	0.0324	3.39666	3.06625e-05	4.70028e-06	0	0.25	3.14979	3.3669	2.34424	-5.17089	9.79398	0.210109	0.0235776	0.158573	0.0146452	0.455848	0.0425864	TRUE	Connective Tissue vs Rest	Connective Tissue	Rest
Wnt6	0.9676	0.0324	3.39666	0.00011784	2.88775e-05	0	0.25	3.02973	3.07984	2.51136	-5.53164	10.7022	0.606541	0.171721	0.248761	0.0910909	1.29709	0.399857	TRUE	Connective Tissue vs Rest	Connective Tissue	Rest
Id3	0.9674	0.0326	3.3903	0.000641796	0.000253097	0	0.25	2.94318	3.6813	2.75243	-6.81934	8.2854	4.94251	2.13317	0.721506	0.372855	10.0237	4.28858	TRUE	Connective Tissue vs Rest	Connective Tissue	Rest
Gadd45g	0.9672	0.0328	3.38398	0.000343789	7.22108e-05	0	0.25	2.92675	3.38528	2.83754	-7.90364	9.96355	1.61546	0.599169	0.304262	0.246735	3.20003	0.886349	TRUE	Connective Tissue vs Rest	Connective Tissue	Rest
Nipal1	0.9672	0.0328	3.38398	4.31381e-05	5.73162e-06	0	0.25	3.18932	3.18993	2.36647	-5.16048	9.7506	0.209118	0.00607619	0.148662	0.00519332	0.529012	0.0178914	TRUE	Connective Tissue vs Rest	Connective Tissue	Rest
Scara3	0.9672	0.0328	3.38398	7.54647e-05	1.49073e-05	0	0.25	3.00343	2.72354	2.10858	-3.32489	9.75489	0.547076	0.050271	0.351833	0.0332373	1.1844	0.265722	TRUE	Connective Tissue vs Rest	Connective Tissue	Rest
Tnfaip6	0.9672	0.0328	3.38398	3.51508e-05	3.60101e-06	0	0.25	3.17906	3.28109	2.36049	-4.67656	9.90628	0.181368	0.0207473	0.114965	0.0113993	0.337018	0.0333048	TRUE	Connective Tissue vs Rest	Connective Tissue	Rest
Gadd45b	0.967	0.033	3.37769	8.19456e-05	1.45407e-05	0	0.25	3.03158	3.19545	2.24623	-6.64066	8.97633	0.336967	0.0958408	0.160555	0.0599829	0.668262	0.171345	TRUE	Connective Tissue vs Rest	Connective Tissue	Rest
Rpl10	0.9668	0.0332	3.37144	0.00148949	0.000269889	0	0.25	4.1516	5.24767	3.19147	-7.30369	9.15231	11.6472	2.59926	0.893954	0.413103	23.4947	4.12982	TRUE	Connective Tissue vs Rest	Connective Tissue	Rest
Stxbp6	0.9666	0.0334	3.36523	0.000158948	2.50958e-05	0	0.25	3.00725	3.00093	2.19905	-5.91462	10.5239	1.58673	0.103163	0.453915	0.051284	2.86477	0.265725	TRUE	Connective Tissue vs Rest	Connective Tissue	Rest
Gas6	0.9666	0.0334	3.36523	0.000252018	5.45748e-05	0	0.25	2.49939	2.45609	1.55043	-2.93044	8.93616	1.83648	0.580933	0.571853	0.328815	3.91377	1.2699	TRUE	Connective Tissue vs Rest	Connective Tissue	Rest
Rarres2	0.9666	0.0334	3.36523	0.000529962	7.17783e-05	0	0.25	4.90057	5.64894	3.14735	-6.51868	10.5931	3.2448	0.549164	0.765114	0.159902	7.04666	1.09039	TRUE	Connective Tissue vs Rest	Connective Tissue	Rest
Btg3	0.9664	0.0336	3.35905	3.44959e-05	7.2717e-06	0	0.25	3.69915	3.6169	2.75572	-6.8255	10.0165	0.245788	0.0839488	0.209118	0.0587105	0.509728	0.0878155	TRUE	Connective Tissue vs Rest	Connective Tissue	Rest
Fosb	0.9662	0.0338	3.35291	0.000128006	2.11068e-05	0	0.25	3.32888	3.42176	2.53156	-7.31962	10.9025	0.749257	0.104281	0.280476	0.0607099	1.52797	0.169016	TRUE	Connective Tissue vs Rest	Connective Tissue	Rest
Hspa5	0.9662	0.0338	3.35291	0.000378897	8.25349e-05	0	0.25	2.26064	2.41652	1.63749	-4.15257	6.41212	2.82756	0.887063	0.798811	0.452312	6.26382	2.16464	TRUE	Connective Tissue vs Rest	Connective Tissue	Rest
Glt8d2	0.966	0.034	3.3468	2.18469e-05	4.83342e-06	0	0.25	2.97986	2.93019	1.83748	-3.43562	7.50463	0.130823	0.0102308	0.108028	0.00963361	0.307056	0.0381812	TRUE	Connective Tissue vs Rest	Connective Tissue	Rest
Pdia6	0.966	0.034	3.3468	0.000210214	4.69351e-05	0	0.25	2.15722	2.487	1.55803	-4.32838	5.42284	1.50645	0.533888	0.681863	0.340838	3.3014	1.08587	TRUE	Connective Tissue vs Rest	Connective Tissue	Rest
Loxl1	0.966	0.034	3.3468	4.4467e-05	7.28714e-06	0	0.25	3.23119	3.22241	2.36038	-5.4616	10.7541	0.350842	0.0240192	0.20218	0.0182026	0.716479	0.0834034	TRUE	Connective Tissue vs Rest	Connective Tissue	Rest
Lrp4	0.966	0.034	3.3468	5.17756e-05	9.30442e-06	0	0.25	2.96494	3.03066	1.85883	-4.37324	8.04355	0.298315	0.0407674	0.196234	0.0314715	0.676626	0.111728	TRUE	Connective Tissue vs Rest	Connective Tissue	Rest
Cst3	0.966	0.034	3.3468	0.0044891	0.000810242	0	0.25	3.6522	4.05738	3.01875	-8.09141	9.68783	34.889	8.52347	0.949455	0.688167	74.6211	13.1012	TRUE	Connective Tissue vs Rest	Connective Tissue	Rest
Dcxr	0.9658	0.0342	3.34073	3.31652e-05	6.95307e-06	0	0.25	2.79991	2.97371	1.78073	-3.88143	7.37569	0.224975	0.0656686	0.185332	0.052842	0.465073	0.0843723	TRUE	Connective Tissue vs Rest	Connective Tissue	Rest
mt-Atp8	0.9658	0.0342	3.34073	0.000104775	2.5786e-05	0	0.25	2.80979	3.1499	2.12883	-5.26506	8.39486	0.718535	0.222987	0.441031	0.15232	1.58761	0.357497	TRUE	Connective Tissue vs Rest	Connective Tissue	Rest
Ccdc3	0.9658	0.0342	3.34073	5.21632e-05	8.09274e-06	0	0.25	3.11504	3.05913	2.57855	-4.57999	10.3647	0.328047	0.015476	0.14668	0.0100231	0.584828	0.0501445	TRUE	Connective Tissue vs Rest	Connective Tissue	Rest
Htra1	0.9658	0.0342	3.34073	0.000206847	4.06815e-05	0	0.25	2.94338	2.9198	2.11147	-3.3234	8.15864	1.40635	0.356604	0.565907	0.219626	3.09537	0.797093	TRUE	Connective Tissue vs Rest	Connective Tissue	Rest
Cmtm3	0.9658	0.0342	3.34073	6.49339e-05	1.60525e-05	0	0.25	2.61778	2.69208	1.92585	-4.01379	6.87019	0.406342	0.0785994	0.294351	0.0609696	0.864062	0.193786	TRUE	Connective Tissue vs Rest	Connective Tissue	Rest
Cdc42ep5	0.9656	0.0344	3.33469	3.80035e-05	7.5436e-06	0	0.25	3.01494	3.1229	3.29581	-8.06237	11.0121	0.285431	0.0426109	0.219029	0.035003	0.577898	0.064807	TRUE	Connective Tissue vs Rest	Connective Tissue	Rest
Ddah2	0.9656	0.0344	3.33469	0.000164304	3.1861e-05	0	0.25	2.92106	3.14833	2.00332	-4.77143	7.29842	1.16254	0.285018	0.58672	0.188388	2.46457	0.507874	TRUE	Connective Tissue vs Rest	Connective Tissue	Rest
Tfpi	0.9656	0.0344	3.33469	4.28388e-05	1.12609e-05	0	0.25	2.32335	2.4806	1.20823	-3.42074	5.7229	0.259663	0.0352367	0.215064	0.0303809	0.586311	0.0926476	TRUE	Connective Tissue vs Rest	Connective Tissue	Rest
Thbd	0.9656	0.0344	3.33469	0.00013319	2.94985e-05	0	0.25	2.58812	2.79574	1.71692	-4.44482	7.95514	0.536174	0.19252	0.290387	0.110462	1.16413	0.576805	TRUE	Connective Tissue vs Rest	Connective Tissue	Rest
Dbp	0.9654	0.0346	3.32869	7.56788e-05	1.82061e-05	0	0.25	2.81004	2.90164	1.8836	-4.59304	8.05984	0.286422	0.142606	0.190287	0.104671	0.600755	0.236264	TRUE	Connective Tissue vs Rest	Connective Tissue	Rest
Olfml1	0.9652	0.0348	3.32272	2.72595e-05	5.25503e-06	0	0.25	3.63376	3.82414	2.18386	-4.06713	8.5999	0.178394	0.0188777	0.156591	0.0171639	0.397655	0.0517671	TRUE	Connective Tissue vs Rest	Connective Tissue	Rest
Selenom	0.9652	0.0348	3.32272	0.000818776	0.000159763	0	0.25	2.96603	3.42174	2.52894	-5.36006	8.89837	0.796829	0.696514	0.171457	0.213757	1.50883	1.21929	TRUE	Connective Tissue vs Rest	Connective Tissue	Rest
Sgce	0.9652	0.0348	3.32272	0.000106973	2.16597e-05	0	0.25	3.12252	3.18517	1.92127	-2.23385	8.66271	0.700695	0.152969	0.451933	0.113474	1.61074	0.359755	TRUE	Connective Tissue vs Rest	Connective Tissue	Rest
Hk2	0.965	0.035	3.31678	6.73482e-05	1.32908e-05	0	0.25	2.67438	2.79632	1.81027	-4.97638	7.97817	0.345887	0.0431824	0.191278	0.0308743	0.710923	0.0970412	TRUE	Connective Tissue vs Rest	Connective Tissue	Rest
Steap4	0.9648	0.0352	3.31087	0.000168436	1.82411e-05	0	0.25	3.53902	3.68705	2.27789	-5.40751	8.79718	0.938555	0.0390796	0.439049	0.0229285	2.32608	0.164568	TRUE	Connective Tissue vs Rest	Connective Tissue	Rest
Ier3	0.9646	0.0354	3.305	0.000203879	4.52876e-05	0	0.25	2.56505	2.63428	1.90141	-5.82139	8.13592	1.18533	0.371485	0.323092	0.189063	2.42619	0.610742	TRUE	Connective Tissue vs Rest	Connective Tissue	Rest
Selenop	0.9646	0.0354	3.305	0.000437748	0.000201732	0	0.25	2.98064	2.94867	3.14311	-7.10175	9.99873	0.508424	0.581706	0.168484	0.121004	1.00699	0.975639	TRUE	Connective Tissue vs Rest	Connective Tissue	Rest
Csrp1	0.9644	0.0356	3.29916	0.000243742	5.87917e-05	0	0.25	2.72711	3.04612	1.85367	-6.46847	7.24012	1.72151	0.469902	0.66997	0.269975	3.83135	0.982894	TRUE	Connective Tissue vs Rest	Connective Tissue	Rest
Gas7	0.9644	0.0356	3.29916	0.000118903	2.83701e-05	0	0.25	2.83934	2.98683	1.96051	-4.43332	7.45081	0.757187	0.182706	0.429138	0.118226	1.67086	0.393585	TRUE	Connective Tissue vs Rest	Connective Tissue	Rest
Rhoc	0.9642	0.0358	3.29335	0.000176417	6.85084e-05	0	0.25	1.90006	2.28547	2.15589	-6.20024	7.67691	1.40238	0.815804	0.617443	0.336865	2.83336	1.17855	TRUE	Connective Tissue vs Rest	Connective Tissue	Rest
Sar1a	0.964	0.036	3.28757	0.0001341	4.77036e-05	0	0.25	1.41345	1.55053	1.12303	-3.51288	4.43625	0.953423	0.648424	0.548067	0.379969	1.97828	0.946948	TRUE	Connective Tissue vs Rest	Connective Tissue	Rest
Sox9	0.964	0.036	3.28757	5.80877e-05	1.29645e-05	0	0.25	2.3113	2.39279	1.49102	-4.6386	8.25913	0.390485	0.02176	0.254708	0.0116071	0.929632	0.0681682	TRUE	Connective Tissue vs Rest	Connective Tissue	Rest
Tcea3	0.964	0.036	3.28757	2.40273e-05	5.65985e-06	0	0.25	2.92018	2.91173	1.92016	-8.65335	11.8525	0.145689	0.0129313	0.127849	0.0120485	0.302499	0.0286897	TRUE	Connective Tissue vs Rest	Connective Tissue	Rest
Ifngr1	0.9638	0.0362	3.28182	0.000155078	3.08679e-05	0	0.25	2.92868	2.95479	2.18308	-5.48742	9.5516	0.999012	0.224752	0.538157	0.157098	2.26528	0.546393	TRUE	Connective Tissue vs Rest	Connective Tissue	Rest
Cst6	0.9638	0.0362	3.28182	0.000133707	3.35552e-05	0	0.25	2.34782	2.38312	2.12721	-5.01657	7.59235	0.512388	0.561355	0.219029	0.262263	1.00597	0.430347	TRUE	Connective Tissue vs Rest	Connective Tissue	Rest
Tmem198b	0.9638	0.0362	3.28182	2.65775e-05	6.48749e-06	0	0.25	2.49199	2.44749	1.53416	-2.95176	7.03032	0.160555	0.0401183	0.132805	0.0371842	0.340427	0.0764282	TRUE	Connective Tissue vs Rest	Connective Tissue	Rest
Phlda1	0.9638	0.0362	3.28182	0.000304375	7.75765e-05	0	0.25	3.13069	3.57825	2.58303	-7.63092	8.8906	1.74629	0.549444	0.529237	0.211316	3.56208	1.21427	TRUE	Connective Tissue vs Rest	Connective Tissue	Rest
Irf1	0.9638	0.0362	3.28182	9.02802e-05	1.68465e-05	0	0.25	2.70525	2.7242	2.01421	-5.23948	9.28236	0.691775	0.121209	0.263627	0.0819766	1.36483	0.244861	TRUE	Connective Tissue vs Rest	Connective Tissue	Rest
Pros1	0.9636	0.0364	3.27611	6.48251e-05	1.52871e-05	0	0.25	2.51592	2.58411	1.61797	-2.46721	6.61241	0.390485	0.0749643	0.287413	0.0597492	0.988319	0.200942	TRUE	Connective Tissue vs Rest	Connective Tissue	Rest
Nr4a1	0.9634	0.0366	3.27042	0.000168759	4.35389e-05	0	0.25	2.87052	3.08409	2.2566	-5.61735	8.88646	0.906839	0.256898	0.327056	0.133313	1.82238	0.635923	TRUE	Connective Tissue vs Rest	Connective Tissue	Rest
Sult1a1	0.9634	0.0366	3.27042	7.26202e-05	1.59302e-05	0	0.25	3.07341	2.85645	2.14325	-3.05248	8.83917	0.414271	0.0708617	0.286422	0.0551271	0.913395	0.185611	TRUE	Connective Tissue vs Rest	Connective Tissue	Rest
Sfrp5	0.9634	0.0366	3.27042	0.000246676	0.000123769	0	0.25	1.96127	1.96445	2.86041	-8.08273	10.7533	1.66502	0.991428	0.262636	0.198956	3.50084	2.34178	TRUE	Connective Tissue vs Rest	Connective Tissue	Rest
Sept4	0.9634	0.0366	3.27042	9.71324e-05	2.71611e-05	0	0.25	2.89619	2.68854	2.25643	-5.66265	9.30741	0.335976	0.140504	0.222002	0.0853522	0.779075	0.391847	TRUE	Connective Tissue vs Rest	Connective Tissue	Rest
Mt2	0.9634	0.0366	3.27042	0.000192668	7.34424e-05	0	0.25	2.84	3.32188	2.8058	-7.72872	9.82604	0.789892	0.617647	0.246779	0.188725	1.57165	1.13694	TRUE	Connective Tissue vs Rest	Connective Tissue	Rest
Plk2	0.9632	0.0368	3.26476	0.000142406	2.92968e-05	0	0.25	2.62246	2.61837	1.71407	-3.54771	8.01088	0.773044	0.225837	0.354807	0.129911	1.6529	0.371759	TRUE	Connective Tissue vs Rest	Connective Tissue	Rest
Ctsk	0.9632	0.0368	3.26476	0.000111315	2.25693e-05	0	0.25	3.14206	3.36479	2.1678	-6.51603	8.62767	0.803768	0.124897	0.421209	0.0775882	1.59382	0.285843	TRUE	Connective Tissue vs Rest	Connective Tissue	Rest
Rasgrp2	0.9632	0.0368	3.26476	9.18111e-05	2.31984e-05	0	0.25	3.14159	3.21669	2.47078	-6.20556	10.1288	0.672944	0.169538	0.342914	0.0770949	1.43907	0.249026	TRUE	Connective Tissue vs Rest	Connective Tissue	Rest
Hfe	0.9632	0.0368	3.26476	3.34469e-05	1.16374e-05	0	0.25	2.11102	2.38445	1.98116	-6.72842	7.73462	0.180377	0.063825	0.154609	0.0457012	0.394668	0.121313	TRUE	Connective Tissue vs Rest	Connective Tissue	Rest
Dusp1	0.9632	0.0368	3.26476	0.000371168	9.42549e-05	0	0.25	2.61423	2.87652	2.46514	-8.52798	9.52129	1.99108	0.652339	0.45887	0.247955	4.08041	1.33875	TRUE	Connective Tissue vs Rest	Connective Tissue	Rest
Gpc4	0.963	0.037	3.25914	7.12413e-05	1.30924e-05	0	0.25	3.28074	3.229	2.1401	-3.97575	10.1583	0.439048	0.0266678	0.301288	0.0221495	0.968999	0.0771253	TRUE	Connective Tissue vs Rest	Connective Tissue	Rest
Mgst1	0.963	0.037	3.25914	0.000157794	4.13421e-05	0	0.25	3.12604	3.48247	2.36579	-5.23556	8.21501	0.961351	0.321757	0.526264	0.14479	2.18718	0.616077	TRUE	Connective Tissue vs Rest	Connective Tissue	Rest
Arhgap10	0.9628	0.0372	3.25354	1.8104e-05	9.58819e-06	0	0.25	1.74737	1.74382	1.93317	-6.46019	9.42788	0.152626	0.0661622	0.114965	0.045909	0.268432	0.107995	TRUE	Connective Tissue vs Rest	Connective Tissue	Rest
Srgn	0.9626	0.0374	3.24797	0.000136687	5.01343e-05	0	0.25	2.17277	2.34902	1.80255	-5.90095	7.11922	0.768088	0.247411	0.397423	0.0842616	1.77114	0.501994	TRUE	Connective Tissue vs Rest	Connective Tissue	Rest
Btg2	0.9626	0.0374	3.24797	0.00044946	7.3931e-05	0	0.25	3.35051	3.43924	2.832	-7.41435	11.1636	3.31319	0.453005	0.526264	0.149022	6.78887	0.91618	TRUE	Connective Tissue vs Rest	Connective Tissue	Rest
Rcn1	0.9626	0.0374	3.24797	0.000147761	3.19721e-05	0	0.25	2.56345	2.782	1.85818	-4.02079	6.41492	1.03568	0.222568	0.55996	0.148529	2.27642	0.427123	TRUE	Connective Tissue vs Rest	Connective Tissue	Rest
Pttg1ip	0.9626	0.0374	3.24797	0.000186386	4.3352e-05	0	0.25	2.26563	2.38843	1.42887	-2.40881	6.41189	1.26165	0.410658	0.615461	0.279634	2.9049	0.991993	TRUE	Connective Tissue vs Rest	Connective Tissue	Rest
Svep1	0.9624	0.0376	3.24243	3.21945e-05	6.67969e-06	0	0.25	2.90385	2.92034	2.21632	-5.30498	9.52891	0.330029	0.0274468	0.16551	0.0152164	0.633195	0.10224	TRUE	Connective Tissue vs Rest	Connective Tissue	Rest
Adamtsl1	0.9624	0.0376	3.24243	3.37428e-05	1.13878e-05	0	0.25	2.57938	2.74357	2.35944	-6.86261	9.45365	0.290386	0.0470252	0.185332	0.0277843	0.633231	0.154434	TRUE	Connective Tissue vs Rest	Connective Tissue	Rest
Atp8b1	0.9624	0.0376	3.24243	2.20865e-05	7.54581e-06	0	0.25	2.53432	2.70967	2.22609	-5.68578	10.5209	0.173439	0.0112954	0.12884	0.00888058	0.343648	0.0407847	TRUE	Connective Tissue vs Rest	Connective Tissue	Rest
Mmp14	0.9624	0.0376	3.24243	6.93793e-05	1.62046e-05	0	0.25	2.67246	2.82617	1.53739	-4.9451	7.24426	0.536174	0.0968273	0.368682	0.0735894	1.15924	0.32902	TRUE	Connective Tissue vs Rest	Connective Tissue	Rest
Fmo1	0.9624	0.0376	3.24243	0.000115196	2.72652e-05	0	0.25	3.43622	3.57827	2.20195	-2.79248	8.3779	0.643212	0.184158	0.397423	0.10249	1.25688	0.456825	TRUE	Connective Tissue vs Rest	Connective Tissue	Rest
Slc27a1	0.9624	0.0376	3.24243	8.6409e-05	3.43784e-05	0	0.25	2.26812	2.55104	1.8906	-4.505	6.28016	0.49653	0.28505	0.33003	0.172288	1.06941	0.53802	TRUE	Connective Tissue vs Rest	Connective Tissue	Rest
Mrc2	0.9622	0.0378	3.23691	4.61584e-05	1.02079e-05	0	0.25	3.41914	3.38934	2.36214	-4.33459	9.30433	0.383547	0.0361973	0.252725	0.0220456	0.800713	0.179449	TRUE	Connective Tissue vs Rest	Connective Tissue	Rest
Capg	0.9622	0.0378	3.23691	0.000100621	2.10829e-05	0	0.25	3.91638	4.23954	2.73712	-5.0937	10.3818	0.563925	0.16089	0.327056	0.0997637	1.12345	0.300777	TRUE	Connective Tissue vs Rest	Connective Tissue	Rest
Eva1b	0.9622	0.0378	3.23691	0.000106047	1.76933e-05	0	0.25	3.09688	3.51615	2.10453	-4.83098	8.48504	0.707632	0.112329	0.436075	0.0851445	1.47457	0.200868	TRUE	Connective Tissue vs Rest	Connective Tissue	Rest
S100a16	0.9622	0.0378	3.23691	0.000128332	6.30676e-05	0	0.25	1.79574	2.23616	2.29698	-7.44242	7.39612	0.954413	0.617683	0.531219	0.224715	1.92172	0.965104	TRUE	Connective Tissue vs Rest	Connective Tissue	Rest
Dhrs3	0.962	0.038	3.23143	8.59749e-05	1.69408e-05	0	0.25	3.60259	3.20914	2.77799	-3.39451	11.5364	0.436075	0.073614	0.237859	0.0539067	0.933749	0.210885	TRUE	Connective Tissue vs Rest	Connective Tissue	Rest
Bcat2	0.962	0.038	3.23143	3.4993e-05	1.02695e-05	0	0.25	1.90886	1.95519	1.03944	-1.60565	4.99876	0.240832	0.116587	0.206145	0.0943107	0.47082	0.145449	TRUE	Connective Tissue vs Rest	Connective Tissue	Rest
Bhlhe40	0.962	0.038	3.23143	9.52026e-05	1.88418e-05	0	0.25	2.52968	2.51905	1.79555	-3.50505	8.66925	0.573836	0.131726	0.279485	0.0969853	1.16444	0.311855	TRUE	Connective Tissue vs Rest	Connective Tissue	Rest
S100a11	0.9618	0.0382	3.22597	0.000345178	0.000105245	0	0.25	2.52755	2.81403	2.81816	-8.01389	9.49907	2.66403	1.45265	0.732408	0.338371	5.36006	1.63857	TRUE	Connective Tissue vs Rest	Connective Tissue	Rest
Cotl1	0.9616	0.0384	3.22054	5.75794e-05	3.67951e-05	0	0.25	1.69161	2.0903	2.00583	-6.63865	5.81768	0.368681	0.280991	0.257681	0.14292	0.71426	0.575982	TRUE	Connective Tissue vs Rest	Connective Tissue	Rest
Srpx2	0.9616	0.0384	3.22054	3.00796e-05	5.56253e-06	0	0.25	3.19526	3.17632	2.33605	-5.0327	9.49974	0.133796	0.00436239	0.113974	0.00407676	0.318201	0.0112076	TRUE	Connective Tissue vs Rest	Connective Tissue	Rest
Abca6	0.9616	0.0384	3.22054	5.77629e-05	1.12906e-05	0	0.25	2.32914	2.55793	2.78999	-8.0151	9.9288	0.438057	0.0932711	0.216056	0.0551271	0.925059	0.119526	TRUE	Connective Tissue vs Rest	Connective Tissue	Rest
Enpp2	0.9616	0.0384	3.22054	0.000144861	1.41739e-05	0	0.25	3.30746	3.45936	2.40271	-5.18706	10.5286	0.920715	0.0587097	0.388503	0.0453637	2.27184	0.16105	TRUE	Connective Tissue vs Rest	Connective Tissue	Rest
Cd63	0.9616	0.0384	3.22054	0.000973894	0.000215469	0	0.25	3.30186	3.88852	2.56749	-6.14288	8.68778	6.8989	2.08578	0.901883	0.447638	14.7371	3.51328	TRUE	Connective Tissue vs Rest	Connective Tissue	Rest
Gli1	0.9616	0.0384	3.22054	2.62504e-05	5.53266e-06	0	0.25	3.1774	2.89873	2.31544	-4.23725	11.3948	0.227948	0.0110618	0.163528	0.00849108	0.472339	0.0452961	TRUE	Connective Tissue vs Rest	Connective Tissue	Rest
Isg15	0.9616	0.0384	3.22054	0.00011229	3.23422e-05	0	0.25	2.31007	2.89435	2.36873	-7.805	8.48287	0.423191	0.207997	0.144698	0.0951157	0.755103	0.419792	TRUE	Connective Tissue vs Rest	Connective Tissue	Rest
Arf4	0.9614	0.0386	3.21514	0.000247164	6.76571e-05	0	0.25	1.83738	2.03093	1.13697	-2.77758	4.49784	1.76908	0.892695	0.737364	0.475007	3.80435	1.37788	TRUE	Connective Tissue vs Rest	Connective Tissue	Rest
Ppp1r15a	0.9614	0.0386	3.21514	0.00018563	3.37223e-05	0	0.25	2.7894	2.93067	2.11597	-6.00794	8.2768	1.22002	0.317917	0.400396	0.200488	2.40707	0.491873	TRUE	Connective Tissue vs Rest	Connective Tissue	Rest
Pdia3	0.9614	0.0386	3.21514	0.000332559	6.97844e-05	0	0.25	2.35938	2.62988	1.60131	-3.95631	6.19856	2.34589	0.764673	0.789891	0.407702	5.07039	1.48802	TRUE	Connective Tissue vs Rest	Connective Tissue	Rest
Lamc1	0.9612	0.0388	3.20976	9.95686e-05	2.4846e-05	0	0.25	2.60092	2.6652	1.79855	-4.55233	8.08461	0.727454	0.184419	0.414272	0.132663	1.74244	0.570918	TRUE	Connective Tissue vs Rest	Connective Tissue	Rest
Cryab	0.9612	0.0388	3.20976	0.000157951	0.000142845	0	0.25	1.4041	1.8393	2.4914	-8.51521	8.37306	1.43212	1.22102	0.508424	0.29524	2.74367	2.16385	TRUE	Connective Tissue vs Rest	Connective Tissue	Rest
Naalad2	0.9612	0.0388	3.20976	3.19699e-05	7.28227e-06	0	0.25	3.17923	3.24285	2.06273	-4.09505	9.59969	0.197225	0.0262781	0.150644	0.0185142	0.41791	0.0523305	TRUE	Connective Tissue vs Rest	Connective Tissue	Rest
Tbrg1	0.9612	0.0388	3.20976	9.64324e-05	2.74337e-05	0	0.25	1.9922	2.03503	1.32031	-2.47068	5.71985	0.712588	0.360934	0.464817	0.234245	1.48623	0.417487	TRUE	Connective Tissue vs Rest	Connective Tissue	Rest
Nfkbia	0.961	0.039	3.20441	0.000150167	5.93775e-05	0	0.25	2.19616	2.36303	1.92365	-6.55277	7.40975	0.920716	0.487229	0.441031	0.232531	1.93861	1.06294	TRUE	Connective Tissue vs Rest	Connective Tissue	Rest
Sod3	0.961	0.039	3.20441	4.87249e-05	2.04038e-05	0	0.25	2.60952	2.77225	2.44949	-5.95169	9.37332	0.306244	0.127806	0.218038	0.0774324	0.613614	0.296744	TRUE	Connective Tissue vs Rest	Connective Tissue	Rest
Ssr2	0.961	0.039	3.20441	0.000167557	3.83115e-05	0	0.25	2.33933	2.60228	1.60589	-3.74038	6.26362	1.21804	0.455029	0.622398	0.279582	2.52826	0.608887	TRUE	Connective Tissue vs Rest	Connective Tissue	Rest
Gem	0.9608	0.0392	3.19909	4.95503e-05	1.15058e-05	0	0.25	2.72868	2.87214	2.22029	-5.0838	8.63305	0.268583	0.0328219	0.139742	0.022539	0.506131	0.0699865	TRUE	Connective Tissue vs Rest	Connective Tissue	Rest
Pcdhga12	0.9608	0.0392	3.19909	4.75063e-05	1.23826e-05	0	0.25	2.39764	2.524	2.02592	-5.49674	6.83928	0.334985	0.0993462	0.262636	0.0741866	0.732572	0.191083	TRUE	Connective Tissue vs Rest	Connective Tissue	Rest
Col5a1	0.9608	0.0392	3.19909	4.32131e-05	1.01677e-05	0	0.25	2.70185	2.77806	1.88314	-4.78799	8.81125	0.337958	0.0394172	0.222002	0.0277583	0.784827	0.196348	TRUE	Connective Tissue vs Rest	Connective Tissue	Rest
Ucp2	0.9606	0.0394	3.19379	6.07598e-05	4.88754e-05	0	0.25	1.57297	2.16677	2.40931	-7.32849	7.07671	0.401387	0.375663	0.26561	0.169328	0.770757	0.757382	TRUE	Connective Tissue vs Rest	Connective Tissue	Rest
Cnn2	0.9606	0.0394	3.19379	5.73284e-05	2.02711e-05	0	0.25	2.30882	2.49213	1.75326	-4.51173	6.13684	0.354806	0.118354	0.258672	0.0757446	0.762796	0.249608	TRUE	Connective Tissue vs Rest	Connective Tissue	Rest
Prodh	0.9606	0.0394	3.19379	3.4708e-05	7.7364e-06	0	0.25	2.52457	2.59958	1.73029	-3.87594	8.55157	0.193261	0.0463763	0.144698	0.0356002	0.40603	0.0708477	TRUE	Connective Tissue vs Rest	Connective Tissue	Rest
Ldhb	0.9606	0.0394	3.19379	0.000181099	0.000139636	0	0.25	1.68109	1.97936	2.40891	-6.8906	7.22521	1.41229	1.40534	0.591675	0.389343	2.75597	2.46489	TRUE	Connective Tissue vs Rest	Connective Tissue	Rest
Ctsf	0.9606	0.0394	3.19379	6.2246e-05	1.74677e-05	0	0.25	2.0772	2.05895	1.25684	-1.72261	5.60915	0.405351	0.136815	0.314172	0.110254	0.907599	0.222713	TRUE	Connective Tissue vs Rest	Connective Tissue	Rest
Malat1	0.9604	0.0396	3.18852	0.0261277	0.00866449	0	0.25	4.97672	3.78125	4.91558	-11.2821	15.5264	182.612	98.0554	0.964321	0.634286	393.446	129.106	TRUE	Connective Tissue vs Rest	Connective Tissue	Rest
Klf15	0.9602	0.0398	3.18327	5.49361e-05	1.30871e-05	0	0.25	2.36763	2.37614	2.00682	-4.01252	8.07931	0.32111	0.0308485	0.245788	0.0278102	0.718273	0.0952862	TRUE	Connective Tissue vs Rest	Connective Tissue	Rest
Pam16	0.9602	0.0398	3.18327	4.7369e-05	2.65722e-05	0	0.25	2.16535	2.66469	2.43924	-6.77045	7.84319	0.390485	0.266862	0.290387	0.145854	0.741603	0.373208	TRUE	Connective Tissue vs Rest	Connective Tissue	Rest
Acot1	0.9602	0.0398	3.18327	6.37978e-05	1.78127e-05	0	0.25	2.66573	3.00895	2.30723	-6.54195	8.49897	0.392467	0.113005	0.278494	0.0685778	0.820776	0.212983	TRUE	Connective Tissue vs Rest	Connective Tissue	Rest
Matn4	0.9602	0.0398	3.18327	0.000124258	3.10202e-05	0	0.25	3.30501	3.43974	2.4814	-4.92052	9.21779	0.167493	0.183251	0.119921	0.0981018	0.35403	0.505373	TRUE	Connective Tissue vs Rest	Connective Tissue	Rest
Rps12	0.9602	0.0398	3.18327	0.000532554	0.000170811	0	0.25	3.36088	4.31994	2.90841	-7.27472	8.86572	4.26065	1.84866	0.789891	0.263743	7.66469	2.50525	TRUE	Connective Tissue vs Rest	Connective Tissue	Rest
Arl4a	0.96	0.04	3.17805	0.000138724	3.63663e-05	0	0.25	2.07804	2.05616	1.33538	-3.90003	6.54179	0.890984	0.452825	0.453915	0.274753	1.87662	0.528289	TRUE	Connective Tissue vs Rest	Connective Tissue	Rest
Gmppa	0.96	0.04	3.17805	3.48212e-05	1.0371e-05	0	0.25	1.96081	1.98822	1.13523	-1.94638	5.26594	0.265609	0.0932184	0.231913	0.0744722	0.571438	0.122712	TRUE	Connective Tissue vs Rest	Connective Tissue	Rest
Tm2d2	0.96	0.04	3.17805	0.000122174	4.21095e-05	0	0.25	1.61958	1.79229	1.57239	-3.90509	5.9619	0.946485	0.610239	0.565907	0.326115	2.01668	0.717663	TRUE	Connective Tissue vs Rest	Connective Tissue	Rest
Cyp27a1	0.96	0.04	3.17805	4.18273e-05	1.03807e-05	0	0.25	2.75626	2.87731	1.83651	-3.85586	7.31362	0.243806	0.0216821	0.188305	0.0172159	0.57646	0.0677498	TRUE	Connective Tissue vs Rest	Connective Tissue	Rest
Rpn2	0.9598	0.0402	3.17286	0.000191686	5.02573e-05	0	0.25	1.95867	2.18721	1.47248	-3.61868	5.31354	1.26363	0.532275	0.625372	0.345693	2.76478	1.09879	TRUE	Connective Tissue vs Rest	Connective Tissue	Rest
Socs1	0.9598	0.0402	3.17286	5.84881e-05	8.66495e-06	0	0.25	2.62822	2.8248	2.11628	-5.01541	8.85567	0.255699	0.0595149	0.1556	0.0441173	0.485897	0.0733378	TRUE	Connective Tissue vs Rest	Connective Tissue	Rest
Abca9	0.9596	0.0404	3.16769	4.93037e-05	1.10066e-05	0	0.25	3.30858	3.24556	2.89461	-5.8542	14.2047	0.389494	0.0339124	0.222993	0.0249279	0.827919	0.115357	TRUE	Connective Tissue vs Rest	Connective Tissue	Rest
F11r	0.9596	0.0404	3.16769	8.74888e-05	1.81294e-05	0	0.25	3.13756	2.85932	2.36012	-3.33935	10.158	0.582756	0.082832	0.345887	0.0603464	1.30514	0.226221	TRUE	Connective Tissue vs Rest	Connective Tissue	Rest
Adamts1	0.9594	0.0406	3.16254	8.72908e-05	2.43804e-05	0	0.25	2.4092	2.51202	1.80601	-5.04175	8.49227	0.531219	0.119574	0.246779	0.0696165	1.1323	0.354903	TRUE	Connective Tissue vs Rest	Connective Tissue	Rest
Nr1h3	0.9594	0.0406	3.16254	3.68872e-05	6.94575e-06	0	0.25	2.78846	2.81367	1.93304	-3.36174	7.07599	0.22002	0.0175274	0.176412	0.0163849	0.469108	0.0378063	TRUE	Connective Tissue vs Rest	Connective Tissue	Rest
Cygb	0.9594	0.0406	3.16254	0.000133411	2.92089e-05	0	0.25	2.59106	2.63319	1.76441	-3.20787	7.318	0.882064	0.209194	0.448959	0.137311	1.81552	0.445279	TRUE	Connective Tissue vs Rest	Connective Tissue	Rest
Hoxc10	0.9592	0.0408	3.15742	5.59751e-05	1.66027e-05	0	0.25	1.78413	1.93799	1.14912	-3.31088	5.63556	0.394449	0.0629423	0.286422	0.0516995	0.804333	0.134611	TRUE	Connective Tissue vs Rest	Connective Tissue	Rest
Gsta4	0.9592	0.0408	3.15742	6.70927e-05	2.41825e-05	0	0.25	2.52412	2.4995	2.48345	-5.66511	9.58648	0.417244	0.168577	0.255699	0.0992963	0.824407	0.306615	TRUE	Connective Tissue vs Rest	Connective Tissue	Rest
Rnft1	0.9592	0.0408	3.15742	3.91555e-05	1.16202e-05	0	0.25	2.09009	2.17031	1.22966	-1.80986	5.23805	0.267591	0.0850908	0.231913	0.0697463	0.603526	0.129666	TRUE	Connective Tissue vs Rest	Connective Tissue	Rest
Ppib	0.9592	0.0408	3.15742	0.000466534	8.84755e-05	0	0.25	3.0919	3.67138	2.09719	-4.17443	6.92935	3.36869	0.979421	0.835481	0.392927	6.93783	1.43558	TRUE	Connective Tissue vs Rest	Connective Tissue	Rest
Plxdc1	0.9592	0.0408	3.15742	5.78856e-05	1.13061e-05	0	0.25	2.61254	2.67735	1.99975	-5.85685	8.05578	0.351833	0.0400404	0.230922	0.0317312	0.76599	0.082333	TRUE	Connective Tissue vs Rest	Connective Tissue	Rest
Ass1	0.9592	0.0408	3.15742	6.49894e-05	1.73001e-05	0	0.25	2.16196	2.05484	1.49864	-3.84741	8.72808	0.221011	0.196181	0.148662	0.134351	0.499181	0.330149	TRUE	Connective Tissue vs Rest	Connective Tissue	Rest
Gpsm3	0.9592	0.0408	3.15742	3.03472e-05	2.90577e-05	0	0.25	1.39075	1.78391	2.60263	-8.14543	6.92764	0.212091	0.236821	0.169475	0.112409	0.458037	0.273615	TRUE	Connective Tissue vs Rest	Connective Tissue	Rest
Foxc1	0.9592	0.0408	3.15742	4.82738e-05	1.27184e-05	0	0.25	2.74144	2.56582	2.00158	-3.29745	8.56496	0.349851	0.0406376	0.254708	0.0300174	0.759334	0.190712	TRUE	Connective Tissue vs Rest	Connective Tissue	Rest
Gstp1	0.959	0.041	3.15232	0.000172059	3.63948e-05	0	0.25	3.11138	3.15988	2.97127	-6.7317	8.92782	1.20417	0.471058	0.589693	0.246631	2.52643	0.525238	TRUE	Connective Tissue vs Rest	Connective Tissue	Rest
Ier5	0.9588	0.0412	3.14724	9.27097e-05	2.77558e-05	0	0.25	2.43288	2.60857	2.11218	-6.79232	8.04435	0.550049	0.149023	0.280476	0.0703435	1.11146	0.323301	TRUE	Connective Tissue vs Rest	Connective Tissue	Rest
Lgals1	0.9588	0.0412	3.14724	0.000713988	0.000182887	0	0.25	2.85935	3.06659	2.89222	-7.93904	10.9471	5.82656	2.62475	0.784936	0.45104	11.05	2.86283	TRUE	Connective Tissue vs Rest	Connective Tissue	Rest
Anxa3	0.9588	0.0412	3.14724	5.32064e-05	1.87938e-05	0	0.25	2.09679	2.13486	1.74511	-3.53288	8.12432	0.387512	0.101658	0.264618	0.0604762	0.780693	0.23518	TRUE	Connective Tissue vs Rest	Connective Tissue	Rest
Atp6v0c	0.9588	0.0412	3.14724	0.000246689	0.000117596	0	0.25	1.18206	1.34281	2.19371	-5.34287	6.1394	1.90486	1.16248	0.663033	0.360676	4.01772	3.43556	TRUE	Connective Tissue vs Rest	Connective Tissue	Rest
Mfsd10	0.9588	0.0412	3.14724	4.23228e-05	1.2788e-05	0	0.25	1.73879	1.95843	1.34874	-3.61659	5.14943	0.278493	0.134348	0.235877	0.106515	0.609735	0.218036	TRUE	Connective Tissue vs Rest	Connective Tissue	Rest
Tnfsf12	0.9588	0.0412	3.14724	8.05361e-05	1.86453e-05	0	0.25	2.47756	2.6273	1.67001	-2.84164	6.88139	0.56888	0.160578	0.392468	0.12477	1.18703	0.278223	TRUE	Connective Tissue vs Rest	Connective Tissue	Rest
Fuca1	0.9586	0.0414	3.14219	0.000114315	4.27918e-05	0	0.25	2.17972	2.48735	1.81089	-4.53388	6.38947	0.829536	0.350583	0.493558	0.204695	1.70248	0.6377	TRUE	Connective Tissue vs Rest	Connective Tissue	Rest
BC028528	0.9586	0.0414	3.14219	3.43536e-05	1.36651e-05	0	0.25	2.04452	2.15126	1.80983	-4.8597	7.27178	0.128841	0.108019	0.103072	0.0780297	0.274215	0.196711	TRUE	Connective Tissue vs Rest	Connective Tissue	Rest
Vamp5	0.9586	0.0414	3.14219	5.17096e-05	2.95518e-05	0	0.25	2.10129	2.22195	2.13671	-5.35177	8.41859	0.307235	0.227808	0.242815	0.125834	0.651869	0.38171	TRUE	Connective Tissue vs Rest	Connective Tissue	Rest
Kcnk2	0.9586	0.0414	3.14219	0.000120631	4.29968e-05	0	0.25	2.04424	2.12118	1.52105	-3.64543	6.32754	0.730427	0.353664	0.401388	0.156189	1.49974	0.4624	TRUE	Connective Tissue vs Rest	Connective Tissue	Rest
H2-D1	0.9586	0.0414	3.14219	0.000423657	0.000164636	0	0.25	2.06443	2.66568	2.31592	-8.14233	7.14455	3.21012	1.69736	0.792864	0.507284	6.83368	3.06905	TRUE	Connective Tissue vs Rest	Connective Tissue	Rest
Mt3	0.9584	0.0416	3.13716	0.000167385	0.000324515	0	0.25	0.592145	0.294598	3.38228	-8.90325	9.61948	0.828543	5.62654	0.216056	0.501649	1.24915	4.85203	TRUE	Connective Tissue vs Rest	Connective Tissue	Rest
Lepr	0.9582	0.0418	3.13216	3.72415e-05	7.79667e-06	0	0.25	2.52626	2.55696	2.05088	-4.81114	9.37685	0.350842	0.0506088	0.145689	0.031861	0.589912	0.149944	TRUE	Connective Tissue vs Rest	Connective Tissue	Rest
Nfix	0.9582	0.0418	3.13216	5.34569e-05	1.51042e-05	0	0.25	2.13865	2.11706	1.38973	-2.85856	7.02623	0.402378	0.105292	0.258672	0.0770949	0.764721	0.272973	TRUE	Connective Tissue vs Rest	Connective Tissue	Rest
Ubc	0.9582	0.0418	3.13216	0.000695401	0.000187896	0	0.25	2.13579	2.65304	2.0447	-6.34967	6.75436	4.63924	1.97485	0.857284	0.632728	9.72317	4.16321	TRUE	Connective Tissue vs Rest	Connective Tissue	Rest
Creld2	0.9582	0.0418	3.13216	3.54602e-05	1.00784e-05	0	0.25	2.22648	2.1988	1.50382	-3.12061	6.29288	0.227948	0.0696414	0.196234	0.0564254	0.467482	0.105016	TRUE	Connective Tissue vs Rest	Connective Tissue	Rest
Pabpc1	0.9578	0.0422	3.12222	0.000425507	8.96484e-05	0	0.25	2.10593	2.24741	1.26644	-2.90047	5.42811	2.88207	1.29183	0.764123	0.536626	6.20474	2.07194	TRUE	Connective Tissue vs Rest	Connective Tissue	Rest
Scpep1	0.9578	0.0422	3.12222	4.55645e-05	1.25192e-05	0	0.25	2.30864	2.171	1.43322	-2	6.64942	0.326065	0.106019	0.258672	0.0850666	0.699536	0.245347	TRUE	Connective Tissue vs Rest	Connective Tissue	Rest
Rps27	0.9578	0.0422	3.12222	0.000915873	0.000266196	0	0.25	4.08178	4.78484	3.52546	-8.51468	11.1567	6.12587	2.57566	0.879088	0.394069	13.6701	4.07107	TRUE	Connective Tissue vs Rest	Connective Tissue	Rest
Klf4	0.9578	0.0422	3.12222	9.44303e-05	3.43814e-05	0	0.25	2.2851	2.37782	2.08215	-4.98214	8.40851	0.476709	0.176703	0.2111	0.0857677	0.918325	0.46843	TRUE	Connective Tissue vs Rest	Connective Tissue	Rest
Cpq	0.9578	0.0422	3.12222	0.000115045	2.5193e-05	0	0.25	3.56462	3.58404	2.42555	-3.94911	9.51555	0.801786	0.153125	0.450942	0.0984654	1.63124	0.338596	TRUE	Connective Tissue vs Rest	Connective Tissue	Rest
Crtap	0.9576	0.0424	3.11728	5.45817e-05	1.60983e-05	0	0.25	2.40083	2.32404	1.94306	-4.85873	6.58447	0.400396	0.0815077	0.319128	0.0654099	0.959721	0.210807	TRUE	Connective Tissue vs Rest	Connective Tissue	Rest
Ostc	0.9576	0.0424	3.11728	0.000180461	6.29271e-05	0	0.25	1.50164	1.60954	1.17745	-2.68313	4.73051	1.33003	0.894894	0.660059	0.420919	2.97571	1.13657	TRUE	Connective Tissue vs Rest	Connective Tissue	Rest
Twist1	0.9576	0.0424	3.11728	2.00075e-05	5.07137e-06	0	0.25	2.66055	2.62634	1.97793	-7.11789	11.4795	0.167493	0.00851705	0.135778	0.00711485	0.315735	0.0434121	TRUE	Connective Tissue vs Rest	Connective Tissue	Rest
Cys1	0.9576	0.0424	3.11728	2.92793e-05	8.52096e-06	0	0.25	2.22038	2.12471	1.53058	-2.86163	7.69919	0.212091	0.0375216	0.16551	0.033445	0.469641	0.0757952	TRUE	Connective Tissue vs Rest	Connective Tissue	Rest
Osr2	0.9574	0.0426	3.11237	0.000117183	9.62776e-06	0	0.25	3.00607	3.43663	2.73134	-6.55223	8.91028	0.726463	0.00386902	0.299306	0.00257069	1.68541	0.0179	TRUE	Connective Tissue vs Rest	Connective Tissue	Rest
Unc93b1	0.9574	0.0426	3.11237	3.69082e-05	2.12183e-05	0	0.25	2.33322	2.47318	1.99949	-6.12224	7.52753	0.253716	0.142712	0.198216	0.072343	0.537503	0.301764	TRUE	Connective Tissue vs Rest	Connective Tissue	Rest
Phpt1	0.9574	0.0426	3.11237	6.5831e-05	2.48459e-05	0	0.25	1.69904	2.00477	1.6714	-5.47731	5.67301	0.461843	0.251629	0.339941	0.180364	1.02856	0.354382	TRUE	Connective Tissue vs Rest	Connective Tissue	Rest
Sec11a	0.9574	0.0426	3.11237	0.000152489	4.41852e-05	0	0.25	1.86026	1.95763	1.15795	-2.61609	4.92711	1.1001	0.513068	0.603568	0.314819	2.39042	0.718322	TRUE	Connective Tissue vs Rest	Connective Tissue	Rest
Plp2	0.9574	0.0426	3.11237	4.08509e-05	1.26475e-05	0	0.25	2.72942	2.23232	2.5694	-5.36377	10.8894	0.310208	0.152553	0.230922	0.1041	0.604689	0.143082	TRUE	Connective Tissue vs Rest	Connective Tissue	Rest
Rps28	0.9572	0.0428	3.10747	0.000489115	0.000162804	0	0.25	2.50919	2.57621	2.59365	-6.473	9.04764	3.38554	1.85982	0.814668	0.50975	7.5784	2.62263	TRUE	Connective Tissue vs Rest	Connective Tissue	Rest
Tnfrsf1a	0.957	0.043	3.1026	8.96315e-05	2.4678e-05	0	0.25	2.30203	2.29765	1.82632	-4.58028	6.78008	0.525272	0.153203	0.365709	0.107813	1.13194	0.414223	TRUE	Connective Tissue vs Rest	Connective Tissue	Rest
Fxyd6	0.9568	0.0432	3.09775	0.000327784	9.2247e-05	0	0.25	2.53333	2.83043	2.16578	-6.23696	8.10631	2.21011	1.3073	0.590684	0.198852	4.96022	1.19718	TRUE	Connective Tissue vs Rest	Connective Tissue	Rest
Pdpn	0.9568	0.0432	3.09775	0.000111162	2.93985e-05	0	0.25	2.43063	2.60385	1.61004	-3.7955	7.29203	0.709615	0.152398	0.416254	0.0894809	1.56116	0.352181	TRUE	Connective Tissue vs Rest	Connective Tissue	Rest
Slco2b1	0.9568	0.0432	3.09775	4.2902e-05	1.23105e-05	0	0.25	2.58602	2.62314	1.88669	-4.67066	8.50867	0.17443	0.0337306	0.139742	0.0262782	0.404615	0.108673	TRUE	Connective Tissue vs Rest	Connective Tissue	Rest
Hexb	0.9568	0.0432	3.09775	8.43055e-05	5.6387e-05	0	0.25	1.57946	1.76401	1.74558	-6.17688	6.7305	0.805751	0.580008	0.447968	0.26273	1.57443	1.40378	TRUE	Connective Tissue vs Rest	Connective Tissue	Rest
Tspan3	0.9568	0.0432	3.09775	0.000244073	0.000130906	0	0.25	1.14057	1.49597	1.63971	-5.74803	5.3919	1.86423	1.63774	0.746283	0.57407	4.06013	2.74101	TRUE	Connective Tissue vs Rest	Connective Tissue	Rest
Erp44	0.9566	0.0434	3.09293	8.00914e-05	2.54592e-05	0	0.25	1.84123	1.90729	1.02648	-1.41188	4.22316	0.534192	0.239137	0.404361	0.1847	1.11041	0.402694	TRUE	Connective Tissue vs Rest	Connective Tissue	Rest
Rdh10	0.9566	0.0434	3.09293	3.30322e-05	9.56728e-06	0	0.25	2.17124	2.21585	1.44751	-2.92955	6.84151	0.139742	0.070706	0.100099	0.056763	0.276117	0.119808	TRUE	Connective Tissue vs Rest	Connective Tissue	Rest
Atp1a2	0.9566	0.0434	3.09293	0.000362237	0.000206401	0	0.25	1.69292	1.99861	2.35187	-7.48107	7.81588	2.68187	1.33117	0.661051	0.322921	6.94953	6.05375	TRUE	Connective Tissue vs Rest	Connective Tissue	Rest
Shisa2	0.9566	0.0434	3.09293	2.97679e-05	8.4312e-06	0	0.25	2.30708	2.41441	1.7087	-3.97952	6.72479	0.13776	0.0417021	0.120912	0.0368466	0.301243	0.0941009	TRUE	Connective Tissue vs Rest	Connective Tissue	Rest
Tcf4	0.9566	0.0434	3.09293	0.000200795	6.89541e-05	0	0.25	2.28343	2.4355	1.83098	-5.32606	7.76033	1.71953	0.618913	0.636274	0.253746	3.69042	1.42812	TRUE	Connective Tissue vs Rest	Connective Tissue	Rest
Zic4	0.9564	0.0436	3.08812	2.5285e-05	7.06833e-06	0	0.25	2.5901	2.70012	2.0715	-4.67269	8.44282	0.18335	0.0187738	0.121903	0.0130872	0.399335	0.0973515	TRUE	Connective Tissue vs Rest	Connective Tissue	Rest
N4bp3	0.9562	0.0438	3.08333	3.06195e-05	8.07626e-06	0	0.25	2.1055	2.33231	1.79044	-5.65202	6.96369	0.143707	0.027213	0.115956	0.0236556	0.296222	0.0511119	TRUE	Connective Tissue vs Rest	Connective Tissue	Rest
Angptl4	0.9562	0.0438	3.08333	8.09521e-05	1.78211e-05	0	0.25	3.26427	3.48661	2.25351	-5.03675	10.71	0.483647	0.115679	0.33003	0.0765236	1.09215	0.285868	TRUE	Connective Tissue vs Rest	Connective Tissue	Rest
Gstt3	0.9562	0.0438	3.08333	2.53692e-05	6.36361e-06	0	0.25	2.88285	2.63225	2.13113	-3.38013	8.26717	0.189296	0.0199943	0.163528	0.0188777	0.391522	0.0452797	TRUE	Connective Tissue vs Rest	Connective Tissue	Rest
Myl12a	0.956	0.044	3.07857	0.000338487	7.18417e-05	0	0.25	2.85744	3.46749	2.08601	-5.46917	7.0879	2.67295	0.735858	0.768087	0.351666	5.66654	1.2113	TRUE	Connective Tissue vs Rest	Connective Tissue	Rest
Vcam1	0.956	0.044	3.07857	4.76558e-05	1.57993e-05	0	0.25	3.37044	3.47328	2.63639	-5.10889	10.6444	0.246779	0.0527898	0.161546	0.0311859	0.619379	0.138994	TRUE	Connective Tissue vs Rest	Connective Tissue	Rest
Lefty1	0.956	0.044	3.07857	2.60331e-05	6.84919e-06	0	0.25	2.2288	2.30916	1.59733	-3.90513	7.84182	0.175421	0.0204357	0.1556	0.016333	0.37786	0.0295088	TRUE	Connective Tissue vs Rest	Connective Tissue	Rest
Oat	0.9558	0.0442	3.07382	0.00016936	5.77813e-05	0	0.25	1.88834	2.24366	1.85605	-5.49721	6.31376	1.28048	0.548177	0.611497	0.319467	2.73877	1.02108	TRUE	Connective Tissue vs Rest	Connective Tissue	Rest
Chchd10	0.9556	0.0444	3.0691	0.000182435	0.000153223	0	0.25	1.27335	1.53244	2.61146	-7.33495	9.87213	1.02874	2.40904	0.299306	0.433149	1.77419	2.39761	TRUE	Connective Tissue vs Rest	Connective Tissue	Rest
Dusp6	0.9556	0.0444	3.0691	0.000109514	2.42804e-05	0	0.25	2.27352	2.4339	1.80084	-3.95277	6.82831	0.581764	0.183951	0.272547	0.134819	1.14591	0.349051	TRUE	Connective Tissue vs Rest	Connective Tissue	Rest
Sdf2l1	0.9556	0.0444	3.0691	7.06037e-05	2.25297e-05	0	0.25	1.69301	1.84967	1.7464	-5.31656	6.45669	0.358771	0.234851	0.273538	0.154579	0.825197	0.243794	TRUE	Connective Tissue vs Rest	Connective Tissue	Rest
Col11a1	0.9556	0.0444	3.0691	6.79083e-05	1.98057e-05	0	0.25	2.51198	2.51983	1.92236	-5.25234	8.27223	0.554013	0.158914	0.304262	0.0591779	1.09563	0.229384	TRUE	Connective Tissue vs Rest	Connective Tissue	Rest
Plscr1	0.9556	0.0444	3.0691	2.78745e-05	8.5736e-06	0	0.25	2.727	2.97454	1.89075	-2.70521	7.51395	0.157582	0.0415724	0.133796	0.0339124	0.30362	0.0885129	TRUE	Connective Tissue vs Rest	Connective Tissue	Rest
Crip1	0.9554	0.0446	3.0644	0.000434147	0.00022742	0	0.25	2.87287	3.43772	3.42376	-9.94684	10.0491	3.12786	2.03452	0.710605	0.305004	6.14919	3.03375	TRUE	Connective Tissue vs Rest	Connective Tissue	Rest
Rpl23a	0.9554	0.0446	3.0644	0.0010311	0.000219465	0	0.25	4.11918	4.81157	3.37068	-7.80007	9.95713	7.66997	2.0567	0.890981	0.408429	15.8812	3.35528	TRUE	Connective Tissue vs Rest	Connective Tissue	Rest
Hexa	0.9554	0.0446	3.0644	0.000128845	4.12235e-05	0	0.25	2.04598	2.21586	1.44197	-4.36082	5.51766	0.915761	0.413	0.531219	0.260783	1.95234	0.710562	TRUE	Connective Tissue vs Rest	Connective Tissue	Rest
Casp4	0.9554	0.0446	3.0644	3.05694e-05	8.88695e-06	0	0.25	2.87347	2.77737	2.49429	-6.31122	10.253	0.195243	0.0370544	0.141724	0.0250318	0.387798	0.0707723	TRUE	Connective Tissue vs Rest	Connective Tissue	Rest
Rpl35	0.9552	0.0448	3.05971	0.000801437	0.000272013	0	0.25	3.44906	2.39519	4.16154	-8.87676	11.4837	5.56591	3.49324	0.868186	0.531459	12.251	4.03539	TRUE	Connective Tissue vs Rest	Connective Tissue	Rest
Paqr6	0.9552	0.0448	3.05971	8.18737e-05	4.13889e-05	0	0.25	2.05097	2.27298	2.02556	-4.92251	7.47643	0.458869	0.276628	0.313181	0.123861	0.993028	0.591077	TRUE	Connective Tissue vs Rest	Connective Tissue	Rest
Echdc2	0.9552	0.0448	3.05971	2.59748e-05	6.86036e-06	0	0.25	2.57333	2.71751	1.5739	-3.41317	7.6566	0.163528	0.0382488	0.145689	0.0333411	0.34166	0.0803984	TRUE	Connective Tissue vs Rest	Connective Tissue	Rest
Timp3	0.9552	0.0448	3.05971	0.000234597	0.000174103	0	0.25	1.4101	1.79292	1.80522	-4.46625	5.7169	1.15957	1.34164	0.481665	0.379009	2.66725	3.87994	TRUE	Connective Tissue vs Rest	Connective Tissue	Rest
Kdelr2	0.955	0.045	3.05505	0.000103806	3.03621e-05	0	0.25	1.86931	1.99114	1.2427	-3.44864	5.53077	0.66006	0.383469	0.402379	0.234063	1.38597	0.511533	TRUE	Connective Tissue vs Rest	Connective Tissue	Rest
Nucb1	0.955	0.045	3.05505	9.33938e-05	3.20557e-05	0	0.25	1.53969	1.67493	0.974989	-2.34642	3.49836	0.657087	0.388641	0.442022	0.280387	1.36192	0.729425	TRUE	Connective Tissue vs Rest	Connective Tissue	Rest
Fmo2	0.9544	0.0456	3.04117	5.90395e-05	1.95993e-05	0	0.25	2.1498	2.21075	2.42112	-5.47665	9.09698	0.271556	0.0911681	0.104063	0.0424814	0.451034	0.228983	TRUE	Connective Tissue vs Rest	Connective Tissue	Rest
Sparc	0.9544	0.0456	3.04117	0.00231671	0.000494219	0	0.25	3.81075	4.5884	2.92826	-7.02778	9.63556	20.7621	4.0848	0.939544	0.439667	40.309	10.6788	TRUE	Connective Tissue vs Rest	Connective Tissue	Rest
Thbs2	0.9544	0.0456	3.04117	2.34163e-05	5.48418e-06	0	0.25	2.8287	2.73576	2.12896	-3.84396	10.4379	0.201189	0.0198125	0.133796	0.016359	0.447702	0.0837666	TRUE	Connective Tissue vs Rest	Connective Tissue	Rest
Ctsa	0.9542	0.0458	3.03659	8.43394e-05	3.07679e-05	0	0.25	1.71284	1.91156	1.44369	-5.23231	5.464	0.538157	0.304599	0.389495	0.217107	1.13595	0.622963	TRUE	Connective Tissue vs Rest	Connective Tissue	Rest
Sfr1	0.9542	0.0458	3.03659	0.000178347	7.56326e-05	0	0.25	1.22517	1.34836	1.18438	-3.63054	4.41684	1.25868	0.986323	0.622398	0.464075	2.63267	1.35769	TRUE	Connective Tissue vs Rest	Connective Tissue	Rest
Pgrmc1	0.9542	0.0458	3.03659	0.000283081	7.67366e-05	0	0.25	1.85187	1.99633	1.39378	-3.29126	5.68116	1.99703	1.08199	0.725471	0.479188	4.34916	1.43709	TRUE	Connective Tissue vs Rest	Connective Tissue	Rest
Zfyve21	0.9542	0.0458	3.03659	9.93147e-05	2.30694e-05	0	0.25	2.39142	2.68545	1.66319	-4.19706	6.00061	0.666998	0.209766	0.452924	0.155462	1.41155	0.320183	TRUE	Connective Tissue vs Rest	Connective Tissue	Rest
Selenos	0.954	0.046	3.03202	0.000139137	4.40479e-05	0	0.25	1.8386	1.90819	1.25628	-2.82339	5.11872	0.281467	0.241598	0.141724	0.15728	0.677675	0.675431	TRUE	Connective Tissue vs Rest	Connective Tissue	Rest
Ctxn3	0.9538	0.0462	3.02747	0.000141377	0.00011497	0	0.25	1.61411	1.88638	2.27034	-7.09703	7.75783	0.488602	2.80796	0.218038	0.2317	1.01274	1.61806	TRUE	Connective Tissue vs Rest	Connective Tissue	Rest
Tspo	0.9538	0.0462	3.02747	0.000146914	4.3303e-05	0	0.25	3.03585	3.61897	2.63689	-6.79497	8.85096	1.11893	0.429463	0.54113	0.20376	2.3063	0.662724	TRUE	Connective Tissue vs Rest	Connective Tissue	Rest
Nfkbiz	0.9538	0.0462	3.02747	3.46147e-05	1.22569e-05	0	0.25	2.45788	2.49415	2.12494	-6.96151	8.97599	0.216055	0.0757694	0.158573	0.0469996	0.451461	0.137152	TRUE	Connective Tissue vs Rest	Connective Tissue	Rest
Yipf3	0.9536	0.0464	3.02294	8.16292e-05	2.92804e-05	0	0.25	1.55478	1.60249	1.1046	-2.51704	4.01458	0.604559	0.346236	0.428147	0.239075	1.26659	0.491583	TRUE	Connective Tissue vs Rest	Connective Tissue	Rest
Mmgt2	0.9536	0.0464	3.02294	2.11906e-05	6.97248e-06	0	0.25	2.06288	1.86394	1.50249	-2.56232	7.51839	0.150644	0.0588138	0.132805	0.0461946	0.340109	0.0597105	TRUE	Connective Tissue vs Rest	Connective Tissue	Rest
Col18a1	0.9536	0.0464	3.02294	4.13849e-05	1.47838e-05	0	0.25	2.10476	2.16442	1.62475	-3.84499	7.47805	0.302279	0.0878959	0.216056	0.0581912	0.682466	0.187103	TRUE	Connective Tissue vs Rest	Connective Tissue	Rest
Rasl11b	0.9536	0.0464	3.02294	5.39909e-05	1.55353e-05	0	0.25	2.24578	2.22533	1.64164	-3.24731	7.33352	0.333994	0.0744451	0.22002	0.0566851	0.727226	0.115035	TRUE	Connective Tissue vs Rest	Connective Tissue	Rest
Isyna1	0.9536	0.0464	3.02294	5.53478e-05	1.50184e-05	0	0.25	2.36519	2.43429	1.69993	-3.44182	6.80729	0.172448	0.0995537	0.145689	0.0772507	0.367248	0.18476	TRUE	Connective Tissue vs Rest	Connective Tissue	Rest
Hspb1	0.9536	0.0464	3.02294	0.000333992	0.000144203	0	0.25	1.74131	1.9493	2.24435	-6.09122	8.46814	1.99108	2.05471	0.54113	0.442783	3.95741	2.5445	TRUE	Connective Tissue vs Rest	Connective Tissue	Rest
Ace	0.9534	0.0466	3.01843	2.32401e-05	5.39204e-06	0	0.25	3.07336	2.98379	2.49628	-5.0151	10.489	0.123885	0.011659	0.103072	0.010101	0.331668	0.0351007	TRUE	Connective Tissue vs Rest	Connective Tissue	Rest
Jun	0.9534	0.0466	3.01843	0.00130274	0.00019815	0	0.25	2.80733	3.05866	2.60604	-6.41772	9.58777	8.36371	1.74048	0.681863	0.448288	17.2158	3.093	TRUE	Connective Tissue vs Rest	Connective Tissue	Rest
Axl	0.9534	0.0466	3.01843	6.52619e-05	2.19097e-05	0	0.25	2.18414	2.376	1.47595	-3.74585	6.1118	0.435083	0.109057	0.325074	0.0817948	1.00055	0.385672	TRUE	Connective Tissue vs Rest	Connective Tissue	Rest
Rbms2	0.9534	0.0466	3.01843	3.80446e-05	1.24793e-05	0	0.25	2.35868	2.06296	1.74715	-3.35164	8.22803	0.252725	0.0834809	0.215064	0.0682143	0.501334	0.124353	TRUE	Connective Tissue vs Rest	Connective Tissue	Rest
Cd74	0.9534	0.0466	3.01843	0.000163825	0.00063615	0	0.25	2.03129	2.48236	2.90206	-12.2758	10.4604	1.19227	4.98313	0.399405	0.102542	2.38051	11.5771	TRUE	Connective Tissue vs Rest	Connective Tissue	Rest
Adamts10	0.9532	0.0468	3.01394	1.82737e-05	6.97035e-06	0	0.25	2.02863	2.10975	1.76159	-3.88678	9.26427	0.184341	0.0640851	0.144698	0.0450261	0.362962	0.0949205	TRUE	Connective Tissue vs Rest	Connective Tissue	Rest
Cdkn1a	0.9532	0.0468	3.01394	0.000292789	8.23313e-05	0	0.25	2.02782	2.30723	1.74845	-4.96556	6.70068	1.13677	0.948513	0.360753	0.231622	2.46367	1.0626	TRUE	Connective Tissue vs Rest	Connective Tissue	Rest
Ube2l6	0.953	0.047	3.00947	5.28706e-05	1.57372e-05	0	0.25	1.82315	1.97506	1.50139	-5.07952	6.24367	0.316154	0.163331	0.231913	0.128301	0.663591	0.272154	TRUE	Connective Tissue vs Rest	Connective Tissue	Rest
Krtcap2	0.953	0.047	3.00947	0.000285464	0.000104377	0	0.25	2.08868	1.42108	2.26154	-4.6118	6.89541	2.01487	1.68514	0.737364	0.482563	4.11109	1.56033	TRUE	Connective Tissue vs Rest	Connective Tissue	Rest
2810468N07Rik	0.953	0.047	3.00947	3.18042e-05	9.40917e-06	0	0.25	2.48692	2.51425	2.08302	-5.4026	7.85127	0.197225	0.034925	0.159564	0.0293163	0.412964	0.0775012	TRUE	Connective Tissue vs Rest	Connective Tissue	Rest
H2afy2	0.953	0.047	3.00947	4.1478e-05	1.43577e-05	0	0.25	1.62043	1.67771	0.913202	-2.48953	5.09589	0.281467	0.116509	0.230922	0.101711	0.637863	0.158422	TRUE	Connective Tissue vs Rest	Connective Tissue	Rest
Psmb8	0.9528	0.0472	3.00501	5.72783e-05	3.43595e-05	0	0.25	1.53638	1.93975	2.35268	-8.0988	7.97838	0.37661	0.345053	0.226957	0.194126	0.753854	0.536582	TRUE	Connective Tissue vs Rest	Connective Tissue	Rest
Rbbp7	0.9528	0.0472	3.00501	0.000156747	4.82465e-05	0	0.25	1.69072	1.7991	1.05703	-4.23232	4.43417	1.06542	0.533375	0.567889	0.347407	2.4164	0.923224	TRUE	Connective Tissue vs Rest	Connective Tissue	Rest
Crabp2	0.9528	0.0472	3.00501	6.32556e-05	7.30451e-06	0	0.25	3.08303	3.14585	2.52791	-6.06417	10.3858	0.377601	0.0260965	0.141724	0.017891	0.722542	0.078021	TRUE	Connective Tissue vs Rest	Connective Tissue	Rest
Tcn2	0.9528	0.0472	3.00501	9.28979e-05	2.45152e-05	0	0.25	3.18631	3.57561	2.22322	-3.46927	7.78111	0.463825	0.182912	0.342914	0.12116	0.976497	0.38523	TRUE	Connective Tissue vs Rest	Connective Tissue	Rest
Ccnd2	0.9528	0.0472	3.00501	9.30788e-05	3.29894e-05	0	0.25	2.17837	2.30182	1.61211	-4.10787	6.18266	0.710605	0.170575	0.365709	0.0901301	1.40539	0.395537	TRUE	Connective Tissue vs Rest	Connective Tissue	Rest
1810055G02Rik	0.9526	0.0474	3.00057	2.54462e-05	8.26819e-06	0	0.25	1.75863	1.80158	1.05318	-1.9124	4.81067	0.173439	0.0579568	0.149653	0.0478824	0.379112	0.0654011	TRUE	Connective Tissue vs Rest	Connective Tissue	Rest
H2-Eb1	0.9526	0.0474	3.00057	5.82521e-05	0.000183764	0	0.25	1.57277	1.98501	2.50419	-12.2804	8.70649	0.336967	1.3293	0.175421	0.0789904	0.666299	2.87991	TRUE	Connective Tissue vs Rest	Connective Tissue	Rest
Tmed1	0.9526	0.0474	3.00057	6.64069e-05	1.63229e-05	0	0.25	2.26283	2.54366	1.53057	-3.58653	6.3701	0.450941	0.139672	0.350842	0.11215	0.972968	0.197343	TRUE	Connective Tissue vs Rest	Connective Tissue	Rest
Emcn	0.9934	0.0066	5.01406	0.000441901	2.45869e-05	0	0.25	4.38748	4.40975	1.86316	-3.89107	9.60563	3.93043	0.0215464	0.777936	0.0160661	8.15834	0.0607759	TRUE	Endothelial vs Rest	Endothelial	Rest
Abcg2	0.9928	0.0072	4.92645	0.000651984	3.59715e-05	0	0.25	4.38104	4.44736	1.91998	-3.75599	9.26306	5.94182	0.260857	0.839015	0.14938	12.2326	0.515769	TRUE	Endothelial vs Rest	Endothelial	Rest
Flt1	0.9922	0.0078	4.8458	0.000732651	3.81596e-05	0	0.25	4.19175	4.29586	1.60208	-2.47928	9.03775	7.6383	0.0353402	0.868371	0.0179641	15.1133	0.0785127	TRUE	Endothelial vs Rest	Endothelial	Rest
Pecam1	0.9922	0.0078	4.8458	0.000210607	1.51863e-05	0	0.25	4.03059	4.13129	1.65156	-3.82611	8.36022	1.86886	0.0642651	0.6875	0.0514596	4.5021	0.162661	TRUE	Endothelial vs Rest	Endothelial	Rest
Slco1a4	0.9914	0.0086	4.74735	0.000425904	3.23551e-05	0	0.25	4.02413	4.09042	1.71679	-2.70189	9.13728	3.81253	0.0157186	0.741477	0.00951668	8.7177	0.0469318	TRUE	Endothelial vs Rest	Endothelial	Rest
Eng	0.9912	0.0088	4.72416	0.00021337	1.35688e-05	0	0.25	4.08226	4.23126	1.73276	-3.71948	8.65113	1.91195	0.0213325	0.650568	0.0194611	4.10968	0.0525804	TRUE	Endothelial vs Rest	Endothelial	Rest
Prom1	0.991	0.009	4.70149	0.000203055	1.33805e-05	0	0.25	4.02143	4.08771	1.70116	-2.99795	9.50012	2.03979	0.0156651	0.629261	0.00876818	3.94941	0.0231061	TRUE	Endothelial vs Rest	Endothelial	Rest
Abcb1a	0.9904	0.0096	4.63634	0.000314455	2.25506e-05	0	0.25	4.38191	4.23771	2.17746	-5.46055	9.89737	3.08241	0.0471293	0.724905	0.0249947	6.37482	0.154661	TRUE	Endothelial vs Rest	Endothelial	Rest
Cldn5	0.9894	0.0106	4.53624	0.0012179	2.73207e-05	0	0.25	4.88218	5.17979	2.27115	-6.33814	12.1643	11.1259	0.0211721	0.734375	0.0153443	20.8752	0.0410431	TRUE	Endothelial vs Rest	Endothelial	Rest
Tmem204	0.989	0.011	4.4988	0.000106521	7.91808e-06	0	0.25	3.852	3.88954	1.78399	-4.76241	9.7828	1.0431	0.0133395	0.496212	0.012083	1.94638	0.0318159	TRUE	Endothelial vs Rest	Endothelial	Rest
Adgrl4	0.9884	0.0116	4.44508	0.000161927	1.52989e-05	0	0.25	3.27131	3.75676	4.42939	-12.1438	16.8454	1.5521	0.00772561	0.522254	0.00548011	3.29239	0.0150491	TRUE	Endothelial vs Rest	Endothelial	Rest
Car4	0.9884	0.0116	4.44508	0.000237158	8.61588e-06	0	0.25	4.81282	4.96079	2.54208	-7.73013	15.0506	1.55209	0.00371578	0.389205	0.00294055	2.871	0.00786441	TRUE	Endothelial vs Rest	Endothelial	Rest
Kdr	0.9882	0.0118	4.42778	0.000157207	1.40349e-05	0	0.25	3.54159	3.5737	1.59996	-2.5577	8.30176	1.59897	0.00916917	0.595644	0.00807314	3.34675	0.02614	TRUE	Endothelial vs Rest	Endothelial	Rest
Kank3	0.9882	0.0118	4.42778	0.000158554	1.128e-05	0	0.25	3.93373	4.01224	1.69083	-3.19445	8.86538	1.33808	0.049669	0.58428	0.038334	2.78349	0.0649899	TRUE	Endothelial vs Rest	Endothelial	Rest
Slc2a1	0.988	0.012	4.41078	0.000249354	1.9883e-05	0	0.25	3.51887	3.57646	1.76022	-3.80043	8.65916	1.62643	0.157482	0.425663	0.121445	3.48485	0.285958	TRUE	Endothelial vs Rest	Endothelial	Rest
Jcad	0.9878	0.0122	4.39404	0.000179135	1.04492e-05	0	0.25	4.16901	4.20491	1.90623	-4.06715	10.2941	1.41288	0.0252621	0.410985	0.0146225	2.00131	0.0259055	TRUE	Endothelial vs Rest	Endothelial	Rest
Net1	0.9876	0.0124	4.37758	0.00014924	1.58944e-05	0	0.25	3.53243	3.57852	1.56044	-3.40799	8.19169	1.20976	0.0587314	0.517519	0.0441082	2.36697	0.090365	TRUE	Endothelial vs Rest	Endothelial	Rest
Cxcl12	0.9874	0.0126	4.36138	0.000700589	3.21606e-05	0	0.25	4.57499	4.87353	2.21406	-5.31084	13.9355	7.08763	0.118211	0.719223	0.0365697	12.3456	0.293103	TRUE	Endothelial vs Rest	Endothelial	Rest
Ptprb	0.9872	0.0128	4.34543	0.000173851	1.60135e-05	0	0.25	4.10268	4.23419	1.92131	-5.46124	9.37314	1.71261	0.0188196	0.613636	0.01358	4.16084	0.0406887	TRUE	Endothelial vs Rest	Endothelial	Rest
Fmo2	0.9866	0.0134	4.29901	0.000111387	1.58971e-05	0	0.25	3.85727	4.0926	1.97919	-4.5253	8.49296	1.04783	0.0420234	0.475379	0.0197017	2.24719	0.121028	TRUE	Endothelial vs Rest	Endothelial	Rest
Pltp	0.9858	0.0142	4.24021	0.00036946	2.18859e-05	0	0.25	4.68141	5.04923	2.58901	-7.68797	10.5394	3.56442	0.0962104	0.666193	0.0586506	6.3779	0.225548	TRUE	Endothelial vs Rest	Endothelial	Rest
Slc16a4	0.9858	0.0142	4.24021	7.78722e-05	5.79498e-06	0	0.25	3.74455	3.77246	1.84418	-4.54209	9.78853	0.729172	0.00703058	0.414299	0.00622861	1.41924	0.0129697	TRUE	Endothelial vs Rest	Endothelial	Rest
Tie1	0.9856	0.0144	4.22602	8.16286e-05	8.51563e-06	0	0.25	3.39782	3.43191	1.73332	-3.88042	8.16277	0.753794	0.0147296	0.433712	0.0136334	1.51114	0.0527818	TRUE	Endothelial vs Rest	Endothelial	Rest
Mfsd2a	0.9852	0.0148	4.19822	0.00027683	1.73412e-05	0	0.25	4.51486	4.49413	2.37306	-5.0566	10.2251	2.32246	0.0632492	0.600379	0.0469953	4.64507	0.184524	TRUE	Endothelial vs Rest	Endothelial	Rest
Slc6a6	0.985	0.015	4.18459	0.000238355	2.37199e-05	0	0.25	3.68106	3.80517	1.83613	-4.26287	9.76468	1.6108	0.164513	0.454545	0.114842	3.52298	0.374972	TRUE	Endothelial vs Rest	Endothelial	Rest
Rasip1	0.9848	0.0152	4.17114	0.000102167	1.15446e-05	0	0.25	3.38932	3.33405	1.77509	-4.31485	9.01114	0.927564	0.0497225	0.496212	0.037639	1.92749	0.0726546	TRUE	Endothelial vs Rest	Endothelial	Rest
Egfl7	0.9848	0.0152	4.17114	0.000541002	3.25993e-05	0	0.25	3.90417	4.0814	1.83159	-2.68285	8.75295	5.21312	0.331004	0.796875	0.182956	10.0007	0.381145	TRUE	Endothelial vs Rest	Endothelial	Rest
Gm32688	0.9846	0.0154	4.15787	1.91007e-05	2.14225e-06	0	0.25	5.15682	5.57703	4.4713	-10.1641	14.803	0.142992	0.000160393	0.120265	0.000160393	0.206692	0.000260764	TRUE	Endothelial vs Rest	Endothelial	Rest
Sgms1	0.9842	0.0158	4.13182	0.000292258	2.52557e-05	0	0.25	3.70923	3.81002	1.79187	-4.07041	8.4848	2.73156	0.172586	0.701705	0.120188	5.91852	0.360809	TRUE	Endothelial vs Rest	Endothelial	Rest
Sox17	0.9838	0.0162	4.10641	0.000226711	1.64616e-05	0	0.25	4.09915	4.18146	2.14703	-4.6827	9.47944	2.06914	0.00593455	0.614583	0.0049722	3.92453	0.0180464	TRUE	Endothelial vs Rest	Endothelial	Rest
Tcf4	0.9838	0.0162	4.10641	0.000501737	4.86263e-05	0	0.25	3.6803	3.78693	1.79646	-3.33799	8.14719	5.17097	0.391606	0.815341	0.232357	10.306	0.987908	TRUE	Endothelial vs Rest	Endothelial	Rest
Afap1l1	0.9834	0.0166	4.08161	5.84205e-05	8.67041e-06	0	0.25	3.27004	3.31291	1.67708	-4.94639	7.97144	0.495269	0.0263583	0.346117	0.0231769	1.08676	0.0473147	TRUE	Endothelial vs Rest	Endothelial	Rest
Robo4	0.9832	0.0168	4.06943	6.72291e-05	7.35486e-06	0	0.25	3.62141	3.67725	1.75289	-3.66785	8.31974	0.620744	0.00310094	0.387784	0.00275342	1.4544	0.00982138	TRUE	Endothelial vs Rest	Endothelial	Rest
Nostrin	0.9832	0.0168	4.06943	7.30104e-05	9.02686e-06	0	0.25	3.63993	3.65547	1.94265	-4.58914	9.36719	0.610801	0.00708404	0.359848	0.0065494	1.16097	0.0192924	TRUE	Endothelial vs Rest	Endothelial	Rest
Vwf	0.9832	0.0168	4.06943	9.50637e-05	1.15215e-05	0	0.25	3.75196	3.85175	1.99596	-5.47276	9.8532	0.837127	0.0189532	0.388731	0.0103186	2.12894	0.0301061	TRUE	Endothelial vs Rest	Endothelial	Rest
Slc39a8	0.983	0.017	4.0574	9.06558e-05	1.07705e-05	0	0.25	3.49844	3.50151	2.00412	-8.3416	12.503	0.704077	0.00697711	0.37642	0.00628208	1.42474	0.0227293	TRUE	Endothelial vs Rest	Endothelial	Rest
Clic5	0.9828	0.0172	4.0455	6.72597e-05	7.38548e-06	0	0.25	3.48854	3.52805	1.71092	-4.34854	8.93737	0.682296	0.00502566	0.378314	0.00454448	1.15626	0.0143365	TRUE	Endothelial vs Rest	Endothelial	Rest
Igfbp7	0.9828	0.0172	4.0455	0.00251618	0.000150979	0	0.25	5.0432	5.37794	2.80557	-8.49632	12.8656	21.822	0.872518	0.835227	0.124866	40.1584	2.30863	TRUE	Endothelial vs Rest	Endothelial	Rest
Cyyr1	0.9824	0.0176	4.0221	0.000214845	1.67916e-05	0	0.25	3.86634	4.03008	2.02075	-3.98502	10.2784	2.0753	0.0093563	0.635417	0.00681672	4.22197	0.0206812	TRUE	Endothelial vs Rest	Endothelial	Rest
Ly6e	0.9822	0.0178	4.0106	0.000982585	5.59303e-05	0	0.25	4.53102	5.06146	2.50072	-5.791	10.3082	9.07482	0.319373	0.815341	0.100941	17.0464	0.673974	TRUE	Endothelial vs Rest	Endothelial	Rest
Esam	0.9822	0.0178	4.0106	0.000383678	1.98079e-05	0	0.25	4.37339	4.53731	2.23737	-5.08977	10.3098	3.37882	0.0656283	0.73911	0.0411677	7.22818	0.146498	TRUE	Endothelial vs Rest	Endothelial	Rest
Tjp1	0.9822	0.0178	4.0106	0.000193693	2.4383e-05	0	0.25	3.24531	3.33992	1.6727	-3.42674	7.73921	2.03458	0.180552	0.640625	0.117355	4.17593	0.35981	TRUE	Endothelial vs Rest	Endothelial	Rest
Mmrn2	0.982	0.018	3.99922	0.000184907	1.91463e-05	0	0.25	3.41261	3.56526	1.67368	-3.08638	8.00734	1.68373	0.0160662	0.650568	0.0137938	4.48097	0.0440731	TRUE	Endothelial vs Rest	Endothelial	Rest
Slc39a10	0.9816	0.0184	3.97683	0.000241034	3.07352e-05	0	0.25	2.84824	2.86646	1.3838	-2.84495	7.43932	2.41384	0.325684	0.640625	0.22161	4.74775	0.473066	TRUE	Endothelial vs Rest	Endothelial	Rest
Cdh5	0.9814	0.0186	3.96582	0.000237076	2.28293e-05	0	0.25	3.27722	3.39988	1.63473	-2.16084	8.03038	2.27748	0.0286839	0.67661	0.02037	4.52979	0.116069	TRUE	Endothelial vs Rest	Endothelial	Rest
Txnip	0.9812	0.0188	3.95492	0.000249287	3.13883e-05	0	0.25	3.36584	3.53979	1.80695	-5.55024	7.31988	2.48676	0.174778	0.669508	0.118023	4.8839	0.484558	TRUE	Endothelial vs Rest	Endothelial	Rest
Rbp7	0.981	0.019	3.94413	0.000136508	9.16945e-06	0	0.25	3.88618	3.93833	2.14908	-5.40343	11.9384	1.00711	0.00299401	0.298295	0.00229897	1.74402	0.00378511	TRUE	Endothelial vs Rest	Endothelial	Rest
Tm4sf1	0.9806	0.0194	3.92289	0.000704395	3.82632e-05	0	0.25	4.33442	4.59909	2.47746	-6.62913	10.1703	6.10895	0.153364	0.756155	0.0657613	10.9857	0.386001	TRUE	Endothelial vs Rest	Endothelial	Rest
C130074G19Rik	0.9798	0.0202	3.88167	0.000217818	1.2867e-05	0	0.25	3.83219	3.95591	2.01098	-4.78262	9.72078	2.24291	0.0159592	0.610322	0.0138206	3.96394	0.0370346	TRUE	Endothelial vs Rest	Endothelial	Rest
Ly6a	0.9798	0.0202	3.88167	0.000722171	3.66132e-05	0	0.25	4.54616	4.96403	2.61361	-5.91138	12.6918	6.59664	0.0901951	0.734375	0.0295391	12.2143	0.262936	TRUE	Endothelial vs Rest	Endothelial	Rest
Notch4	0.9798	0.0202	3.88167	3.09044e-05	4.47003e-06	0	0.25	3.04093	3.08054	1.51917	-2.88768	7.6933	0.275095	0.0117088	0.205966	0.0113879	0.615742	0.0215068	TRUE	Endothelial vs Rest	Endothelial	Rest
Podxl	0.9798	0.0202	3.88167	0.000119791	1.41767e-05	0	0.25	3.41894	3.54739	1.80162	-4.49647	8.29295	1.03268	0.0316512	0.48911	0.0222947	2.65918	0.0846344	TRUE	Endothelial vs Rest	Endothelial	Rest
Hlf	0.9798	0.0202	3.88167	0.0001112	1.59319e-05	0	0.25	3.09745	3.21091	1.69477	-3.75094	7.76035	1.03883	0.0341107	0.469697	0.0236313	1.88366	0.108096	TRUE	Endothelial vs Rest	Endothelial	Rest
Gng11	0.9796	0.0204	3.87161	0.00028391	4.33485e-05	0	0.25	3.70697	4.00326	2.63666	-8.61857	9.2486	2.90438	0.290556	0.645833	0.125535	5.03011	0.660382	TRUE	Endothelial vs Rest	Endothelial	Rest
Lpar6	0.9796	0.0204	3.87161	6.89943e-05	1.03699e-05	0	0.25	3.39683	3.51262	1.95649	-5.50169	8.83667	0.601804	0.0454452	0.362689	0.0308223	1.23286	0.0967004	TRUE	Endothelial vs Rest	Endothelial	Rest
Lrrc32	0.9794	0.0206	3.86165	1.42179e-05	2.47741e-06	0	0.25	3.61959	3.47393	4.57555	-11.7671	16.85	0.136364	0.00791274	0.112689	0.00670979	0.229056	0.0191941	TRUE	Endothelial vs Rest	Endothelial	Rest
Sorbs2	0.9794	0.0206	3.86165	0.000379181	4.09171e-05	0	0.25	3.65041	3.7861	2.0269	-5.65956	10.3628	3.82815	0.316942	0.726799	0.171594	7.80801	0.641338	TRUE	Endothelial vs Rest	Endothelial	Rest
Fzd6	0.9794	0.0206	3.86165	3.61763e-05	5.47936e-06	0	0.25	3.18963	3.36506	1.62665	-4.26843	7.62188	0.360324	0.0115484	0.25	0.0107196	0.831416	0.0272063	TRUE	Endothelial vs Rest	Endothelial	Rest
Gimap6	0.9788	0.0212	3.83233	0.000157211	9.89194e-06	0	0.25	3.91391	4.03303	2.23721	-5.02832	10.4034	1.41289	0.0114949	0.555398	0.00962361	2.65322	0.0262848	TRUE	Endothelial vs Rest	Endothelial	Rest
Ctla2a	0.9788	0.0212	3.83233	0.000469707	2.16751e-05	0	0.25	3.94656	4.30239	2.15608	-7.79982	13.4454	4.00049	0.046675	0.655303	0.0369707	7.25721	0.151162	TRUE	Endothelial vs Rest	Endothelial	Rest
Fmnl3	0.9786	0.0214	3.82273	3.94972e-05	7.15713e-06	0	0.25	2.57701	2.58787	1.31315	-2.58316	6.70059	0.376422	0.0156117	0.280303	0.0144087	0.752892	0.0334453	TRUE	Endothelial vs Rest	Endothelial	Rest
Ushbp1	0.9786	0.0214	3.82273	0.000106249	1.26825e-05	0	0.25	3.12917	3.20644	1.60681	-3.6126	7.4219	1.00096	0.00935629	0.515625	0.00839393	2.09382	0.0354519	TRUE	Endothelial vs Rest	Endothelial	Rest
Icam2	0.9786	0.0214	3.82273	7.36637e-05	5.96372e-06	0	0.25	3.70009	3.84901	2.31669	-4.43363	9.5783	0.666199	0.00622861	0.389205	0.0057207	1.29403	0.0119124	TRUE	Endothelial vs Rest	Endothelial	Rest
Exoc3l2	0.9784	0.0216	3.81322	2.26605e-05	2.80462e-06	0	0.25	4.11388	4.02154	4.63486	-9.74417	16.483	0.219697	0.00141681	0.164773	0.00136334	0.36528	0.00160984	TRUE	Endothelial vs Rest	Endothelial	Rest
Rflnb	0.9784	0.0216	3.81322	0.000198664	1.73967e-05	0	0.25	3.33754	3.48264	1.80411	-2.60394	7.91484	1.36791	0.0483858	0.425189	0.0314371	2.28283	0.0967963	TRUE	Endothelial vs Rest	Endothelial	Rest
Cd300lg	0.9782	0.0218	3.8038	8.58871e-05	5.99921e-06	0	0.25	4.27164	4.29767	2.59404	-8.83887	15.2219	0.738642	0.00507912	0.374053	0.00443755	1.43888	0.0126702	TRUE	Endothelial vs Rest	Endothelial	Rest
Adgrf5	0.978	0.022	3.79447	0.000130067	1.0465e-05	0	0.25	3.80121	3.86537	4.75427	-12.6874	18.4595	1.44224	0.0839937	0.462595	0.0487864	2.15786	0.0524011	TRUE	Endothelial vs Rest	Endothelial	Rest
Calcrl	0.978	0.022	3.79447	0.000101697	1.17695e-05	0	0.25	3.46534	3.52841	2.00073	-4.68266	9.55233	1.00569	0.0500432	0.448864	0.0337896	1.84517	0.0701025	TRUE	Endothelial vs Rest	Endothelial	Rest
Rspo3	0.978	0.022	3.79447	6.78098e-05	1.04188e-05	0	0.25	3.75528	3.94554	2.35898	-5.52245	11.0405	0.205492	0.0146493	0.124527	0.00775235	0.422994	0.0572509	TRUE	Endothelial vs Rest	Endothelial	Rest
Sp100	0.978	0.022	3.79447	8.88866e-05	1.20028e-05	0	0.25	3.3542	3.5373	1.75759	-4.54937	7.07661	0.861277	0.0694778	0.479167	0.0450438	1.7446	0.141813	TRUE	Endothelial vs Rest	Endothelial	Rest
Dll4	0.978	0.022	3.79447	2.85069e-05	3.24277e-06	0	0.25	3.33048	3.35936	2.09997	-9.61714	15.2828	0.274621	0.00237917	0.206439	0.00232571	0.587069	0.00643539	TRUE	Endothelial vs Rest	Endothelial	Rest
Acer2	0.9778	0.0222	3.78521	3.87445e-05	5.95354e-06	0	0.25	3.23564	3.46597	1.64215	-4.53212	7.17719	0.285038	0.0223482	0.209754	0.0138206	0.724738	0.0383707	TRUE	Endothelial vs Rest	Endothelial	Rest
Rsad2	0.9778	0.0222	3.78521	0.00027894	2.63856e-05	0	0.25	3.34359	3.44658	1.79303	-3.59576	9.18815	2.83098	0.0501234	0.584754	0.0330143	5.00993	0.101324	TRUE	Endothelial vs Rest	Endothelial	Rest
Cd93	0.9778	0.0222	3.78521	0.000197744	1.6544e-05	0	0.25	3.57706	3.70249	1.91133	-5.10613	8.94554	1.86696	0.0221612	0.593277	0.018071	3.92114	0.0600297	TRUE	Endothelial vs Rest	Endothelial	Rest
Tek	0.9776	0.0224	3.77604	7.18029e-05	1.02956e-05	0	0.25	3.28484	3.40754	1.7249	-4.59338	8.61961	0.651521	0.00799294	0.381629	0.00695038	1.5366	0.0181395	TRUE	Endothelial vs Rest	Endothelial	Rest
Cavin2	0.9776	0.0224	3.77604	0.000121787	6.06437e-06	0	0.25	5.57753	6.08281	4.34519	-8.93785	14.8106	1.28457	0.0191136	0.429924	0.00769889	1.91437	0.0207572	TRUE	Endothelial vs Rest	Endothelial	Rest
Itm2a	0.9776	0.0224	3.77604	0.000393872	3.76562e-05	0	0.25	3.83947	4.1989	2.48122	-8.38094	9.36103	3.5057	0.247036	0.63447	0.127941	6.72996	0.560244	TRUE	Endothelial vs Rest	Endothelial	Rest
Prkch	0.9776	0.0224	3.77604	6.85038e-05	9.81029e-06	0	0.25	3.0821	3.15838	1.83107	-4.3063	9.59271	0.638264	0.0362492	0.352746	0.0244867	1.32739	0.0451208	TRUE	Endothelial vs Rest	Endothelial	Rest
Thsd1	0.9776	0.0224	3.77604	4.83399e-05	7.28665e-06	0	0.25	3.0764	3.20187	1.59243	-3.66683	6.97772	0.421878	0.0175098	0.300663	0.0159859	0.834573	0.0348225	TRUE	Endothelial vs Rest	Endothelial	Rest
Clec2d	0.9774	0.0226	3.76695	0.000145575	1.65124e-05	0	0.25	4.03778	4.0479	2.36522	-6.89936	10.2386	1.33239	0.0538394	0.513731	0.0392964	3.00554	0.189014	TRUE	Endothelial vs Rest	Endothelial	Rest
Elk3	0.9774	0.0226	3.76695	7.71644e-05	1.15776e-05	0	0.25	2.9201	3.06165	1.42371	-3.42286	6.37499	0.761844	0.0595869	0.425189	0.0472626	1.42479	0.0840702	TRUE	Endothelial vs Rest	Endothelial	Rest
Rasgrp3	0.9772	0.0228	3.75793	7.17095e-05	9.67701e-06	0	0.25	2.88143	2.85742	1.53035	-2.69336	7.82627	0.741008	0.00900877	0.402462	0.00791275	1.34897	0.0239356	TRUE	Endothelial vs Rest	Endothelial	Rest
Fzd4	0.9772	0.0228	3.75793	6.19785e-05	9.52207e-06	0	0.25	3.0391	3.09842	1.68055	-3.27958	8.14972	0.603697	0.0329344	0.358428	0.0217333	1.26832	0.0956906	TRUE	Endothelial vs Rest	Endothelial	Rest
Eps8l2	0.9772	0.0228	3.75793	5.04829e-05	5.5576e-06	0	0.25	3.30694	3.36817	2.04267	-6.78322	10.5438	0.479643	0.00724443	0.314394	0.00641574	0.877581	0.0104024	TRUE	Endothelial vs Rest	Endothelial	Rest
Lef1	0.9772	0.0228	3.75793	0.000116601	1.70821e-05	0	0.25	2.96484	3.07414	1.6484	-2.93342	8.31322	1.14158	0.0495619	0.512784	0.0279352	2.26061	0.0525988	TRUE	Endothelial vs Rest	Endothelial	Rest
Lmo2	0.977	0.023	3.74899	0.000224625	1.7277e-05	0	0.25	3.64664	3.80083	2.04046	-5.31761	9.21066	2.01422	0.0629283	0.61411	0.0406598	3.58187	0.109425	TRUE	Endothelial vs Rest	Endothelial	Rest
Fas	0.977	0.023	3.74899	5.65655e-05	6.99842e-06	0	0.25	3.22997	3.30798	1.76447	-3.83012	9.01395	0.463545	0.0132325	0.316288	0.0121899	0.864979	0.0265351	TRUE	Endothelial vs Rest	Endothelial	Rest
Pdgfb	0.977	0.023	3.74899	8.82124e-05	1.24445e-05	0	0.25	3.06082	3.0647	1.75661	-3.60199	8.44024	0.879269	0.0301007	0.453598	0.0210383	1.85158	0.0528825	TRUE	Endothelial vs Rest	Endothelial	Rest
Bmx	0.9768	0.0232	3.74013	4.66945e-05	8.4092e-06	0	0.25	3.14092	3.2354	2.1662	-5.50082	10.4539	0.34896	0.00588109	0.227273	0.00417023	0.750477	0.00845912	TRUE	Endothelial vs Rest	Endothelial	Rest
Ly6c1	0.9768	0.0232	3.74013	0.00160925	2.84553e-05	0	0.25	5.50294	5.9119	3.40443	-6.64408	16.994	14.5421	0.0411145	0.72822	0.0240323	24.2104	0.0687917	TRUE	Endothelial vs Rest	Endothelial	Rest
Hba-a2	0.9766	0.0234	3.73134	0.000517209	5.60497e-05	0	0.25	3.79287	3.75851	2.77156	-7.67389	15.4342	2.76563	1.20853	0.10322	0.0520477	3.70717	1.65507	TRUE	Endothelial vs Rest	Endothelial	Rest
Mndal	0.9766	0.0234	3.73134	8.47564e-05	1.18178e-05	0	0.25	3.53808	3.72035	2.15835	-5.66282	8.54105	0.832867	0.0423443	0.422348	0.027855	1.58338	0.101063	TRUE	Endothelial vs Rest	Endothelial	Rest
Epas1	0.976	0.024	3.70541	0.000306435	4.58656e-05	0	0.25	3.16659	3.36203	1.78933	-4.40758	7.58658	2.80069	0.352256	0.722064	0.199102	6.13765	0.960626	TRUE	Endothelial vs Rest	Endothelial	Rest
Cracr2b	0.976	0.024	3.70541	4.20354e-05	4.10407e-06	0	0.25	2.98715	3.25576	3.3601	-9.08753	14.063	0.401517	0.0274007	0.26089	0.0180977	0.718756	0.0294236	TRUE	Endothelial vs Rest	Endothelial	Rest
Mecom	0.976	0.024	3.70541	0.000128494	1.55721e-05	0	0.25	3.35516	3.45216	2.27433	-6.05341	10.0301	1.18846	0.0232571	0.403409	0.00692365	2.68001	0.0450318	TRUE	Endothelial vs Rest	Endothelial	Rest
Prkd2	0.9758	0.0242	3.6969	2.43646e-05	4.06471e-06	0	0.25	2.99434	3.15255	1.5892	-3.22672	7.01707	0.191761	0.0190603	0.163352	0.0177502	0.499467	0.0458667	TRUE	Endothelial vs Rest	Endothelial	Rest
Ecm1	0.9756	0.0244	3.68847	2.83081e-05	1.49122e-05	0	0.25	3.73815	4.2752	3.02019	-8.01251	10.9425	0.211174	0.0934299	0.158144	0.0406063	0.390655	0.215757	TRUE	Endothelial vs Rest	Endothelial	Rest
She	0.9756	0.0244	3.68847	3.74308e-05	5.73988e-06	0	0.25	2.83897	2.86223	1.58963	-3.17129	7.17708	0.391574	0.0246473	0.281723	0.016173	0.762209	0.060444	TRUE	Endothelial vs Rest	Endothelial	Rest
Rbpms	0.9756	0.0244	3.68847	8.24995e-05	1.58388e-05	0	0.25	3.03154	3.18643	1.71698	-5.48999	7.34566	0.730594	0.0775244	0.40767	0.0496418	1.46407	0.152083	TRUE	Endothelial vs Rest	Endothelial	Rest
Gbp9	0.9754	0.0246	3.6801	1.74995e-05	3.28922e-06	0	0.25	2.96054	3.02138	1.77705	-4.13794	8.25014	0.153409	0.00526625	0.124053	0.00446429	0.296092	0.00939475	TRUE	Endothelial vs Rest	Endothelial	Rest
Rps27rt	0.9754	0.0246	3.6801	0.000270778	6.99928e-05	0	0.25	2.49646	2.56393	3.85318	-8.54506	11.8805	2.0824	0.645309	0.480587	0.296193	4.11772	1.10851	TRUE	Endothelial vs Rest	Endothelial	Rest
Cd34	0.9752	0.0248	3.6718	0.000274777	3.79538e-05	0	0.25	3.44194	3.5809	2.14028	-4.42146	9.09494	2.35466	0.249522	0.705019	0.107891	5.0274	0.62012	TRUE	Endothelial vs Rest	Endothelial	Rest
Tgm2	0.9752	0.0248	3.6718	6.91726e-05	1.01864e-05	0	0.25	3.57035	3.7027	2.21311	-5.32822	9.8538	0.613642	0.0262246	0.35464	0.0206908	1.7102	0.0886746	TRUE	Endothelial vs Rest	Endothelial	Rest
Cobll1	0.975	0.025	3.66356	9.48556e-05	1.40115e-05	0	0.25	3.40999	3.49485	2.1188	-5.75321	10.0472	0.8698	0.0551759	0.414299	0.0377994	1.86678	0.149047	TRUE	Endothelial vs Rest	Endothelial	Rest
Cavin3	0.975	0.025	3.66356	0.000238489	5.52719e-05	0	0.25	3.07509	3.29924	4.39137	-10.64	11.754	1.58903	0.105888	0.432292	0.0600406	2.30121	0.162982	TRUE	Endothelial vs Rest	Endothelial	Rest
Ets1	0.975	0.025	3.66356	9.82645e-05	1.81803e-05	0	0.25	2.63863	2.57705	1.44639	-3.93512	7.48874	0.898208	0.137914	0.465436	0.103962	1.81187	0.197165	TRUE	Endothelial vs Rest	Endothelial	Rest
Erg	0.975	0.025	3.66356	5.04252e-05	7.07042e-06	0	0.25	3.47845	3.57406	2.08764	-6.29841	9.42831	0.478223	0.00465141	0.321496	0.00392964	0.969709	0.0129948	TRUE	Endothelial vs Rest	Endothelial	Rest
Aqp11	0.9748	0.0252	3.65539	5.07581e-05	1.19457e-05	0	0.25	2.11969	2.19574	1.00174	-2.21051	4.9457	0.465438	0.134037	0.315814	0.10733	0.922591	0.243936	TRUE	Endothelial vs Rest	Endothelial	Rest
Acvrl1	0.9746	0.0254	3.64728	0.000105508	1.00275e-05	0	0.25	3.37076	3.45626	1.90795	-3.99825	8.88297	0.968284	0.0203701	0.47964	0.0181245	1.86045	0.0542695	TRUE	Endothelial vs Rest	Endothelial	Rest
Cav1	0.9746	0.0254	3.64728	0.000261241	3.5506e-05	0	0.25	3.23719	3.49987	1.91342	-4.81351	8.71828	2.71451	0.279035	0.68892	0.126657	5.23495	0.458808	TRUE	Endothelial vs Rest	Endothelial	Rest
Ch25h	0.9744	0.0256	3.63923	7.01936e-05	1.09207e-05	0	0.25	2.91461	2.83026	1.92814	-6.14216	10.1024	0.415722	0.00553357	0.232008	0.00366232	0.833796	0.0128462	TRUE	Endothelial vs Rest	Endothelial	Rest
Galnt15	0.9744	0.0256	3.63923	3.68454e-05	6.67352e-06	0	0.25	3.05224	3.17012	1.66713	-7.91147	12.1253	0.299717	0.00548011	0.220644	0.00465141	0.729042	0.0218962	TRUE	Endothelial vs Rest	Endothelial	Rest
Lsr	0.9744	0.0256	3.63923	5.07149e-05	6.7123e-06	0	0.25	3.46411	3.58432	2.09291	-5.25585	8.82533	0.394889	0.010185	0.264678	0.0090355	0.761271	0.0279722	TRUE	Endothelial vs Rest	Endothelial	Rest
Entpd1	0.9742	0.0258	3.63124	6.26036e-05	1.14793e-05	0	0.25	3.16447	3.29829	1.99286	-5.73207	8.55092	0.5483	0.048279	0.318655	0.0349391	1.13894	0.10096	TRUE	Endothelial vs Rest	Endothelial	Rest
Nr5a2	0.9742	0.0258	3.63124	3.18436e-05	4.25196e-06	0	0.25	3.26259	3.37232	1.92008	-6.22249	10.6316	0.296402	0.00208511	0.200284	0.00203165	0.544883	0.00597143	TRUE	Endothelial vs Rest	Endothelial	Rest
Arhgef15	0.9742	0.0258	3.63124	4.88677e-05	9.77305e-06	0	0.25	2.60401	2.59541	1.49948	-2.92749	8.83092	0.41004	0.0459532	0.293561	0.0346985	0.771406	0.0362646	TRUE	Endothelial vs Rest	Endothelial	Rest
Vamp5	0.974	0.026	3.62331	0.000142511	2.22194e-05	0	0.25	3.28684	3.41451	2.3662	-5.66137	10.0134	1.40295	0.163604	0.548295	0.105138	2.39531	0.275311	TRUE	Endothelial vs Rest	Endothelial	Rest
Grrp1	0.974	0.026	3.62331	0.000129066	8.11155e-06	0	0.25	3.69141	3.92428	2.15287	-5.08838	10.33	1.1269	0.00307421	0.497633	0.00280689	2.0556	0.00738499	TRUE	Endothelial vs Rest	Endothelial	Rest
Sema7a	0.9738	0.0262	3.61545	0.000120664	1.71153e-05	0	0.25	3.15973	3.24855	1.90523	-4.9516	8.71533	1.12643	0.112758	0.516572	0.0776305	2.56697	0.278721	TRUE	Endothelial vs Rest	Endothelial	Rest
Gm16070	0.9736	0.0264	3.60764	2.39374e-05	5.45988e-06	0	0.25	2.92836	2.95974	2.89329	-7.93943	13.1688	0.172822	0.00652266	0.108902	0.004892	0.357335	0.015213	TRUE	Endothelial vs Rest	Endothelial	Rest
Klf2	0.9734	0.0266	3.59988	0.000629449	5.79459e-05	0	0.25	3.90805	4.01097	2.92476	-8.00724	11.976	4.19606	0.272243	0.636837	0.0674722	8.47839	0.687676	TRUE	Endothelial vs Rest	Endothelial	Rest
Lmcd1	0.9732	0.0268	3.59219	4.24157e-05	7.13534e-06	0	0.25	3.05603	3.18181	2.09316	-6.00328	9.52479	0.326232	0.0105325	0.231061	0.00804641	0.67715	0.0262896	TRUE	Endothelial vs Rest	Endothelial	Rest
Scarb1	0.9732	0.0268	3.59219	0.000161496	1.59921e-05	0	0.25	3.42952	3.49823	1.9794	-3.79357	8.49017	1.28315	0.110005	0.493371	0.0854363	2.76328	0.239134	TRUE	Endothelial vs Rest	Endothelial	Rest
Ramp2	0.9732	0.0268	3.59219	0.000273022	4.74805e-05	0	0.25	3.60841	3.95052	2.59638	-5.22711	8.69162	2.6326	0.315338	0.661458	0.142723	4.75002	0.729165	TRUE	Endothelial vs Rest	Endothelial	Rest
4931406P16Rik	0.973	0.027	3.58455	0.000113666	2.17011e-05	0	0.25	2.4309	2.43861	1.32965	-4.32611	7.474	1.12454	0.185204	0.522254	0.152133	2.29878	0.327065	TRUE	Endothelial vs Rest	Endothelial	Rest
Gm12002	0.9728	0.0272	3.57696	6.40707e-05	8.18282e-06	0	0.25	3.07718	3.23672	1.91997	-4.21658	8.85708	0.545931	0.0145424	0.295928	0.00606822	0.967337	0.0136404	TRUE	Endothelial vs Rest	Endothelial	Rest
Tcim	0.9728	0.0272	3.57696	3.63182e-05	2.53754e-06	0	0.25	4.50636	4.82097	3.86864	-8.42748	15.4621	0.383997	0.00668306	0.225852	0.00558704	0.565387	0.00942055	TRUE	Endothelial vs Rest	Endothelial	Rest
Sox18	0.9726	0.0274	3.56943	7.57748e-05	8.12564e-06	0	0.25	3.54757	3.59087	2.57297	-9.88801	14.6356	0.776993	0.00197819	0.366951	0.00184453	1.51966	0.00689222	TRUE	Endothelial vs Rest	Endothelial	Rest
Gpihbp1	0.9726	0.0274	3.56943	0.000167723	1.00302e-05	0	0.25	4.06151	4.09767	3.01905	-11.0205	17.2279	1.57387	0.00374251	0.398674	0.00334153	2.7651	0.00655467	TRUE	Endothelial vs Rest	Endothelial	Rest
Scarf1	0.9726	0.0274	3.56943	3.12976e-05	5.49373e-06	0	0.25	2.95468	3.00851	1.70307	-3.77366	7.55431	0.268466	0.00342173	0.211174	0.00302074	0.570914	0.0085958	TRUE	Endothelial vs Rest	Endothelial	Rest
Plscr2	0.9724	0.0276	3.56195	9.86606e-05	1.74934e-05	0	0.25	3.16882	3.19112	1.94482	-4.44754	8.43841	0.90531	0.0804383	0.442235	0.05571	1.6273	0.152112	TRUE	Endothelial vs Rest	Endothelial	Rest
Ecscr	0.9724	0.0276	3.56195	0.000149825	1.07076e-05	0	0.25	3.7585	3.96059	2.60821	-5.16293	9.88996	1.27747	0.00823353	0.537879	0.00721771	2.23084	0.0191074	TRUE	Endothelial vs Rest	Endothelial	Rest
Jam2	0.9724	0.0276	3.56195	0.00013131	2.46564e-05	0	0.25	2.82836	2.94286	1.6274	-3.54259	6.35483	1.11601	0.181247	0.539773	0.125187	2.21604	0.38921	TRUE	Endothelial vs Rest	Endothelial	Rest
Npr1	0.9724	0.0276	3.56195	2.46624e-05	4.71508e-06	0	0.25	2.65737	2.71399	1.55282	-3.46763	7.80744	0.217329	0.00858105	0.178977	0.00831373	0.560073	0.0178951	TRUE	Endothelial vs Rest	Endothelial	Rest
Ets2	0.9722	0.0278	3.55453	9.07469e-05	1.46488e-05	0	0.25	2.82583	2.83505	1.59427	-3.16809	7.08794	0.799248	0.116822	0.433712	0.092547	1.62511	0.208374	TRUE	Endothelial vs Rest	Endothelial	Rest
Ifi203	0.9722	0.0278	3.55453	9.45227e-05	1.64891e-05	0	0.25	3.00415	3.11329	1.7537	-6.5227	8.33996	0.911939	0.0530373	0.444602	0.0367568	1.78143	0.137521	TRUE	Endothelial vs Rest	Endothelial	Rest
Itih5	0.972	0.028	3.54715	0.000292846	3.54476e-05	0	0.25	3.65599	3.86789	2.09882	-5.19629	8.39276	2.72066	0.212952	0.640625	0.126149	5.01404	0.613533	TRUE	Endothelial vs Rest	Endothelial	Rest
Degs2	0.972	0.028	3.54715	4.3561e-05	4.92626e-06	0	0.25	3.21179	3.2431	1.87064	-2.44897	9.20438	0.385418	0.00582763	0.253314	0.00561377	0.749451	0.00724924	TRUE	Endothelial vs Rest	Endothelial	Rest
Gbp4	0.972	0.028	3.54715	4.83242e-05	8.53271e-06	0	0.25	3.19026	3.40761	1.82947	-5.23804	7.4977	0.397256	0.00801967	0.274148	0.00558704	0.881252	0.021899	TRUE	Endothelial vs Rest	Endothelial	Rest
Arhgap31	0.9718	0.0282	3.53983	0.00022776	3.50154e-05	0	0.25	2.82564	2.92651	1.67257	-3.25517	6.77452	2.00333	0.312692	0.67661	0.203432	4.28567	0.670695	TRUE	Endothelial vs Rest	Endothelial	Rest
Id1	0.9718	0.0282	3.53983	0.000301021	2.47392e-05	0	0.25	3.49854	3.75392	2.16861	-4.29434	8.86368	3.02417	0.146254	0.625	0.0906491	5.23853	0.264569	TRUE	Endothelial vs Rest	Endothelial	Rest
Phf11d	0.9718	0.0282	3.53983	3.11141e-05	4.21166e-06	0	0.25	3.37031	3.72325	2.37336	-8.01261	10.8882	0.308713	0.0180177	0.234375	0.0147562	0.568274	0.0374215	TRUE	Endothelial vs Rest	Endothelial	Rest
Mast4	0.9718	0.0282	3.53983	0.000143504	2.49362e-05	0	0.25	2.6675	2.78859	1.5014	-3.26538	6.80308	1.18941	0.188224	0.523201	0.137243	2.4888	0.32912	TRUE	Endothelial vs Rest	Endothelial	Rest
Edn1	0.9718	0.0282	3.53983	7.7016e-05	1.11012e-05	0	0.25	3.31748	3.30046	2.11669	-4.56554	9.81705	0.388259	0.00139008	0.162879	0.00122968	0.924713	0.00431909	TRUE	Endothelial vs Rest	Endothelial	Rest
Gpcpd1	0.9718	0.0282	3.53983	0.000340029	4.56441e-05	0	0.25	2.90716	2.98868	1.51798	-2.72509	7.46923	2.94701	0.489101	0.680398	0.277213	6.50762	0.748796	TRUE	Endothelial vs Rest	Endothelial	Rest
Arhgap29	0.9718	0.0282	3.53983	7.64554e-05	1.53429e-05	0	0.25	2.86208	3.01197	1.66044	-3.45084	7.38027	0.678036	0.0692374	0.400568	0.0518606	1.44434	0.188054	TRUE	Endothelial vs Rest	Endothelial	Rest
Plvap	0.9718	0.0282	3.53983	0.000192568	9.30932e-06	0	0.25	3.95032	3.9919	2.56994	-4.68689	12.6133	1.37217	0.0329344	0.388258	0.0220541	3.13522	0.0375132	TRUE	Endothelial vs Rest	Endothelial	Rest
Has3	0.9716	0.0284	3.53255	1.84998e-05	2.9345e-06	0	0.25	2.8554	2.87548	1.72789	-3.50863	9.24801	0.161458	0.00566723	0.130208	0.00534645	0.277084	0.00871821	TRUE	Endothelial vs Rest	Endothelial	Rest
Ccm2l	0.9716	0.0284	3.53255	3.00605e-05	5.52292e-06	0	0.25	2.79163	2.89762	1.72226	-6.51394	7.08627	0.261837	0.00211185	0.210701	0.00184453	0.53454	0.00454662	TRUE	Endothelial vs Rest	Endothelial	Rest
Fam181b	0.9716	0.0284	3.53255	0.000173478	5.04889e-05	0	0.25	3.1735	3.45598	3.00174	-6.6562	10.7842	0.604644	0.0571542	0.3125	0.0418092	0.990868	0.1516	TRUE	Endothelial vs Rest	Endothelial	Rest
Klf4	0.9716	0.0284	3.53255	0.000176394	2.75628e-05	0	0.25	3.16592	3.28236	2.14842	-4.82668	9.54942	1.52463	0.108695	0.52983	0.0640772	2.91368	0.342508	TRUE	Endothelial vs Rest	Endothelial	Rest
Rps27	0.9714	0.0286	3.52533	0.00136711	0.000200397	0	0.25	3.75521	4.30897	4.1414	-8.58412	11.7325	13.4214	2.05882	0.6875	0.390585	21.1083	3.36809	TRUE	Endothelial vs Rest	Endothelial	Rest
Adcy4	0.9714	0.0286	3.52533	2.2549e-05	4.53948e-06	0	0.25	2.73277	2.80821	1.53672	-4.69454	7.96488	0.195549	0.00149701	0.16572	0.00139008	0.412231	0.00459328	TRUE	Endothelial vs Rest	Endothelial	Rest
Efhd1	0.9712	0.0288	3.51816	0.000100741	1.34847e-05	0	0.25	3.03216	3.19662	2.00095	-4.62333	7.73173	0.974439	0.0262513	0.453598	0.0202363	1.74789	0.0763159	TRUE	Endothelial vs Rest	Endothelial	Rest
3222401L13Rik	0.9712	0.0288	3.51816	1.76869e-05	4.09392e-06	0	0.25	3.05287	3.00276	3.19759	-8.82889	12.6558	0.154356	0.0225622	0.127367	0.0203432	0.256208	0.0312502	TRUE	Endothelial vs Rest	Endothelial	Rest
Tmem88	0.971	0.029	3.51103	8.02818e-05	7.71371e-06	0	0.25	3.70035	3.80719	2.21404	-4.82805	9.55531	0.686085	0.00705731	0.377841	0.00638901	1.36976	0.0174836	TRUE	Endothelial vs Rest	Endothelial	Rest
Anxa3	0.971	0.029	3.51103	8.64665e-05	1.59641e-05	0	0.25	2.77353	2.89242	1.84087	-5.0605	7.65933	0.823871	0.0685957	0.447443	0.0441349	1.60056	0.172807	TRUE	Endothelial vs Rest	Endothelial	Rest
Sigirr	0.9708	0.0292	3.50395	3.23789e-05	3.0477e-06	0	0.25	3.29841	3.41136	2.04932	-5.28039	9.79188	0.291667	0.00446428	0.226799	0.00425043	0.56256	0.00595915	TRUE	Endothelial vs Rest	Endothelial	Rest
Myct1	0.9708	0.0292	3.50395	6.98018e-05	7.43763e-06	0	0.25	3.50076	3.54044	2.19497	-6.08038	10.72	0.619796	0.0016574	0.369792	0.00155047	1.13131	0.00366306	TRUE	Endothelial vs Rest	Endothelial	Rest
Fxyd5	0.9708	0.0292	3.50395	0.000146249	3.11404e-05	0	0.25	3.3124	3.61345	2.66219	-8.45948	11.7612	1.25901	0.263556	0.519886	0.100246	2.27652	0.523186	TRUE	Endothelial vs Rest	Endothelial	Rest
Dusp23	0.9706	0.0294	3.49692	4.39733e-05	8.98447e-06	0	0.25	2.68406	2.54978	1.66638	-3.12223	8.41847	0.288826	0.050177	0.21875	0.0402855	0.522163	0.0630883	TRUE	Endothelial vs Rest	Endothelial	Rest
H2-Q6	0.9706	0.0294	3.49692	2.5524e-05	4.20427e-06	0	0.25	3.28433	3.63179	2.36946	-6.49585	9.62483	0.230587	0.0145691	0.162879	0.00641574	0.379993	0.0135946	TRUE	Endothelial vs Rest	Endothelial	Rest
Srarp	0.9706	0.0294	3.49692	2.9883e-05	2.14063e-06	0	0.25	4.17968	4.458	3.75213	-9.45252	13.2873	0.263257	0.000160393	0.173295	0.000160393	0.375576	0.00302751	TRUE	Endothelial vs Rest	Endothelial	Rest
Ehd4	0.9706	0.0294	3.49692	0.000127199	3.20391e-05	0	0.25	2.21687	2.27709	1.26662	-3.30694	6.13499	1.04168	0.269251	0.46875	0.197364	1.8973	0.49633	TRUE	Endothelial vs Rest	Endothelial	Rest
Gimap9	0.9706	0.0294	3.49692	1.69739e-05	3.09609e-06	0	0.25	2.9248	3.03426	1.99139	-8.21215	12.0082	0.124526	0.00243263	0.112216	0.00219204	0.219588	0.00580994	TRUE	Endothelial vs Rest	Endothelial	Rest
Akr1c14	0.9704	0.0296	3.48993	5.78783e-05	6.80044e-06	0	0.25	3.1881	3.22255	2.04182	-7.55461	10.8161	0.51326	0.00192472	0.309659	0.00176433	0.973381	0.00415907	TRUE	Endothelial vs Rest	Endothelial	Rest
Lama5	0.9704	0.0296	3.48993	2.01504e-05	3.95859e-06	0	0.25	3.06395	3.13035	1.94007	-4.98936	8.15984	0.183238	0.00764542	0.153883	0.00692365	0.34404	0.018339	TRUE	Endothelial vs Rest	Endothelial	Rest
Cavin1	0.9704	0.0296	3.48993	6.35603e-05	2.11792e-05	0	0.25	3.17617	3.40409	2.92331	-8.69614	10.7146	0.478222	0.0476372	0.24858	0.0249947	0.680281	0.0748242	TRUE	Endothelial vs Rest	Endothelial	Rest
Gm26917	0.9704	0.0296	3.48993	9.88319e-05	2.26337e-05	0	0.25	2.78235	3.11939	3.44066	-9.84338	11.9583	0.881634	0.191993	0.351799	0.109736	1.50778	0.311293	TRUE	Endothelial vs Rest	Endothelial	Rest
Axin2	0.9704	0.0296	3.48993	4.9219e-05	8.76099e-06	0	0.25	2.5729	2.61336	1.41791	-2.42935	7.30965	0.455968	0.0476374	0.294981	0.0413281	0.800684	0.0934651	TRUE	Endothelial vs Rest	Endothelial	Rest
Tgfbr2	0.9702	0.0298	3.48299	9.23735e-05	1.70632e-05	0	0.25	2.74392	2.85295	1.5653	-3.12335	6.94697	0.868851	0.105888	0.454072	0.0822819	1.74287	0.316534	TRUE	Endothelial vs Rest	Endothelial	Rest
Slfn2	0.9702	0.0298	3.48299	2.24079e-05	8.73545e-06	0	0.25	2.78796	3.07735	2.39666	-6.3313	9.42205	0.186553	0.0455521	0.137784	0.0254491	0.324737	0.0910837	TRUE	Endothelial vs Rest	Endothelial	Rest
Ier2	0.9702	0.0298	3.48299	0.0003691	4.87954e-05	0	0.25	3.34061	3.34228	3.16751	-8.5573	11.411	2.91432	0.348726	0.503314	0.128555	5.36985	0.687414	TRUE	Endothelial vs Rest	Endothelial	Rest
Hbb-bs	0.97	0.03	3.4761	0.000897951	0.000123006	0	0.25	3.44328	3.44239	2.62705	-8.23801	13.6741	7.10749	3.43937	0.206439	0.106074	10.1073	4.55509	TRUE	Endothelial vs Rest	Endothelial	Rest
Clec14a	0.97	0.03	3.4761	6.98897e-05	1.10216e-05	0	0.25	2.77889	2.78509	1.65273	-3.22589	9.1214	0.539777	0.00302074	0.322917	0.00272669	1.39805	0.00865744	TRUE	Endothelial vs Rest	Endothelial	Rest
Mt2	0.9698	0.0302	3.46925	0.000486824	4.7836e-05	0	0.25	3.73481	3.9271	3.02606	-6.60723	11.1798	4.87882	0.381715	0.606061	0.166729	8.64367	0.724847	TRUE	Endothelial vs Rest	Endothelial	Rest
Sox13	0.9698	0.0302	3.46925	3.55985e-05	6.82568e-06	0	0.25	2.6821	2.75582	1.52453	-3.4145	6.46059	0.299243	0.0217068	0.21733	0.0203967	0.547299	0.0568609	TRUE	Endothelial vs Rest	Endothelial	Rest
Nxpe2	0.9694	0.0306	3.45568	6.24013e-05	1.15045e-05	0	0.25	2.7913	2.92098	1.59363	-3.17392	7.28914	0.512313	0.0851698	0.316761	0.045632	0.936932	0.0682563	TRUE	Endothelial vs Rest	Endothelial	Rest
Smco4	0.9694	0.0306	3.45568	0.000143697	1.62997e-05	0	0.25	3.04332	3.14563	1.75331	-4.40855	8.62511	1.34566	0.115298	0.527462	0.093349	2.21318	0.148436	TRUE	Endothelial vs Rest	Endothelial	Rest
Tspo	0.9694	0.0306	3.45568	0.000198666	3.69373e-05	0	0.25	2.95791	3.03209	2.95887	-7.68062	9.62739	1.82767	0.369124	0.589015	0.191109	3.22046	0.562651	TRUE	Endothelial vs Rest	Endothelial	Rest
Nhsl1	0.9694	0.0306	3.45568	4.07323e-05	7.95617e-06	0	0.25	2.79561	2.65945	2.31515	-5.98109	10.7507	0.224905	0.0419165	0.155303	0.0278283	0.44567	0.0468031	TRUE	Endothelial vs Rest	Endothelial	Rest
Lims2	0.9692	0.0308	3.44896	5.48531e-05	1.03212e-05	0	0.25	2.65154	2.71166	1.49968	-3.62915	6.86229	0.454075	0.0577958	0.310133	0.044429	0.913886	0.0825089	TRUE	Endothelial vs Rest	Endothelial	Rest
Fam167b	0.9692	0.0308	3.44896	0.000104077	8.43774e-06	0	0.25	3.44598	3.59879	2.91155	-7.19732	13.2075	0.995745	0.00307421	0.410985	0.00267322	1.64921	0.00634738	TRUE	Endothelial vs Rest	Endothelial	Rest
Ptpn14	0.9692	0.0308	3.44896	3.16962e-05	6.28697e-06	0	0.25	3.0936	3.20711	2.1369	-5.65093	9.21876	0.277936	0.0308493	0.195076	0.0219472	0.540932	0.0692066	TRUE	Endothelial vs Rest	Endothelial	Rest
Kitl	0.9692	0.0308	3.44896	0.000182592	2.94894e-05	0	0.25	2.94226	2.8895	1.8244	-3.87628	8.45025	2.01043	0.282377	0.619318	0.154192	3.69417	0.472591	TRUE	Endothelial vs Rest	Endothelial	Rest
4833403J16Rik	0.9688	0.0312	3.43564	1.77887e-05	2.7526e-06	0	0.25	3.4382	3.34696	3.53176	-9.23225	14.9074	0.142519	0.000775235	0.116951	0.000721771	0.199618	0.000647709	TRUE	Endothelial vs Rest	Endothelial	Rest
Ephb4	0.9688	0.0312	3.43564	3.05423e-05	5.2937e-06	0	0.25	3.27884	3.23181	2.06758	-4.2356	8.23698	0.252367	0.0129117	0.201705	0.0118157	0.489562	0.0405523	TRUE	Endothelial vs Rest	Endothelial	Rest
Rhoj	0.9688	0.0312	3.43564	8.92597e-05	2.40508e-05	0	0.25	2.75569	3.05634	1.79018	-5.27295	6.84447	0.733435	0.112624	0.428977	0.0707068	1.47408	0.325754	TRUE	Endothelial vs Rest	Endothelial	Rest
Sncaip	0.9688	0.0312	3.43564	2.57026e-05	6.5396e-06	0	0.25	2.44502	2.43564	1.86506	-4.77266	8.77336	0.183712	0.0127246	0.136364	0.00973054	0.362667	0.0185722	TRUE	Endothelial vs Rest	Endothelial	Rest
Zfp366	0.9688	0.0312	3.43564	3.09682e-05	3.46623e-06	0	0.25	4.28525	4.73561	3.69093	-8.49334	11.1939	0.27983	0.00120295	0.18892	0.00104256	0.513917	0.00341159	TRUE	Endothelial vs Rest	Endothelial	Rest
H2-Q7	0.9686	0.0314	3.42904	4.299e-05	8.28489e-06	0	0.25	3.28244	3.45358	2.24806	-5.97129	9.22226	0.386366	0.0344848	0.258523	0.0217333	0.780326	0.0619722	TRUE	Endothelial vs Rest	Endothelial	Rest
St8sia4	0.9684	0.0316	3.42249	7.86727e-05	1.3957e-05	0	0.25	2.81019	2.8923	1.73169	-5.13475	7.69937	0.710233	0.060068	0.375473	0.041729	1.38592	0.134598	TRUE	Endothelial vs Rest	Endothelial	Rest
Gm53	0.9684	0.0316	3.42249	1.49467e-05	1.63054e-06	0	0.25	3.38199	3.69232	2.37065	-5.53087	9.15019	0.13589	0.00657613	0.121686	0.00625535	0.236828	0.0140706	TRUE	Endothelial vs Rest	Endothelial	Rest
Marc2	0.9684	0.0316	3.42249	0.000229662	3.13782e-05	0	0.25	4.41228	3.47788	3.85032	-9.38614	13.3571	2.2325	0.233857	0.631629	0.163762	4.18364	0.63314	TRUE	Endothelial vs Rest	Endothelial	Rest
Slfn5	0.9684	0.0316	3.42249	9.68738e-05	1.75107e-05	0	0.25	3.27836	3.40931	2.07725	-5.02197	8.65475	0.993851	0.162748	0.458807	0.0908095	2.18455	0.566379	TRUE	Endothelial vs Rest	Endothelial	Rest
Tnfsf10	0.9682	0.0318	3.41597	5.17357e-05	9.90811e-06	0	0.25	2.84426	2.93697	1.66106	-4.09452	8.71032	0.424718	0.012484	0.286932	0.00462468	0.842465	0.0121457	TRUE	Endothelial vs Rest	Endothelial	Rest
Apoe	0.9682	0.0318	3.41597	0.000986488	0.00725779	0	0.25	1.37505	2.25717	4.11143	-11.2279	11.0708	10.5828	60.3834	0.82197	0.532319	20.0128	111.069	TRUE	Endothelial vs Rest	Endothelial	Rest
Slco2b1	0.9682	0.0318	3.41597	4.31881e-05	1.17832e-05	0	0.25	2.67335	2.7034	1.9092	-4.70283	8.59201	0.232481	0.0263048	0.182765	0.0205036	0.658534	0.0856106	TRUE	Endothelial vs Rest	Endothelial	Rest
Ifitm3	0.968	0.032	3.4095	0.00118535	0.000154866	0	0.25	4.35306	4.92676	3.97167	-10.0058	12.7752	11.6269	1.29534	0.722064	0.24599	19.2932	2.48636	TRUE	Endothelial vs Rest	Endothelial	Rest
AW112010	0.968	0.032	3.4095	9.44258e-05	1.4494e-05	0	0.25	3.32736	3.73119	2.83034	-9.91451	12.6128	0.952185	0.060843	0.425189	0.0269194	1.6345	0.126952	TRUE	Endothelial vs Rest	Endothelial	Rest
Apobec3	0.9676	0.0324	3.39666	4.24661e-05	9.5641e-06	0	0.25	2.62923	2.76157	1.61525	-4.1282	6.62479	0.316762	0.0467551	0.246212	0.0315708	0.730571	0.0969123	TRUE	Endothelial vs Rest	Endothelial	Rest
Tnfrsf19	0.9674	0.0326	3.3903	5.23402e-05	1.00536e-05	0	0.25	2.87638	3.04697	1.78024	-4.48819	7.71381	0.39915	0.0100246	0.262784	0.00879491	0.894662	0.0320336	TRUE	Endothelial vs Rest	Endothelial	Rest
Trim34a	0.9672	0.0328	3.38398	3.72601e-05	8.01113e-06	0	0.25	2.67314	2.77539	1.60009	-4.85064	6.7671	0.291194	0.0202899	0.221117	0.018472	0.571244	0.0458663	TRUE	Endothelial vs Rest	Endothelial	Rest
Zfp36l1	0.9672	0.0328	3.38398	0.000189156	4.0978e-05	0	0.25	2.8485	3.04586	2.14612	-6.1496	8.24092	1.89111	0.261098	0.591383	0.154299	3.31713	0.68891	TRUE	Endothelial vs Rest	Endothelial	Rest
Cthrc1	0.9672	0.0328	3.38398	4.05481e-05	9.33493e-06	0	0.25	2.67121	2.60519	1.80143	-4.53161	10.2138	0.335229	0.0534383	0.238163	0.0404726	0.605781	0.0706557	TRUE	Endothelial vs Rest	Endothelial	Rest
Usp54	0.9672	0.0328	3.38398	3.08323e-05	5.77175e-06	0	0.25	2.59398	2.682	1.71064	-3.58092	7.44466	0.246685	0.0472096	0.178977	0.0338965	0.438342	0.0463004	TRUE	Endothelial vs Rest	Endothelial	Rest
Slc7a5	0.967	0.033	3.37769	0.000135853	1.53118e-05	0	0.25	2.84708	2.82385	1.70779	-2.82578	8.79101	1.01043	0.122462	0.4375	0.0967707	2.61816	0.175277	TRUE	Endothelial vs Rest	Endothelial	Rest
Spry1	0.967	0.033	3.37769	5.18693e-05	6.56568e-06	0	0.25	3.22996	3.21978	2.33489	-6.20492	9.92398	0.373108	0.0190335	0.224432	0.0147027	0.70948	0.0564457	TRUE	Endothelial vs Rest	Endothelial	Rest
Itga1	0.967	0.033	3.37769	6.67416e-05	1.32617e-05	0	0.25	3.68664	3.90192	2.88295	-9.38116	10.3209	0.580969	0.0510858	0.302557	0.0300738	1.08154	0.093939	TRUE	Endothelial vs Rest	Endothelial	Rest
Tgfb2	0.967	0.033	3.37769	9.55794e-05	1.87999e-05	0	0.25	2.84512	2.98271	1.77049	-4.38874	7.26745	0.756161	0.0778987	0.396307	0.058704	1.44629	0.184729	TRUE	Endothelial vs Rest	Endothelial	Rest
Pglyrp1	0.967	0.033	3.37769	5.37863e-05	1.82937e-05	0	0.25	3.10989	3.25279	2.67122	-8.62086	10.955	0.450286	0.144087	0.198864	0.0211987	0.732013	0.164111	TRUE	Endothelial vs Rest	Endothelial	Rest
Atp10a	0.967	0.033	3.37769	4.88076e-05	8.26711e-06	0	0.25	3.27514	3.2303	2.76752	-7.63482	11.2531	0.420457	0.011789	0.216856	0.00879491	0.99468	0.0404018	TRUE	Endothelial vs Rest	Endothelial	Rest
Msx1	0.9668	0.0332	3.37144	2.20815e-05	3.76727e-06	0	0.25	2.51771	2.51968	1.63482	-3.64778	7.77666	0.210227	0.00400983	0.154356	0.00374251	0.401877	0.0125123	TRUE	Endothelial vs Rest	Endothelial	Rest
Trim47	0.9668	0.0332	3.37144	6.65622e-05	1.04085e-05	0	0.25	2.90185	3.03063	1.85542	-4.66468	8.32593	0.590914	0.0346987	0.37358	0.0238986	1.19936	0.0765524	TRUE	Endothelial vs Rest	Endothelial	Rest
Alox12	0.9668	0.0332	3.37144	3.69209e-05	7.76851e-06	0	0.25	3.39114	3.52486	2.60624	-7.03492	10.1659	0.234375	0.0175365	0.165246	0.0162799	0.446535	0.0623138	TRUE	Endothelial vs Rest	Endothelial	Rest
Flt4	0.9666	0.0334	3.36523	1.58764e-05	4.24051e-06	0	0.25	2.60837	2.66822	2.19221	-11.8025	15.2809	0.127841	0.00197819	0.108902	0.00184453	0.296505	0.00648121	TRUE	Endothelial vs Rest	Endothelial	Rest
Rpl9-ps6	0.9664	0.0336	3.35905	2.75698e-05	2.76099e-05	0	0.25	0.890924	0.757644	3.80342	-8.26356	11.1504	0.215435	0.484209	0.143466	0.24329	0.439447	0.368476	TRUE	Endothelial vs Rest	Endothelial	Rest
Hmcn1	0.9664	0.0336	3.35905	5.12626e-05	1.39325e-05	0	0.25	2.72309	2.88805	3.0448	-8.18745	11.2101	0.398203	0.0811331	0.225379	0.0456587	0.854807	0.12111	TRUE	Endothelial vs Rest	Endothelial	Rest
Kctd12b	0.9664	0.0336	3.35905	4.03935e-05	6.56023e-06	0	0.25	2.99918	2.91424	1.94758	-4.03646	8.98205	0.399149	0.00962363	0.244792	0.00908896	0.653203	0.0241619	TRUE	Endothelial vs Rest	Endothelial	Rest
Fam13c	0.9662	0.0338	3.35291	9.29359e-05	2.00906e-05	0	0.25	2.48071	2.49021	1.51375	-2.3611	7.93403	0.795934	0.155156	0.43608	0.108453	1.56389	0.183353	TRUE	Endothelial vs Rest	Endothelial	Rest
Gbp7	0.9662	0.0338	3.35291	6.76574e-05	1.69364e-05	0	0.25	2.2209	2.27942	1.27915	-3.13882	6.87519	0.617902	0.127354	0.386364	0.097546	1.27502	0.238219	TRUE	Endothelial vs Rest	Endothelial	Rest
Grap	0.9662	0.0338	3.35291	7.33822e-05	7.23157e-06	0	0.25	3.28154	3.51619	2.23008	-5.49722	8.86323	0.652941	0.0191939	0.366951	0.0176433	1.21752	0.0573358	TRUE	Endothelial vs Rest	Endothelial	Rest
Stom	0.9662	0.0338	3.35291	6.80581e-05	1.13217e-05	0	0.25	2.69689	2.75729	1.70565	-3.94695	7.67506	0.597069	0.105006	0.362689	0.0737008	1.22332	0.150382	TRUE	Endothelial vs Rest	Endothelial	Rest
Epha4	0.966	0.034	3.3468	4.51696e-05	9.63331e-06	0	0.25	2.87855	2.92036	1.9672	-3.69776	8.64196	0.364585	0.0385214	0.238636	0.0226155	0.773059	0.0743428	TRUE	Endothelial vs Rest	Endothelial	Rest
Cdc42ep1	0.9658	0.0342	3.34073	4.17752e-05	8.63044e-06	0	0.25	2.58396	2.59901	1.57481	-3.70519	7.55727	0.361271	0.0341642	0.266572	0.0301807	0.748638	0.0840126	TRUE	Endothelial vs Rest	Endothelial	Rest
AU021092	0.9658	0.0342	3.34073	3.07344e-05	4.24862e-06	0	0.25	3.60678	3.63135	3.02331	-12.6217	16.6955	0.237689	0.000748503	0.170455	0.000695038	0.539305	0.00359096	TRUE	Endothelial vs Rest	Endothelial	Rest
Ifitm2	0.9658	0.0342	3.34073	0.000460664	9.51589e-05	0	0.25	3.64684	3.9977	3.87769	-8.93872	12.0185	4.5578	0.751191	0.660511	0.231688	7.72452	1.45188	TRUE	Endothelial vs Rest	Endothelial	Rest
Gm11730	0.9658	0.0342	3.34073	1.71411e-05	2.59394e-06	0	0.25	2.67646	2.77762	2.69631	-6.15787	11.1646	0.162879	0.00109602	0.125	0.00101583	0.258276	0.00129455	TRUE	Endothelial vs Rest	Endothelial	Rest
Rcn3	0.9658	0.0342	3.34073	2.72306e-05	2.66724e-05	0	0.25	2.00993	2.50194	2.70034	-8.41133	8.84866	0.223011	0.187609	0.173769	0.100781	0.466218	0.424684	TRUE	Endothelial vs Rest	Endothelial	Rest
Foxp1	0.9658	0.0342	3.34073	0.000224041	5.2862e-05	0	0.25	2.24601	2.37011	1.30566	-5.07478	5.80098	1.95551	0.599917	0.643939	0.312233	4.02955	1.09931	TRUE	Endothelial vs Rest	Endothelial	Rest
Col4a2	0.9656	0.0344	3.33469	8.71537e-05	1.92209e-05	0	0.25	2.72057	2.74505	1.76982	-4.36259	7.42316	0.757108	0.106904	0.418087	0.0736206	1.6451	0.337817	TRUE	Endothelial vs Rest	Endothelial	Rest
H2-K1	0.9656	0.0344	3.33469	0.000412817	7.01026e-05	0	0.25	3.0378	3.25289	2.24926	-5.3029	9.34276	3.88686	0.65474	0.75947	0.312072	8.12109	1.43715	TRUE	Endothelial vs Rest	Endothelial	Rest
Piezo1	0.9656	0.0344	3.33469	2.56104e-05	5.72221e-06	0	0.25	2.65064	2.74527	1.58433	-4.11675	6.60135	0.221117	0.0254225	0.177557	0.0167879	0.51326	0.0404415	TRUE	Endothelial vs Rest	Endothelial	Rest
Dock6	0.9656	0.0344	3.33469	4.39545e-05	1.02593e-05	0	0.25	3.04977	2.95248	2.30228	-5.93572	9.10262	0.353695	0.0524226	0.264678	0.0404459	0.923162	0.136668	TRUE	Endothelial vs Rest	Endothelial	Rest
Klf12	0.9656	0.0344	3.33469	4.89641e-05	1.23561e-05	0	0.25	3.24686	3.04557	3.51489	-10.9022	13.8352	0.408619	0.0942049	0.149621	0.0257164	0.955032	0.162392	TRUE	Endothelial vs Rest	Endothelial	Rest
Tinagl1	0.9654	0.0346	3.32869	0.000156679	2.444e-05	0	0.25	2.90982	3.16256	1.84479	-5.86757	8.77995	1.41242	0.107572	0.535038	0.0587575	3.05611	0.248827	TRUE	Endothelial vs Rest	Endothelial	Rest
Ifitm1	0.9652	0.0348	3.32272	6.07431e-05	3.21958e-05	0	0.25	2.68938	2.86058	3.08499	-10.6718	13.3352	0.331913	0.121793	0.119318	0.0407934	0.505535	0.325692	TRUE	Endothelial vs Rest	Endothelial	Rest
Gbp5	0.9652	0.0348	3.32272	2.1419e-05	5.52974e-06	0	0.25	3.08544	3.02758	2.38867	-6.0927	9.20797	0.15625	0.0233641	0.125	0.0136602	0.330637	0.0459001	TRUE	Endothelial vs Rest	Endothelial	Rest
Arid5b	0.9652	0.0348	3.32272	8.48115e-05	1.8098e-05	0	0.25	2.69618	2.73188	1.67995	-4.14659	6.70734	0.673301	0.117169	0.38589	0.0834848	1.21715	0.196245	TRUE	Endothelial vs Rest	Endothelial	Rest
Hspg2	0.965	0.035	3.31678	6.00565e-05	1.27506e-05	0	0.25	2.79578	3.06821	1.94554	-4.01577	7.28955	0.58902	0.0790215	0.357955	0.0602812	1.01139	0.137119	TRUE	Endothelial vs Rest	Endothelial	Rest
Slc9a3r2	0.965	0.035	3.31678	0.000393641	3.47643e-05	0	0.25	3.17146	3.34289	2.0139	-4.98851	8.25469	3.81348	0.545891	0.711648	0.265237	6.73736	0.587033	TRUE	Endothelial vs Rest	Endothelial	Rest
Tjp2	0.965	0.035	3.31678	5.63015e-05	1.27948e-05	0	0.25	2.77587	2.82255	1.88139	-4.02172	7.41999	0.444131	0.0471562	0.304451	0.0360351	1.02849	0.104217	TRUE	Endothelial vs Rest	Endothelial	Rest
Adamts9	0.965	0.035	3.31678	5.31909e-05	1.54748e-05	0	0.25	2.39059	2.57362	2.26591	-5.55419	8.66165	0.390154	0.111929	0.240057	0.0591852	0.891326	0.151919	TRUE	Endothelial vs Rest	Endothelial	Rest
Adamtsl1	0.9648	0.0352	3.31087	4.73068e-05	9.99499e-06	0	0.25	2.96185	2.96562	2.39696	-7.11939	10.3951	0.455495	0.0305285	0.25	0.0194878	1.04629	0.116996	TRUE	Endothelial vs Rest	Endothelial	Rest
Gngt2	0.9648	0.0352	3.31087	4.82495e-05	7.89098e-06	0	0.25	3.07213	3.28565	3.12985	-7.44903	11.2947	0.513261	0.0256097	0.292614	0.0177502	0.868458	0.0536884	TRUE	Endothelial vs Rest	Endothelial	Rest
Nr1d1	0.9648	0.0352	3.31087	3.78815e-05	9.59862e-06	0	0.25	2.54327	2.65357	1.62775	-4.21527	6.43755	0.274148	0.0583839	0.206913	0.0461933	0.499733	0.137622	TRUE	Endothelial vs Rest	Endothelial	Rest
Prelid2	0.9648	0.0352	3.31087	4.54547e-05	1.06365e-05	0	0.25	2.55409	2.63824	1.63048	-3.30139	8.21685	0.306819	0.0662433	0.229167	0.0492408	0.539512	0.0556668	TRUE	Endothelial vs Rest	Endothelial	Rest
Gja4	0.9646	0.0354	3.305	4.4812e-05	1.23922e-05	0	0.25	3.1806	3.21507	2.71333	-8.55342	13.4462	0.267992	0.0415689	0.158617	0.0171621	0.534211	0.125679	TRUE	Endothelial vs Rest	Endothelial	Rest
Sorbs3	0.9644	0.0356	3.29916	2.32226e-05	4.47503e-06	0	0.25	3.03828	3.12134	2.0812	-5.34031	8.30007	0.191288	0.0356076	0.159564	0.0238184	0.346011	0.0475468	TRUE	Endothelial vs Rest	Endothelial	Rest
Dll1	0.9644	0.0356	3.29916	1.56933e-05	3.43367e-06	0	0.25	2.29154	2.30435	1.33792	-2.37222	6.68417	0.131629	0.00224551	0.109848	0.00213858	0.277299	0.00572457	TRUE	Endothelial vs Rest	Endothelial	Rest
St3gal6	0.9644	0.0356	3.29916	0.000177754	3.04558e-05	0	0.25	2.63262	2.72227	1.558	-3.29758	7.78033	1.41763	0.277324	0.607008	0.182555	2.94273	0.420008	TRUE	Endothelial vs Rest	Endothelial	Rest
Helz2	0.9644	0.0356	3.29916	2.13669e-05	4.416e-06	0	0.25	2.69031	2.71363	1.69276	-4.07419	7.72783	0.171875	0.0160395	0.146307	0.0148097	0.412606	0.0480497	TRUE	Endothelial vs Rest	Endothelial	Rest
Mfge8	0.9644	0.0356	3.29916	5.7515e-05	2.2614e-05	0	0.25	2.45056	2.54978	2.05825	-7.26982	7.93749	0.47775	0.117864	0.320076	0.0598535	1.03845	0.321755	TRUE	Endothelial vs Rest	Endothelial	Rest
Lrrn3	0.9642	0.0358	3.29335	8.45635e-05	1.7887e-05	0	0.25	2.52611	2.5602	1.47383	-3.59888	7.14285	0.657675	0.120377	0.354167	0.0932154	1.1836	0.233137	TRUE	Endothelial vs Rest	Endothelial	Rest
Cd38	0.9642	0.0358	3.29335	4.96737e-05	1.30305e-05	0	0.25	2.53361	2.49577	1.6715	-8.1258	11.0557	0.395362	0.0189266	0.283144	0.0152908	0.779637	0.0505735	TRUE	Endothelial vs Rest	Endothelial	Rest
Hhex	0.964	0.036	3.28757	3.74649e-05	5.62961e-06	0	0.25	2.85988	2.93888	1.83194	-4.20329	9.41016	0.351801	0.0130187	0.232955	0.011281	0.648135	0.0307644	TRUE	Endothelial vs Rest	Endothelial	Rest
Sgk1	0.964	0.036	3.28757	9.92375e-05	1.34921e-05	0	0.25	2.99649	3.07838	1.92982	-4.07314	8.41367	0.92425	0.0773373	0.422348	0.0517002	1.71932	0.149224	TRUE	Endothelial vs Rest	Endothelial	Rest
Aplnr	0.964	0.036	3.28757	3.81476e-05	3.37936e-06	0	0.25	3.14862	3.08297	2.55959	-14.0272	17.3355	0.294982	0.00197819	0.184659	0.00189799	0.605281	0.00565922	TRUE	Endothelial vs Rest	Endothelial	Rest
Fli1	0.9638	0.0362	3.28182	0.000126576	1.55556e-05	0	0.25	3.17086	3.33628	2.00234	-4.35085	8.72066	1.29689	0.0790751	0.535038	0.0586773	2.47362	0.0967659	TRUE	Endothelial vs Rest	Endothelial	Rest
Cgnl1	0.9638	0.0362	3.28182	7.56658e-05	2.14938e-05	0	0.25	2.54242	2.52817	1.90744	-3.82055	9.04599	0.617902	0.183974	0.361742	0.0858907	1.08259	0.201042	TRUE	Endothelial vs Rest	Endothelial	Rest
C430049B03Rik	0.9636	0.0364	3.27611	2.0942e-05	4.22026e-06	0	0.25	3.81427	3.24597	3.20211	-8.45967	12.3371	0.151989	0.00384944	0.12358	0.00272669	0.274074	0.0090003	TRUE	Endothelial vs Rest	Endothelial	Rest
Crispld1	0.9636	0.0364	3.27611	8.65152e-05	1.97946e-05	0	0.25	2.75779	2.90816	1.76835	-4.6803	8.00568	0.755687	0.0366503	0.398201	0.0275877	1.51438	0.112037	TRUE	Endothelial vs Rest	Endothelial	Rest
Rgs16	0.9634	0.0366	3.27042	6.52661e-05	1.00051e-05	0	0.25	3.12237	3.07865	2.65702	-7.20316	12.0503	0.561557	0.0373719	0.22822	0.0184185	1.05185	0.0970183	TRUE	Endothelial vs Rest	Endothelial	Rest
Zbtb16	0.9634	0.0366	3.27042	2.81646e-05	8.23206e-06	0	0.25	2.42497	2.48505	2.29444	-7.05872	9.44747	0.159564	0.0296196	0.105587	0.0197551	0.396426	0.0726741	TRUE	Endothelial vs Rest	Endothelial	Rest
Cd200	0.9632	0.0368	3.26476	0.000340514	5.38338e-05	0	0.25	2.77102	2.93293	1.92505	-5.52118	7.84494	2.53033	0.558071	0.6875	0.313623	4.65145	0.881699	TRUE	Endothelial vs Rest	Endothelial	Rest
Cebpd	0.9632	0.0368	3.26476	0.000158953	7.73477e-05	0	0.25	2.60366	2.83461	3.08197	-8.31921	10.8905	0.525571	0.102412	0.267045	0.0477973	0.920703	0.256329	TRUE	Endothelial vs Rest	Endothelial	Rest
Shroom4	0.9632	0.0368	3.26476	3.74124e-05	9.79652e-06	0	0.25	2.71487	2.98861	2.05172	-5.61757	8.7621	0.271781	0.0192474	0.192708	0.0145958	0.639966	0.0350347	TRUE	Endothelial vs Rest	Endothelial	Rest
Ier5	0.9632	0.0368	3.26476	8.65371e-05	2.58607e-05	0	0.25	2.43332	2.53139	2.01835	-6.15797	8.57638	0.637789	0.132246	0.354167	0.0599872	1.21675	0.294117	TRUE	Endothelial vs Rest	Endothelial	Rest
Csf2rb	0.963	0.037	3.25914	3.64777e-05	8.10407e-06	0	0.25	2.35385	2.33295	1.46536	-3.2797	8.04694	0.280303	0.014382	0.217803	0.0125374	0.551908	0.0387239	TRUE	Endothelial vs Rest	Endothelial	Rest
Dock1	0.9628	0.0372	3.25354	5.18168e-05	1.20931e-05	0	0.25	2.48318	2.51564	1.92385	-4.60308	8.27519	0.434189	0.0772035	0.253314	0.0464607	0.86671	0.134845	TRUE	Endothelial vs Rest	Endothelial	Rest
Ifi47	0.9626	0.0374	3.24797	4.39106e-05	1.05014e-05	0	0.25	3.1776	3.27423	2.77881	-6.26072	11.2932	0.34896	0.0323997	0.237216	0.019167	0.666135	0.0792462	TRUE	Endothelial vs Rest	Endothelial	Rest
Gimap4	0.9626	0.0374	3.24797	6.88779e-05	1.036e-05	0	0.25	2.76705	2.86753	1.9818	-4.51466	8.41644	0.638262	0.0064692	0.379735	0.00441082	1.22992	0.0201302	TRUE	Endothelial vs Rest	Endothelial	Rest
Slc30a1	0.9624	0.0376	3.24243	6.70377e-05	1.42602e-05	0	0.25	2.42352	2.49733	1.54648	-2.9241	6.62228	0.564398	0.0770968	0.350379	0.0630079	1.21314	0.154304	TRUE	Endothelial vs Rest	Endothelial	Rest
Foxf1	0.9624	0.0376	3.24243	1.6879e-05	2.85218e-06	0	0.25	2.64816	2.69051	1.61468	-4.54535	7.85882	0.149621	0.000882165	0.121686	0.0008287	0.288483	0.00302593	TRUE	Endothelial vs Rest	Endothelial	Rest
Cfh	0.9624	0.0376	3.24243	6.92319e-05	2.84562e-05	0	0.25	2.64256	2.83946	2.42024	-8.85666	13.6397	0.349906	0.144436	0.121212	0.0581159	0.968444	0.404765	TRUE	Endothelial vs Rest	Endothelial	Rest
Gstm7	0.9624	0.0376	3.24243	7.55398e-05	1.11825e-05	0	0.25	2.9454	2.96166	1.88964	-5.12548	8.29989	0.638735	0.0624472	0.344697	0.0479844	1.08832	0.0861471	TRUE	Endothelial vs Rest	Endothelial	Rest
Nfib	0.9624	0.0376	3.24243	0.000317185	6.236e-05	0	0.25	2.65906	2.62521	1.67825	-3.39561	7.68717	3.11414	0.592929	0.756629	0.269327	6.66694	1.22585	TRUE	Endothelial vs Rest	Endothelial	Rest
St6galnac2	0.9624	0.0376	3.24243	3.12185e-05	6.41259e-06	0	0.25	2.93364	3.01597	2.20699	-5.44651	11.1355	0.15625	0.0141414	0.120265	0.0121632	0.401314	0.0240988	TRUE	Endothelial vs Rest	Endothelial	Rest
Timp3	0.9624	0.0376	3.24243	0.00068665	0.000138891	0	0.25	2.84448	3.08373	1.97307	-4.45957	7.23475	6.37126	1.05259	0.821496	0.356795	13.0375	3.33021	TRUE	Endothelial vs Rest	Endothelial	Rest
Crim1	0.9622	0.0378	3.23691	8.47471e-05	2.23738e-05	0	0.25	2.52977	2.68645	1.81705	-5.06408	7.12281	0.762791	0.142966	0.396307	0.0858373	1.63348	0.335871	TRUE	Endothelial vs Rest	Endothelial	Rest
Tspan9	0.9622	0.0378	3.23691	4.96214e-05	1.18506e-05	0	0.25	2.4207	2.4742	1.58415	-3.01689	8.04635	0.379737	0.0467018	0.267045	0.0406598	0.850417	0.0873212	TRUE	Endothelial vs Rest	Endothelial	Rest
Arhgap10	0.962	0.038	3.23143	5.11578e-05	7.67402e-06	0	0.25	3.03713	3.24851	2.2454	-6.52986	9.52902	0.30966	0.0547482	0.221117	0.0378796	0.54685	0.0875454	TRUE	Endothelial vs Rest	Endothelial	Rest
Nfkbia	0.962	0.038	3.23143	0.000294228	4.75743e-05	0	0.25	2.88933	3.0826	2.1597	-5.62835	8.69856	2.33951	0.394359	0.65483	0.214312	4.89512	0.870197	TRUE	Endothelial vs Rest	Endothelial	Rest
Arhgef5	0.962	0.038	3.23143	1.58968e-05	3.96343e-06	0	0.25	2.87926	2.78421	1.94531	-4.06617	8.42898	0.134943	0.0063088	0.121212	0.0057207	0.306117	0.024437	TRUE	Endothelial vs Rest	Endothelial	Rest
Pdgfd	0.962	0.038	3.23143	4.36145e-05	1.05486e-05	0	0.25	2.32976	2.3505	2.36278	-8.8023	11.016	0.259943	0.017777	0.136364	0.009784	0.620002	0.0444939	TRUE	Endothelial vs Rest	Endothelial	Rest
BC028528	0.9618	0.0382	3.22597	6.3672e-05	1.11447e-05	0	0.25	2.77106	2.83584	1.94805	-4.58702	8.81737	0.532201	0.0846353	0.340436	0.0638901	1.00169	0.153354	TRUE	Endothelial vs Rest	Endothelial	Rest
F11r	0.9618	0.0382	3.22597	7.06835e-05	1.66784e-05	0	0.25	3.00887	2.84289	2.4081	-6.40885	9.25797	0.61885	0.0660562	0.387311	0.0495883	1.42129	0.187851	TRUE	Endothelial vs Rest	Endothelial	Rest
Cx3cl1	0.9618	0.0382	3.22597	4.2972e-05	1.01387e-05	0	0.25	2.34167	2.37156	1.54472	-4.7912	7.71718	0.339016	0.0228028	0.248106	0.0206106	0.727985	0.062502	TRUE	Endothelial vs Rest	Endothelial	Rest
Srgn	0.9616	0.0384	3.22054	0.000257173	4.08329e-05	0	0.25	2.87732	3.07838	2.01597	-5.23602	8.39258	2.34235	0.143179	0.640625	0.061297	4.22862	0.325827	TRUE	Endothelial vs Rest	Endothelial	Rest
AY036118	0.9616	0.0384	3.22054	0.000894617	0.000456176	0	0.25	3.19569	2.74719	3.55218	-13.4458	12.9109	2.97064	1.54622	0.143466	0.0775503	12.1199	9.53384	TRUE	Endothelial vs Rest	Endothelial	Rest
Rpl35	0.9614	0.0386	3.21514	0.000694378	0.000251028	0	0.25	2.10873	1.78865	4.76272	-9.36061	11.6621	6.30972	3.38983	0.663826	0.533068	10.3921	3.8981	TRUE	Endothelial vs Rest	Endothelial	Rest
Gimap5	0.9614	0.0386	3.21514	7.95876e-05	8.90732e-06	0	0.25	3.35252	3.38451	2.70815	-6.6858	11.7738	0.724438	0.00433062	0.380682	0.00366232	1.26333	0.00858606	TRUE	Endothelial vs Rest	Endothelial	Rest
Hecw2	0.9612	0.0388	3.20976	5.6068e-05	1.72883e-05	0	0.25	2.06008	2.18425	2.46989	-7.12417	9.32905	0.392047	0.112277	0.23911	0.0797423	0.720555	0.107425	TRUE	Endothelial vs Rest	Endothelial	Rest
Trim12a	0.961	0.039	3.20441	3.95416e-05	9.52293e-06	0	0.25	2.5647	2.6316	1.69191	-4.37321	6.67312	0.356535	0.0627948	0.253788	0.0496418	0.716542	0.169514	TRUE	Endothelial vs Rest	Endothelial	Rest
Eogt	0.961	0.039	3.20441	9.84655e-05	2.22467e-05	0	0.25	2.54218	2.70155	1.70163	-3.67649	7.00795	0.849913	0.133529	0.455492	0.0959955	2.02434	0.191531	TRUE	Endothelial vs Rest	Endothelial	Rest
Plpp3	0.9608	0.0392	3.19909	0.000386204	7.26821e-05	0	0.25	3.23284	3.52125	2.20456	-4.84974	8.25786	3.39017	0.336457	0.602746	0.181031	6.19864	1.22269	TRUE	Endothelial vs Rest	Endothelial	Rest
Col4a1	0.9608	0.0392	3.19909	0.00010308	2.7019e-05	0	0.25	2.59949	2.66804	1.92561	-5.97681	7.81463	0.98959	0.166812	0.474905	0.11142	2.33785	0.617103	TRUE	Endothelial vs Rest	Endothelial	Rest
Id3	0.9608	0.0392	3.19909	0.00102575	0.000211851	0	0.25	3.3226	3.66701	2.94867	-6.97369	9.64878	8.82626	1.83069	0.77036	0.359816	15.5294	3.80863	TRUE	Endothelial vs Rest	Endothelial	Rest
Lipe	0.9608	0.0392	3.19909	3.7101e-05	8.82964e-06	0	0.25	2.43533	2.51004	1.6693	-4.16518	7.33978	0.235795	0.0556839	0.191761	0.0411142	0.481179	0.0755948	TRUE	Endothelial vs Rest	Endothelial	Rest
Bgn	0.9608	0.0392	3.19909	4.25906e-05	5.05217e-05	0	0.25	1.89323	2.30567	2.7817	-8.63416	10.1493	0.253314	0.371556	0.138258	0.132752	0.825778	1.05877	TRUE	Endothelial vs Rest	Endothelial	Rest
Ahr	0.9606	0.0394	3.19379	5.88192e-05	1.50883e-05	0	0.25	2.2554	2.31827	1.37396	-3.39132	6.07524	0.450287	0.0769363	0.297348	0.0560575	0.895564	0.130438	TRUE	Endothelial vs Rest	Endothelial	Rest
Rps29	0.9604	0.0396	3.18852	0.0016022	0.000534236	0	0.25	1.92405	2.00035	2.97463	-6.88728	8.07602	16.3333	6.86797	0.818655	0.704047	26.5333	9.02145	TRUE	Endothelial vs Rest	Endothelial	Rest
Cbfa2t3	0.9604	0.0396	3.18852	5.67948e-05	1.42222e-05	0	0.25	2.28191	2.28724	1.47282	-3.28732	6.73425	0.490533	0.0911046	0.321023	0.0619119	0.994584	0.149782	TRUE	Endothelial vs Rest	Endothelial	Rest
Shank3	0.9604	0.0396	3.18852	2.76292e-05	7.4582e-06	0	0.25	2.42339	2.41685	3.06593	-6.61331	11.1126	0.255682	0.0327205	0.162405	0.022161	0.622337	0.0575458	TRUE	Endothelial vs Rest	Endothelial	Rest
Rnaset2a	0.9604	0.0396	3.18852	6.22401e-05	1.56227e-05	0	0.25	3.23861	3.39337	2.76402	-7.85388	9.67579	0.550667	0.112918	0.330019	0.0818809	0.972339	0.265575	TRUE	Endothelial vs Rest	Endothelial	Rest
Ccnd2	0.9602	0.0398	3.18327	0.000119408	2.80421e-05	0	0.25	2.49463	2.58386	1.72351	-4.63172	7.14423	1.22207	0.125777	0.517519	0.0734335	2.28651	0.316014	TRUE	Endothelial vs Rest	Endothelial	Rest
Btg3	0.9602	0.0398	3.18327	2.85128e-05	6.6859e-06	0	0.25	2.82557	2.80245	3.23341	-7.51795	11.0621	0.222064	0.0805185	0.172822	0.0563249	0.41982	0.0804511	TRUE	Endothelial vs Rest	Endothelial	Rest
Cnot6l	0.96	0.04	3.17805	0.000112117	2.71836e-05	0	0.25	2.03037	2.0775	1.17252	-2.731	5.35511	1.04594	0.290076	0.502367	0.207736	2.25297	0.481075	TRUE	Endothelial vs Rest	Endothelial	Rest
Mt1	0.9598	0.0402	3.17286	0.0012556	0.000214221	0	0.25	3.46518	3.76488	3.64719	-7.29953	12.3418	12.67	2.02101	0.697443	0.399273	21.076	3.42779	TRUE	Endothelial vs Rest	Endothelial	Rest
Rapgef3	0.9598	0.0402	3.17286	3.14161e-05	8.42222e-06	0	0.25	2.38956	2.4518	1.57199	-3.22971	6.56793	0.253314	0.0114147	0.204072	0.00997113	0.635336	0.0421436	TRUE	Endothelial vs Rest	Endothelial	Rest
Ppp2r5a	0.9598	0.0402	3.17286	4.8646e-05	1.35677e-05	0	0.25	2.22933	2.23526	1.53937	-3.80868	6.66293	0.414775	0.0899018	0.292614	0.0735939	0.866042	0.184847	TRUE	Endothelial vs Rest	Endothelial	Rest
Abi3	0.9598	0.0402	3.17286	2.12833e-05	5.5662e-06	0	0.25	2.4618	2.55939	1.88213	-5.11063	7.62835	0.196496	0.0111474	0.151515	0.00965034	0.421867	0.0275407	TRUE	Endothelial vs Rest	Endothelial	Rest
Fos	0.9598	0.0402	3.17286	0.000731198	0.000272861	0	0.25	1.94169	2.09466	3.69592	-12.2533	11.2721	4.97399	1.85651	0.466856	0.235832	9.42653	3.88033	TRUE	Endothelial vs Rest	Endothelial	Rest
Gpr4	0.9598	0.0402	3.17286	2.09284e-05	3.86895e-06	0	0.25	2.53596	2.50982	2.02067	-8.77905	13.8891	0.180398	0.00719097	0.14678	0.00670979	0.350358	0.0206851	TRUE	Endothelial vs Rest	Endothelial	Rest
Mgst1	0.9598	0.0402	3.17286	7.10219e-05	4.09813e-05	0	0.25	2.05734	2.36512	2.2847	-5.07602	7.6034	0.594701	0.323598	0.352273	0.143365	1.1105	0.630539	TRUE	Endothelial vs Rest	Endothelial	Rest
Gimap8	0.9598	0.0402	3.17286	1.87352e-05	5.59953e-06	0	0.25	2.16854	2.18827	1.48773	-3.9402	7.57015	0.160985	0.00318114	0.137784	0.00288708	0.432818	0.0116617	TRUE	Endothelial vs Rest	Endothelial	Rest
Plscr1	0.9598	0.0402	3.17286	3.4881e-05	7.58985e-06	0	0.25	2.8063	2.96664	2.15185	-6.20431	7.87326	0.29072	0.0306355	0.208333	0.026759	0.561651	0.0676023	TRUE	Endothelial vs Rest	Endothelial	Rest
Stap2	0.9596	0.0404	3.16769	1.67755e-05	3.63199e-06	0	0.25	2.39164	2.44051	1.81848	-4.16032	7.25543	0.149621	0.00221878	0.127841	0.00205838	0.27268	0.00445767	TRUE	Endothelial vs Rest	Endothelial	Rest
Slc35f2	0.9596	0.0404	3.16769	3.64405e-05	9.57115e-06	0	0.25	2.37324	2.42246	1.59833	-3.8162	6.66006	0.259943	0.0312503	0.198864	0.0269461	0.475757	0.0467675	TRUE	Endothelial vs Rest	Endothelial	Rest
B4galt4	0.9596	0.0404	3.16769	6.38742e-05	1.45411e-05	0	0.25	2.33545	2.39209	1.59265	-3.5277	7.29335	0.523204	0.0804116	0.330492	0.0655742	1.00529	0.117758	TRUE	Endothelial vs Rest	Endothelial	Rest
Lfng	0.9596	0.0404	3.16769	1.8067e-05	5.67492e-06	0	0.25	2.48824	2.60328	2.23768	-6.31895	8.91412	0.149621	0.0249414	0.129261	0.021065	0.298117	0.0547955	TRUE	Endothelial vs Rest	Endothelial	Rest
Actn4	0.9592	0.0408	3.15742	0.00016358	4.53894e-05	0	0.25	1.77198	1.8328	0.95428	-2.34899	4.48588	1.64159	0.601301	0.634943	0.376951	3.63133	1.16755	TRUE	Endothelial vs Rest	Endothelial	Rest
Prss23	0.9592	0.0408	3.15742	8.37341e-05	1.97304e-05	0	0.25	2.58914	2.70861	2.02965	-5.90008	8.64088	0.638736	0.130508	0.348011	0.0781384	1.43407	0.302955	TRUE	Endothelial vs Rest	Endothelial	Rest
Gimap1	0.9592	0.0408	3.15742	7.32063e-05	1.07992e-05	0	0.25	2.69551	2.8125	1.9065	-4.49042	8.27214	0.693188	0.0141682	0.403883	0.0128315	1.29722	0.0453784	TRUE	Endothelial vs Rest	Endothelial	Rest
Rpl9	0.959	0.041	3.15232	0.00111104	0.000269325	0	0.25	2.62357	3.0344	3.47278	-7.24677	8.98935	11.7571	3.22645	0.695549	0.515398	17.852	4.31184	TRUE	Endothelial vs Rest	Endothelial	Rest
Slc3a2	0.959	0.041	3.15232	0.000425653	6.66658e-05	0	0.25	2.50393	2.69889	1.98512	-3.96994	7.06413	3.70647	0.657665	0.714962	0.365056	7.42541	1.37376	TRUE	Endothelial vs Rest	Endothelial	Rest
S1pr1	0.959	0.041	3.15232	9.7615e-05	1.96458e-05	0	0.25	2.40498	2.42747	1.4546	-3.42746	7.37201	0.83334	0.112384	0.432292	0.0785393	1.93572	0.223049	TRUE	Endothelial vs Rest	Endothelial	Rest
Tril	0.959	0.041	3.15232	5.08398e-05	1.08851e-05	0	0.25	2.83152	2.85048	1.91938	-3.94803	8.14418	0.413828	0.0360087	0.287879	0.031945	0.800286	0.115541	TRUE	Endothelial vs Rest	Endothelial	Rest
Dleu2	0.9588	0.0412	3.14724	5.48141e-05	1.79425e-05	0	0.25	3.4062	3.05672	3.45951	-9.73897	12.32	0.411461	0.103909	0.258049	0.0622594	0.94379	0.241158	TRUE	Endothelial vs Rest	Endothelial	Rest
Cped1	0.9586	0.0414	3.14219	4.54523e-05	2.11315e-05	0	0.25	1.98842	2.10192	2.42961	-7.79729	9.34882	0.398203	0.131523	0.192235	0.041034	0.918615	0.319	TRUE	Endothelial vs Rest	Endothelial	Rest
Fcgrt	0.9586	0.0414	3.14219	9.07291e-05	3.63447e-05	0	0.25	2.36372	2.59838	2.31991	-5.68438	7.91429	0.803984	0.233376	0.429924	0.13719	1.54293	0.548328	TRUE	Endothelial vs Rest	Endothelial	Rest
Rnf213	0.9586	0.0414	3.14219	2.77497e-05	7.35944e-06	0	0.25	2.4424	2.32391	2.35271	-5.57451	10.5132	0.270833	0.0829511	0.19839	0.0559239	0.462136	0.0833002	TRUE	Endothelial vs Rest	Endothelial	Rest
Col13a1	0.9586	0.0414	3.14219	3.60833e-05	8.2034e-06	0	0.25	2.47375	2.51282	1.92292	-4.9481	8.46571	0.261837	0.00409003	0.173295	0.00363559	0.496326	0.0147209	TRUE	Endothelial vs Rest	Endothelial	Rest
Snrpg	0.9586	0.0414	3.14219	9.6797e-05	3.15173e-05	0	0.25	2.19004	2.37642	2.88443	-7.17008	8.93315	0.991011	0.364847	0.459754	0.22824	1.59072	0.503631	TRUE	Endothelial vs Rest	Endothelial	Rest
Vsig2	0.9586	0.0414	3.14219	1.51743e-05	3.17173e-06	0	0.25	2.66723	2.66414	2.06716	-5.84116	9.28169	0.143939	0.0039831	0.124527	0.00379598	0.26617	0.00730654	TRUE	Endothelial vs Rest	Endothelial	Rest
Gm42418	0.9586	0.0414	3.14219	0.00256309	0.00214162	0	0.25	1.28316	1.06466	4.964	-12.8846	13.7485	20.6978	9.87286	0.56392	0.233185	47.228	34.8864	TRUE	Endothelial vs Rest	Endothelial	Rest
Rpl23a	0.9584	0.0416	3.13716	0.0006325	0.000204689	0	0.25	2.68752	3.147	3.75405	-8.06299	10.3817	6.22732	1.97236	0.68608	0.405769	10.2562	3.30353	TRUE	Endothelial vs Rest	Endothelial	Rest
Xdh	0.9584	0.0416	3.13716	2.98802e-05	8.46106e-06	0	0.25	2.36565	2.37642	1.77724	-4.68208	7.73153	0.216856	0.0256898	0.167614	0.0159592	0.552834	0.0539399	TRUE	Endothelial vs Rest	Endothelial	Rest
Myof	0.9584	0.0416	3.13716	3.84592e-05	9.38513e-06	0	0.25	2.9463	2.91807	2.30671	-6.05032	9.04661	0.301611	0.0167879	0.206439	0.0129651	0.63428	0.0481137	TRUE	Endothelial vs Rest	Endothelial	Rest
Wwtr1	0.9582	0.0418	3.13216	6.71457e-05	1.67245e-05	0	0.25	2.69631	2.83543	1.82243	-3.61728	7.01209	0.547353	0.08787	0.347064	0.063997	1.18535	0.187176	TRUE	Endothelial vs Rest	Endothelial	Rest
Ptn	0.9582	0.0418	3.13216	0.000765398	0.000187279	0	0.25	2.81235	2.89117	2.45905	-6.44739	8.76523	8.99999	2.01266	0.732955	0.438035	14.1029	3.451	TRUE	Endothelial vs Rest	Endothelial	Rest
Inpp5d	0.9582	0.0418	3.13216	2.09963e-05	7.66341e-06	0	0.25	2.16125	2.22657	2.00101	-6.46363	7.72975	0.155303	0.0385482	0.113636	0.0264115	0.306895	0.0955351	TRUE	Endothelial vs Rest	Endothelial	Rest
Rnaset2b	0.9582	0.0418	3.13216	9.20772e-05	1.54433e-05	0	0.25	3.53881	3.52521	2.85495	-6.47775	10.9984	0.814874	0.103642	0.394886	0.0758661	1.32907	0.194659	TRUE	Endothelial vs Rest	Endothelial	Rest
Tcf7	0.958	0.042	3.12718	1.92862e-05	4.74201e-06	0	0.25	2.36547	2.43642	1.45659	-4.62297	7.04002	0.163352	0.0121899	0.137784	0.00892857	0.366493	0.0172913	TRUE	Endothelial vs Rest	Endothelial	Rest
Rgcc	0.958	0.042	3.12718	0.000183447	0.000110457	0	0.25	2.0996	2.3198	2.6145	-6.96802	8.50682	1.59376	0.945341	0.516098	0.225326	2.78878	1.63212	TRUE	Endothelial vs Rest	Endothelial	Rest
Tpd52l1	0.958	0.042	3.12718	5.75867e-05	9.09481e-06	0	0.25	2.51065	2.62244	1.61026	-3.66854	6.80049	0.553508	0.0453382	0.326231	0.0299401	0.93759	0.0570221	TRUE	Endothelial vs Rest	Endothelial	Rest
Foxq1	0.958	0.042	3.12718	3.09481e-05	6.72624e-06	0	0.25	2.55208	2.57349	2.06451	-4.76212	8.56832	0.205966	0.00392964	0.121686	0.00347519	0.424519	0.00762678	TRUE	Endothelial vs Rest	Endothelial	Rest
Malat1	0.958	0.042	3.12718	0.0165985	0.00807826	0	0.25	2.8903	2.35947	5.92625	-12.9706	15.5192	173.035	96.0996	0.801136	0.633768	296.545	126.783	TRUE	Endothelial vs Rest	Endothelial	Rest
Gm10076	0.9578	0.0422	3.12222	0.000326746	0.000116856	0	0.25	1.6248	1.66469	4.01941	-9.19643	12.7498	2.26706	1.24527	0.515152	0.396225	4.68855	1.84054	TRUE	Endothelial vs Rest	Endothelial	Rest
Heg1	0.9578	0.0422	3.12222	5.49261e-05	1.36766e-05	0	0.25	2.6436	2.84596	2.33875	-6.37642	10.182	0.451708	0.089073	0.291193	0.0583832	0.885133	0.115275	TRUE	Endothelial vs Rest	Endothelial	Rest
Mgp	0.9578	0.0422	3.12222	0.000139321	0.000106165	0	0.25	2.13687	2.27049	2.39744	-8.84623	12.1232	0.863167	0.746421	0.265152	0.0827363	2.74927	2.00017	TRUE	Endothelial vs Rest	Endothelial	Rest
Slco2a1	0.9576	0.0424	3.11728	5.37328e-05	1.25279e-05	0	0.25	2.32043	2.39877	1.73652	-3.91589	7.40837	0.421877	0.0598542	0.245265	0.043734	1.12212	0.210523	TRUE	Endothelial vs Rest	Endothelial	Rest
Swap70	0.9576	0.0424	3.11728	4.0205e-05	1.07383e-05	0	0.25	2.31955	2.4222	1.45585	-2.60955	6.09134	0.296402	0.0445632	0.232481	0.0387083	0.586211	0.0957662	TRUE	Endothelial vs Rest	Endothelial	Rest
Rtp4	0.9574	0.0426	3.11237	6.88932e-05	1.8663e-05	0	0.25	2.23025	2.31873	1.76387	-6.17054	7.60463	0.616482	0.104444	0.344697	0.0683811	1.03842	0.157481	TRUE	Endothelial vs Rest	Endothelial	Rest
Sult1a1	0.9572	0.0428	3.10747	5.2954e-05	1.53918e-05	0	0.25	2.69309	2.45705	2.21908	-5.09829	8.96601	0.412881	0.0608166	0.278883	0.0487329	0.873599	0.166398	TRUE	Endothelial vs Rest	Endothelial	Rest
B3gnt2	0.9572	0.0428	3.10747	3.05035e-05	1.64797e-05	0	0.25	1.32089	1.35754	3.44732	-8.22871	10.5255	0.193182	0.14457	0.12642	0.0872273	0.655419	0.403445	TRUE	Endothelial vs Rest	Endothelial	Rest
Rai14	0.957	0.043	3.1026	4.83654e-05	1.27428e-05	0	0.25	2.40239	2.34958	1.74637	-3.5227	7.53511	0.419036	0.0735413	0.289299	0.0516734	0.807368	0.12768	TRUE	Endothelial vs Rest	Endothelial	Rest
Nos1ap	0.9568	0.0432	3.09775	5.26102e-05	1.20907e-05	0	0.25	2.46693	2.59535	1.84883	-4.55155	8.24827	0.431347	0.0859987	0.273674	0.0633822	0.803761	0.139446	TRUE	Endothelial vs Rest	Endothelial	Rest
Ly96	0.9568	0.0432	3.09775	2.84774e-05	9.50735e-06	0	0.25	2.27679	2.29051	1.73013	-4.63	6.63195	0.205019	0.0549086	0.160038	0.0422904	0.326849	0.0747377	TRUE	Endothelial vs Rest	Endothelial	Rest
Sparc	0.9568	0.0432	3.09775	0.00134862	0.000472362	0	0.25	3.11092	3.66454	2.84991	-6.39737	8.47237	12.8651	4.03829	0.853693	0.429774	26.1105	10.6067	TRUE	Endothelial vs Rest	Endothelial	Rest
Grasp	0.9568	0.0432	3.09775	3.83923e-05	9.31388e-06	0	0.25	2.78477	2.56932	2.10461	-6.24529	9.67151	0.285039	0.0244603	0.229167	0.0228026	0.523039	0.0609131	TRUE	Endothelial vs Rest	Endothelial	Rest
Vim	0.9568	0.0432	3.09775	0.000246197	0.000337027	0	0.25	1.45472	1.93211	2.53108	-7.16367	8.7599	2.17852	2.99666	0.640625	0.426807	5.21722	6.69428	TRUE	Endothelial vs Rest	Endothelial	Rest
Hbegf	0.9566	0.0434	3.09293	7.92248e-05	1.79424e-05	0	0.25	2.54881	2.60679	2.04107	-4.15256	8.34892	0.73154	0.0951679	0.357955	0.0629277	1.30907	0.197943	TRUE	Endothelial vs Rest	Endothelial	Rest
Rassf9	0.9566	0.0434	3.09293	2.0261e-05	5.54232e-06	0	0.25	2.4676	2.55534	2.01447	-6.33422	8.03372	0.157197	0.0256631	0.122159	0.0147027	0.259194	0.0180377	TRUE	Endothelial vs Rest	Endothelial	Rest
Ddx60	0.9566	0.0434	3.09293	1.61865e-05	4.80537e-06	0	0.25	2.03057	2.07934	1.98568	-5.05964	8.05277	0.142045	0.0355007	0.103693	0.0243263	0.374296	0.0517494	TRUE	Endothelial vs Rest	Endothelial	Rest
Vwa1	0.9562	0.0438	3.08333	0.000111891	7.55283e-05	0	0.25	1.9659	2.24087	2.50927	-6.34753	8.17777	0.784099	0.550673	0.408144	0.191884	1.77157	1.3864	TRUE	Endothelial vs Rest	Endothelial	Rest
Tpm3	0.9562	0.0438	3.08333	0.000134154	3.84952e-05	0	0.25	1.9351	2.10279	2.00188	-5.09434	6.49359	1.26232	0.509764	0.557292	0.292691	2.12113	0.60433	TRUE	Endothelial vs Rest	Endothelial	Rest
St5	0.9562	0.0438	3.08333	7.27716e-05	1.81285e-05	0	0.25	2.47856	2.46579	1.81966	-6.26419	8.60878	0.54025	0.0797433	0.327652	0.0640237	1.08079	0.191135	TRUE	Endothelial vs Rest	Endothelial	Rest
Il15	0.956	0.044	3.07857	2.09495e-05	5.96306e-06	0	0.25	2.64968	2.72784	2.2104	-4.65046	8.58743	0.133049	0.017189	0.108428	0.0141146	0.288831	0.047012	TRUE	Endothelial vs Rest	Endothelial	Rest
Plekhh2	0.956	0.044	3.07857	2.33563e-05	7.34569e-06	0	0.25	2.01583	2.10661	1.89692	-4.79086	7.31633	0.144886	0.0317849	0.113163	0.0189532	0.307232	0.0592391	TRUE	Endothelial vs Rest	Endothelial	Rest
B2m	0.956	0.044	3.07857	0.000937196	0.000287198	0	0.25	2.68222	2.95782	2.77519	-6.52403	9.23845	8.66765	2.72336	0.802557	0.506148	16.9252	4.95097	TRUE	Endothelial vs Rest	Endothelial	Rest
Rbp1	0.956	0.044	3.07857	8.67651e-05	2.42499e-05	0	0.25	3.14536	3.44223	2.81011	-7.14402	10.5022	0.95834	0.182744	0.43608	0.0962896	1.61399	0.367259	TRUE	Endothelial vs Rest	Endothelial	Rest
Kctd12	0.956	0.044	3.07857	6.40515e-05	1.89611e-05	0	0.25	2.15683	2.2065	1.68124	-4.59864	7.29493	0.580969	0.0784867	0.35322	0.0514061	1.12943	0.205506	TRUE	Endothelial vs Rest	Endothelial	Rest
Itpr2	0.9558	0.0442	3.07382	3.66929e-05	1.0909e-05	0	0.25	2.54143	2.56805	2.02197	-5.16624	7.6399	0.283144	0.0546681	0.208333	0.0395905	0.614259	0.179827	TRUE	Endothelial vs Rest	Endothelial	Rest
Capg	0.9558	0.0442	3.07382	2.93805e-05	2.15135e-05	0	0.25	2.16289	2.53132	2.74057	-7.80478	8.32771	0.20786	0.16911	0.162879	0.102331	0.398869	0.317428	TRUE	Endothelial vs Rest	Endothelial	Rest
Fbxl7	0.9554	0.0446	3.0644	5.00477e-05	1.64914e-05	0	0.25	2.60973	2.59784	3.0055	-8.82986	10.3028	0.366953	0.118024	0.195549	0.0373984	0.880382	0.22611	TRUE	Endothelial vs Rest	Endothelial	Rest
Ttc28	0.9554	0.0446	3.0644	6.67756e-05	1.65651e-05	0	0.25	2.37516	2.40419	1.92097	-4.62192	9.37814	0.670933	0.150291	0.366951	0.103507	1.20855	0.221179	TRUE	Endothelial vs Rest	Endothelial	Rest
AU020206	0.9554	0.0446	3.0644	3.8319e-05	8.07155e-06	0	0.25	2.98173	3.03145	2.18671	-4.25838	8.80058	0.233901	0.00927609	0.179451	0.00759196	0.390012	0.0179326	TRUE	Endothelial vs Rest	Endothelial	Rest
Dock4	0.9554	0.0446	3.0644	7.65927e-05	1.80548e-05	0	0.25	2.48883	2.47312	2.91471	-6.73641	10.5153	0.710707	0.170232	0.304451	0.0745028	1.44701	0.184086	TRUE	Endothelial vs Rest	Endothelial	Rest
Rasgrp2	0.955	0.045	3.05505	3.53916e-05	2.26375e-05	0	0.25	1.89502	2.03871	2.33714	-8.27515	9.11813	0.295455	0.176007	0.205019	0.0770423	0.466937	0.268822	TRUE	Endothelial vs Rest	Endothelial	Rest
AI467606	0.955	0.045	3.05505	2.88589e-05	6.87513e-06	0	0.25	2.10079	2.29405	2.15755	-5.48537	9.13116	0.223485	0.00882165	0.187027	0.00801967	0.493408	0.0279166	TRUE	Endothelial vs Rest	Endothelial	Rest
Mertk	0.955	0.045	3.05505	5.329e-05	1.4125e-05	0	0.25	2.57586	2.67396	2.08935	-5.89788	8.83381	0.425192	0.0631958	0.281723	0.046327	1.08399	0.201923	TRUE	Endothelial vs Rest	Endothelial	Rest
Gch1	0.955	0.045	3.05505	4.10588e-05	1.18341e-05	0	0.25	2.24905	2.34536	1.55063	-3.50583	6.90326	0.262784	0.0444562	0.197917	0.0329074	0.495987	0.052621	TRUE	Endothelial vs Rest	Endothelial	Rest
Nkd1	0.955	0.045	3.05505	4.77218e-05	1.34406e-05	0	0.25	2.18742	2.24828	1.6526	-5.13079	7.31919	0.411934	0.0510859	0.273201	0.0403122	0.784977	0.0944348	TRUE	Endothelial vs Rest	Endothelial	Rest
Gbp2	0.955	0.045	3.05505	3.48724e-05	1.06685e-05	0	0.25	2.45602	2.56974	2.00532	-6.38204	9.47276	0.246685	0.0546144	0.191288	0.0296461	0.547691	0.116705	TRUE	Endothelial vs Rest	Endothelial	Rest
Nck1	0.9548	0.0452	3.0504	6.72746e-05	2.27325e-05	0	0.25	1.78075	1.7945	1.19583	-3.03174	5.81608	0.52131	0.203141	0.350379	0.155154	0.989662	0.280327	TRUE	Endothelial vs Rest	Endothelial	Rest
Serinc3	0.9548	0.0452	3.0504	0.000547639	0.000127228	0	0.25	2.04526	2.20959	1.2885	-3.2378	6.07925	4.79029	1.6072	0.840436	0.604764	11.7208	3.14609	TRUE	Endothelial vs Rest	Endothelial	Rest
Hmgb2	0.9548	0.0452	3.0504	5.1328e-05	3.42359e-05	0	0.25	1.998	2.20114	1.82214	-8.9183	7.81481	0.472067	0.306194	0.286458	0.106849	0.803735	0.453993	TRUE	Endothelial vs Rest	Endothelial	Rest
Afdn	0.9548	0.0452	3.0504	7.6162e-05	2.23072e-05	0	0.25	2.13334	2.24322	1.38788	-3.43769	5.89565	0.607013	0.124734	0.366477	0.0686217	1.17379	0.263896	TRUE	Endothelial vs Rest	Endothelial	Rest
Hes1	0.9546	0.0454	3.04578	0.000124081	3.89632e-05	0	0.25	2.56445	2.71419	2.40618	-5.82173	9.51929	1.15011	0.220062	0.448864	0.11142	2.23882	0.547777	TRUE	Endothelial vs Rest	Endothelial	Rest
Mal	0.9546	0.0454	3.04578	0.00023647	5.03511e-05	0	0.25	2.50931	2.70204	1.70223	-3.82625	6.78726	1.85323	0.412191	0.589489	0.217761	3.52986	0.740852	TRUE	Endothelial vs Rest	Endothelial	Rest
Procr	0.9546	0.0454	3.04578	3.45753e-05	1.12849e-05	0	0.25	2.78745	2.75705	2.28071	-5.87552	8.69859	0.285512	0.0296462	0.208333	0.0157453	0.683393	0.073729	TRUE	Endothelial vs Rest	Endothelial	Rest
Pcp4l1	0.9544	0.0456	3.04117	0.00043482	7.43916e-05	0	0.25	2.94539	3.07915	2.29945	-4.57469	9.13037	4.3916	0.894419	0.734848	0.261441	7.73299	1.29487	TRUE	Endothelial vs Rest	Endothelial	Rest
Hspa12b	0.9544	0.0456	3.04117	2.40645e-05	7.60105e-06	0	0.25	2.09401	2.25759	1.57468	-4.04982	5.74014	0.215909	0.0760541	0.170928	0.0525021	0.537395	0.236384	TRUE	Endothelial vs Rest	Endothelial	Rest
Bik	0.9544	0.0456	3.04117	1.59134e-05	3.79348e-06	0	0.25	2.10539	2.16075	2.04638	-3.97916	7.80343	0.143466	0.00860779	0.12358	0.0072979	0.258058	0.0113738	TRUE	Endothelial vs Rest	Endothelial	Rest
Fat4	0.9542	0.0458	3.03659	3.44599e-05	8.03526e-06	0	0.25	2.59156	2.69897	1.99314	-5.34515	8.22437	0.276515	0.0333355	0.199811	0.0265986	0.5774	0.0637229	TRUE	Endothelial vs Rest	Endothelial	Rest
Msrb3	0.9542	0.0458	3.03659	4.36078e-05	1.23543e-05	0	0.25	2.34636	2.4902	2.22066	-4.91103	8.88179	0.297823	0.0452314	0.208333	0.030849	0.710803	0.0788598	TRUE	Endothelial vs Rest	Endothelial	Rest
Tmem44	0.954	0.046	3.03202	2.04533e-05	6.42289e-06	0	0.25	2.62083	2.54731	2.18225	-6.47362	8.15331	0.151515	0.0187661	0.131155	0.00983747	0.349668	0.0298268	TRUE	Endothelial vs Rest	Endothelial	Rest
Mfng	0.954	0.046	3.03202	3.87956e-05	6.68834e-06	0	0.25	2.49503	2.5677	1.76441	-3.1922	7.66677	0.348487	0.00983749	0.257576	0.00882164	0.696296	0.0187718	TRUE	Endothelial vs Rest	Endothelial	Rest
Clec1a	0.954	0.046	3.03202	2.13701e-05	9.37696e-06	0	0.25	1.97636	2.11422	1.62562	-3.69455	6.35566	0.156723	0.0242731	0.136837	0.0179641	0.349465	0.0701663	TRUE	Endothelial vs Rest	Endothelial	Rest
2700046A07Rik	0.9536	0.0464	3.02294	1.70161e-05	3.16826e-06	0	0.25	2.17538	2.29737	2.10418	-5.44629	7.77929	0.169507	0.00264649	0.13447	0.00253956	0.274852	0.00652238	TRUE	Endothelial vs Rest	Endothelial	Rest
Fgd5	0.9536	0.0464	3.02294	5.5543e-05	1.38759e-05	0	0.25	2.77524	2.95327	1.97695	-5.66059	7.70372	0.438923	0.0112009	0.303977	0.0101048	0.901152	0.0259883	TRUE	Endothelial vs Rest	Endothelial	Rest
Ttll7	0.9536	0.0464	3.02294	0.000167976	0.00039399	0	0.25	-0.160336	0.0418377	2.7937	-7.86275	7.0485	2.12691	8.65319	0.558239	0.494493	3.15336	5.76365	TRUE	Endothelial vs Rest	Endothelial	Rest
Arhgef2	0.9534	0.0466	3.01843	4.21216e-05	1.17451e-05	0	0.25	2.10515	2.17517	1.43251	-3.40121	6.57209	0.366005	0.0765354	0.27036	0.0625	0.845249	0.163052	TRUE	Endothelial vs Rest	Endothelial	Rest
Sparcl1	0.9534	0.0466	3.01843	0.000512446	0.00014104	0	0.25	3.04213	3.25392	2.45629	-6.90865	9.23667	4.44464	1.06273	0.763258	0.306352	9.19285	2.74662	TRUE	Endothelial vs Rest	Endothelial	Rest
Tcn2	0.9534	0.0466	3.01843	7.27663e-05	2.30159e-05	0	0.25	2.71974	3.00081	2.36588	-6.10473	7.41386	0.652941	0.163951	0.392992	0.111794	1.295	0.349814	TRUE	Endothelial vs Rest	Endothelial	Rest
Eln	0.9534	0.0466	3.01843	2.42664e-05	1.10667e-05	0	0.25	2.12125	2.1871	2.87711	-8.2769	10.6162	0.186079	0.0325065	0.125947	0.0153978	0.76607	0.183332	TRUE	Endothelial vs Rest	Endothelial	Rest
Als2cl	0.9534	0.0466	3.01843	2.06838e-05	6.12255e-06	0	0.25	2.01395	2.15459	1.24963	-3.49476	5.53266	0.161932	0.0065494	0.143466	0.00606822	0.348396	0.0233176	TRUE	Endothelial vs Rest	Endothelial	Rest
Ucp2	0.9534	0.0466	3.01843	0.000112233	4.40207e-05	0	0.25	2.33366	2.76002	2.5324	-6.02447	8.29798	1.00427	0.340868	0.454072	0.155849	1.81381	0.698099	TRUE	Endothelial vs Rest	Endothelial	Rest
Crip1	0.9532	0.0468	3.01394	0.000351928	0.000205433	0	0.25	2.27917	2.45037	3.45514	-9.61946	10.3303	3.17332	1.99949	0.62358	0.297958	5.29921	2.98988	TRUE	Endothelial vs Rest	Endothelial	Rest
Col18a1	0.953	0.047	3.00947	4.72911e-05	1.32799e-05	0	0.25	2.21331	2.28305	1.72841	-4.64642	8.20834	0.365531	0.0780056	0.223958	0.0530902	0.709822	0.170952	TRUE	Endothelial vs Rest	Endothelial	Rest
Iigp1	0.953	0.047	3.00947	0.000112884	2.57228e-05	0	0.25	2.20912	2.26739	1.54533	-4.76086	8.1032	0.911466	0.0373719	0.420455	0.0174562	1.88068	0.0883675	TRUE	Endothelial vs Rest	Endothelial	Rest
Bst2	0.953	0.047	3.00947	0.000203838	3.99979e-05	0	0.25	2.5818	2.76529	2.49428	-5.7983	9.74928	2.12075	0.395108	0.583333	0.207843	3.70884	0.571331	TRUE	Endothelial vs Rest	Endothelial	Rest
Btg2	0.953	0.047	3.00947	0.000268434	6.51971e-05	0	0.25	2.49642	2.52665	2.81977	-8.2736	10.5161	2.20551	0.431222	0.456439	0.141841	3.95545	0.902993	TRUE	Endothelial vs Rest	Endothelial	Rest
Lamb2	0.9528	0.0472	3.00501	4.39068e-05	1.52796e-05	0	0.25	2.34165	2.36416	1.91686	-5.00589	7.51526	0.396309	0.0855443	0.280777	0.0630881	0.809499	0.258434	TRUE	Endothelial vs Rest	Endothelial	Rest
Selenop	0.9528	0.0472	3.00501	0.000433146	0.000191976	0	0.25	2.51151	2.61846	3.44476	-8.52343	11.287	2.99954	0.443226	0.482955	0.10185	4.36253	0.785265	TRUE	Endothelial vs Rest	Endothelial	Rest
Nfatc1	0.9528	0.0472	3.00501	2.00011e-05	7.961e-06	0	0.25	1.89233	2.0539	1.7316	-4.64059	6.68008	0.120265	0.0265454	0.10322	0.0224016	0.262704	0.0692809	TRUE	Endothelial vs Rest	Endothelial	Rest
Lrp5	0.9528	0.0472	3.00501	1.40602e-05	4.39827e-06	0	0.25	2.22137	2.11938	1.82187	-5.4549	7.1238	0.134943	0.0309295	0.100379	0.0228828	0.298825	0.0747347	TRUE	Endothelial vs Rest	Endothelial	Rest
Rhobtb1	0.9528	0.0472	3.00501	3.21974e-05	8.25917e-06	0	0.25	2.4466	2.50904	1.8022	-4.72609	7.62404	0.232007	0.0348057	0.181345	0.023658	0.540481	0.0511969	TRUE	Endothelial vs Rest	Endothelial	Rest
Paqr5	0.9526	0.0474	3.00057	8.51533e-05	6.86182e-05	0	0.25	1.47253	1.69791	2.14509	-5.29845	8.38748	0.543564	1.50268	0.280777	0.226288	0.983466	0.895568	TRUE	Endothelial vs Rest	Endothelial	Rest
Hacd4	0.9526	0.0474	3.00057	3.23872e-05	1.23011e-05	0	0.25	2.31072	2.41744	2.13311	-5.64519	11.6515	0.13447	0.027481	0.107008	0.0209046	0.226827	0.0766867	TRUE	Endothelial vs Rest	Endothelial	Rest
Xaf1	0.9526	0.0474	3.00057	6.07812e-05	1.50503e-05	0	0.25	2.27648	2.30856	1.94528	-4.45	8.04036	0.592808	0.162508	0.363163	0.11837	1.01016	0.179027	TRUE	Endothelial vs Rest	Endothelial	Rest
Sfrp4	0.9914	0.0086	4.74735	0.000579357	4.63147e-05	0	0.25	4.7506	4.63283	2.91712	-11.9035	13.5689	3.20218	0.22443	0.277355	0.0434817	14.287	0.426984	TRUE	Fibroblast vs Rest	Fibroblast	Rest
Smoc2	0.9898	0.0102	4.57511	0.000326627	4.71293e-05	0	0.25	4.479	4.49983	2.35641	-6.3237	11.1526	1.75405	0.283311	0.529971	0.0454327	11.1593	0.668305	TRUE	Fibroblast vs Rest	Fibroblast	Rest
Dcn	0.9878	0.0122	4.39404	0.00197284	0.000647868	0	0.25	4.38798	4.43004	2.77136	-9.99817	12.3891	13.7892	4.54132	0.777831	0.169491	56.9249	10.3995	TRUE	Fibroblast vs Rest	Fibroblast	Rest
Scara5	0.9866	0.0134	4.29901	8.62982e-05	7.6065e-06	0	0.25	4.66181	4.47277	2.84926	-10.9854	12.8674	0.431492	0.0199637	0.200285	0.0126142	2.61359	0.0604341	TRUE	Fibroblast vs Rest	Fibroblast	Rest
Itgbl1	0.984	0.016	4.11904	9.89029e-05	1.21751e-05	0	0.25	3.40945	3.43533	2.04995	-12.0097	13.1447	0.756427	0.0478915	0.211227	0.015554	2.33679	0.0998006	TRUE	Fibroblast vs Rest	Fibroblast	Rest
Lbp	0.9836	0.0164	4.09394	0.000111372	1.20947e-05	0	0.25	3.77186	3.9913	2.02311	-7.00618	9.10593	0.686015	0.0724787	0.332065	0.0433214	4.65252	0.140408	TRUE	Fibroblast vs Rest	Fibroblast	Rest
Col8a2	0.9834	0.0166	4.08161	2.93904e-05	3.00597e-06	0	0.25	4.03795	4.07794	2.35389	-9.23823	11.1491	0.159847	0.00764339	0.112274	0.00561227	0.81314	0.0195656	TRUE	Fibroblast vs Rest	Fibroblast	Rest
Cped1	0.9828	0.0172	4.0455	0.000112036	1.57151e-05	0	0.25	3.36232	3.39609	2.39731	-8.46592	10.2547	0.958617	0.100113	0.251189	0.0377626	2.84468	0.210961	TRUE	Fibroblast vs Rest	Fibroblast	Rest
Col1a2	0.9826	0.0174	4.03373	0.00108357	7.03445e-05	0	0.25	4.43333	4.41181	2.77812	-7.40046	12.7707	7.15461	0.481963	0.754044	0.16917	47.1078	1.43174	TRUE	Fibroblast vs Rest	Fibroblast	Rest
Shisa3	0.9822	0.0178	4.0106	7.32112e-05	6.85924e-06	0	0.25	3.54813	3.68774	2.07386	-5.51575	9.32367	0.325404	0.0227431	0.195528	0.016917	2.15863	0.0536826	TRUE	Fibroblast vs Rest	Fibroblast	Rest
Fn1	0.9818	0.0182	3.98797	0.000274617	1.89259e-05	0	0.25	4.43905	4.52291	2.68299	-7.99126	12.26	1.93245	0.136191	0.379638	0.0667593	13.1316	0.441913	TRUE	Fibroblast vs Rest	Fibroblast	Rest
Gpc3	0.9816	0.0184	3.97683	0.000177249	4.17955e-05	0	0.25	3.19195	3.24049	2.03411	-10.3169	9.77949	1.2845	0.239823	0.343007	0.0631247	3.96831	0.561525	TRUE	Fibroblast vs Rest	Fibroblast	Rest
Vit	0.9814	0.0186	3.96582	8.624e-05	1.63379e-05	0	0.25	3.55529	3.40048	2.15882	-8.09507	9.35502	0.437201	0.0620292	0.257374	0.0306537	2.58745	0.173709	TRUE	Fibroblast vs Rest	Fibroblast	Rest
Htra3	0.9814	0.0186	3.96582	0.000108874	1.06015e-05	0	0.25	4.0463	4.06582	2.5122	-7.95583	11.1853	0.569934	0.0349031	0.260704	0.0206852	3.95974	0.0843601	TRUE	Fibroblast vs Rest	Fibroblast	Rest
H19	0.9806	0.0194	3.92289	0.000185996	1.57514e-05	0	0.25	4.99385	5.0013	3.50631	-10.3058	17.9478	0.743103	0.0377893	0.143673	0.00676145	3.58099	0.0747195	TRUE	Fibroblast vs Rest	Fibroblast	Rest
Fzd2	0.9806	0.0194	3.92289	7.91456e-05	1.02182e-05	0	0.25	3.50799	3.40035	2.15638	-5.06782	10.5474	0.443386	0.0397938	0.283064	0.0313753	3.37853	0.133317	TRUE	Fibroblast vs Rest	Fibroblast	Rest
Svep1	0.98	0.02	3.89182	5.63252e-05	5.15032e-06	0	0.25	3.92471	3.9927	2.21457	-5.06229	10.4657	0.346336	0.0176921	0.15176	0.0115987	1.44107	0.0413467	TRUE	Fibroblast vs Rest	Fibroblast	Rest
Myoc	0.9798	0.0202	3.88167	0.000316286	2.0605e-05	0	0.25	4.92734	4.97653	3.12295	-10.4092	12.8386	0.947669	0.079828	0.176499	0.0168368	6.08399	0.170591	TRUE	Fibroblast vs Rest	Fibroblast	Rest
Col1a1	0.9798	0.0202	3.88167	0.00059618	4.21989e-05	0	0.25	4.38107	4.25732	2.79687	-7.51332	14.9754	4.03616	0.24338	0.604662	0.0556684	24.4864	0.636604	TRUE	Fibroblast vs Rest	Fibroblast	Rest
Lepr	0.9794	0.0206	3.86165	5.55199e-05	6.27483e-06	0	0.25	3.36684	3.44804	1.98377	-4.22866	9.22154	0.254519	0.0472501	0.131304	0.0293442	1.108	0.107989	TRUE	Fibroblast vs Rest	Fibroblast	Rest
Tspan11	0.9792	0.0208	3.85178	6.45792e-05	7.59849e-06	0	0.25	4.60058	4.25068	2.96591	-8.16194	13.1666	0.315413	0.0087124	0.156042	0.00676145	1.53646	0.0178245	TRUE	Fibroblast vs Rest	Fibroblast	Rest
Pi16	0.9792	0.0208	3.85178	0.000143269	1.25949e-05	0	0.25	3.90922	3.80481	2.56668	-7.89054	12.7134	0.627499	0.0494951	0.126546	0.0325779	3.19776	0.0543001	TRUE	Fibroblast vs Rest	Fibroblast	Rest
Col8a1	0.9792	0.0208	3.85178	0.000148127	1.76203e-05	0	0.25	3.75501	3.83102	2.31858	-5.73285	10.5857	1.22884	0.0940193	0.324453	0.0486931	4.65015	0.203098	TRUE	Fibroblast vs Rest	Fibroblast	Rest
Slc4a10	0.9792	0.0208	3.85178	0.000179682	1.53e-05	0	0.25	3.78397	3.80707	2.4297	-6.8246	11.9782	1.27308	0.051152	0.202188	0.0287562	4.09487	0.077998	TRUE	Fibroblast vs Rest	Fibroblast	Rest
Pdgfra	0.9786	0.0214	3.82273	7.23917e-05	1.21835e-05	0	0.25	3.09281	3.2201	1.72656	-5.97115	8.59943	0.340627	0.0438026	0.218839	0.0321236	2.23787	0.0979598	TRUE	Fibroblast vs Rest	Fibroblast	Rest
Mrc2	0.9786	0.0214	3.82273	7.19248e-05	7.84421e-06	0	0.25	4.15037	4.0864	2.40075	-5.57674	11.2958	0.483348	0.0204448	0.245956	0.0156876	2.57841	0.0614371	TRUE	Fibroblast vs Rest	Fibroblast	Rest
Igf2	0.978	0.022	3.79447	0.000414204	1.09012e-05	0	0.25	5.916	5.80481	4.23081	-8.98945	18.2688	1.73977	0.0241328	0.231208	0.0110107	13.5131	0.0911701	TRUE	Fibroblast vs Rest	Fibroblast	Rest
Ecm2	0.978	0.022	3.79447	4.73887e-05	9.43365e-06	0	0.25	3.37218	3.253	2.25278	-4.71897	10.1627	0.278306	0.0512055	0.184586	0.0297985	1.21951	0.109351	TRUE	Fibroblast vs Rest	Fibroblast	Rest
Col3a1	0.978	0.022	3.79447	0.000749071	5.12889e-05	0	0.25	4.2274	4.16244	2.85263	-11.5362	13.4508	5.37868	0.305007	0.608468	0.0878187	30.2745	0.812926	TRUE	Fibroblast vs Rest	Fibroblast	Rest
Fmo2	0.9778	0.0222	3.78521	0.000109326	1.66925e-05	0	0.25	3.48482	3.6116	2.22273	-6.82906	9.59404	0.387249	0.0794006	0.128925	0.0392859	1.39174	0.169652	TRUE	Fibroblast vs Rest	Fibroblast	Rest
Gsn	0.9772	0.0228	3.75793	0.00119287	0.000265612	0	0.25	3.75698	3.86947	3.15733	-9.61874	13.3928	7.61227	1.94628	0.688868	0.318269	51.5673	4.81538	TRUE	Fibroblast vs Rest	Fibroblast	Rest
Il33	0.9772	0.0228	3.75793	3.95173e-05	9.09728e-06	0	0.25	2.85801	2.93336	1.8373	-6.20169	8.3657	0.157469	0.0280347	0.104186	0.0156609	0.715677	0.058715	TRUE	Fibroblast vs Rest	Fibroblast	Rest
Thbs2	0.977	0.023	3.74899	3.16723e-05	4.56998e-06	0	0.25	3.46571	3.41334	2.08622	-5.79675	10.7544	0.154139	0.0171576	0.106089	0.014485	0.944679	0.0452175	TRUE	Fibroblast vs Rest	Fibroblast	Rest
Abi3bp	0.9764	0.0236	3.72263	0.000111712	2.17771e-05	0	0.25	2.96141	3.05122	1.90661	-4.53625	8.77525	0.862515	0.135871	0.307326	0.0669998	2.99155	0.256407	TRUE	Fibroblast vs Rest	Fibroblast	Rest
Egfr	0.976	0.024	3.70541	7.66306e-05	1.09781e-05	0	0.25	3.33722	3.41232	2.16901	-5.6251	10.0123	0.618461	0.0641138	0.243102	0.041317	2.32587	0.200572	TRUE	Fibroblast vs Rest	Fibroblast	Rest
Ltbp4	0.976	0.024	3.70541	7.76005e-05	1.16718e-05	0	0.25	3.65066	3.54853	2.30343	-6.02	9.94171	0.437201	0.0625637	0.266889	0.0467422	2.7597	0.175447	TRUE	Fibroblast vs Rest	Fibroblast	Rest
Igfbp6	0.9758	0.0242	3.6969	0.000390558	7.78536e-05	0	0.25	3.23481	3.2697	2.12048	-7.43121	10.3101	2.91247	0.436983	0.554234	0.0527554	12.4833	0.930278	TRUE	Fibroblast vs Rest	Fibroblast	Rest
Ntn1	0.9754	0.0246	3.6801	3.5968e-05	3.63436e-06	0	0.25	4.16016	4.13167	3.1282	-5.78012	13.7384	0.272597	0.0155808	0.106565	0.00967449	0.623121	0.0302575	TRUE	Fibroblast vs Rest	Fibroblast	Rest
Islr	0.9754	0.0246	3.6801	0.000215182	3.59061e-05	0	0.25	3.39322	3.59945	2.03951	-6.86532	8.51003	1.27165	0.183383	0.514748	0.0516329	8.69327	0.454878	TRUE	Fibroblast vs Rest	Fibroblast	Rest
Eln	0.9754	0.0246	3.6801	8.39063e-05	7.77981e-06	0	0.25	4.10387	4.12136	2.81291	-6.06552	11.3893	0.292103	0.0265916	0.102759	0.0167299	2.24662	0.100316	TRUE	Fibroblast vs Rest	Fibroblast	Rest
Aebp1	0.9754	0.0246	3.6801	9.55634e-05	1.70277e-05	0	0.25	3.59052	3.56611	2.58504	-8.26249	11.8767	0.640818	0.100139	0.234539	0.0429472	2.27928	0.212996	TRUE	Fibroblast vs Rest	Fibroblast	Rest
Slc47a1	0.9752	0.0248	3.6718	0.000226534	2.04036e-05	0	0.25	4.30961	4.12636	3.06336	-8.04727	12.7512	0.936251	0.0124005	0.233111	0.00612005	6.12862	0.0358653	TRUE	Fibroblast vs Rest	Fibroblast	Rest
Bicc1	0.975	0.025	3.66356	9.37464e-05	1.60442e-05	0	0.25	3.16863	3.16534	1.87828	-3.76483	9.15178	0.561846	0.101476	0.279734	0.0671335	2.53956	0.205391	TRUE	Fibroblast vs Rest	Fibroblast	Rest
Col5a1	0.9748	0.0252	3.65539	6.37249e-05	7.95577e-06	0	0.25	3.21822	3.25866	1.94207	-4.3814	8.92176	0.384395	0.0280882	0.227878	0.0217542	2.54679	0.0801777	TRUE	Fibroblast vs Rest	Fibroblast	Rest
Slco2a1	0.9742	0.0258	3.63124	5.36399e-05	1.25843e-05	0	0.25	2.53304	2.6598	1.56288	-3.83624	6.70419	0.175071	0.073815	0.117507	0.0509648	1.14146	0.209681	TRUE	Fibroblast vs Rest	Fibroblast	Rest
Tgfbi	0.974	0.026	3.62331	0.000155543	4.82225e-05	0	0.25	3.26183	3.16143	2.53155	-9.93011	10.0148	0.901049	0.272511	0.371551	0.0656903	5.037	0.617163	TRUE	Fibroblast vs Rest	Fibroblast	Rest
Cldn1	0.9738	0.0262	3.61545	7.22625e-05	1.1006e-05	0	0.25	3.06439	3.07242	1.84649	-3.91318	8.71092	0.271645	0.0346358	0.160799	0.0238388	1.806	0.0905675	TRUE	Fibroblast vs Rest	Fibroblast	Rest
Medag	0.9738	0.0262	3.61545	3.44015e-05	5.17525e-06	0	0.25	2.92183	2.98019	1.66218	-5.71786	7.64085	0.214081	0.0361324	0.1451	0.0242931	1.26506	0.0750896	TRUE	Fibroblast vs Rest	Fibroblast	Rest
Foxc1	0.9734	0.0266	3.59988	6.80011e-05	1.05423e-05	0	0.25	3.20117	3.14191	2.12386	-4.87339	8.8021	0.375355	0.0301727	0.248811	0.0237853	2.4811	0.0773795	TRUE	Fibroblast vs Rest	Fibroblast	Rest
Igfbp5	0.9734	0.0266	3.59988	0.00107578	6.4516e-05	0	0.25	3.88288	3.71718	2.73896	-8.68835	12.036	6.06281	0.352225	0.440057	0.133412	38.25	0.798968	TRUE	Fibroblast vs Rest	Fibroblast	Rest
Ogn	0.9732	0.0268	3.59219	0.000147161	3.04126e-05	0	0.25	2.94915	2.87071	2.06132	-9.60278	10.02	1.02379	0.133572	0.370124	0.0692982	5.01224	0.331859	TRUE	Fibroblast vs Rest	Fibroblast	Rest
Kcnk5	0.9732	0.0268	3.59219	4.19581e-05	6.31448e-06	0	0.25	3.35583	3.41584	2.08311	-5.94536	9.76754	0.195528	0.0168636	0.111323	0.0147255	0.893079	0.0430292	TRUE	Fibroblast vs Rest	Fibroblast	Rest
Ebf2	0.9728	0.0272	3.57696	0.000137733	2.1154e-05	0	0.25	3.00495	2.96048	2.10023	-5.41725	10.1768	0.901528	0.102464	0.233587	0.048319	3.28122	0.202597	TRUE	Fibroblast vs Rest	Fibroblast	Rest
Zic4	0.9726	0.0274	3.56943	3.87214e-05	5.64088e-06	0	0.25	3.28819	3.4204	2.09407	-5.96904	9.03531	0.24548	0.0104763	0.147003	0.00849858	1.42111	0.0311311	TRUE	Fibroblast vs Rest	Fibroblast	Rest
Prrx1	0.9724	0.0276	3.56195	7.38219e-05	1.21849e-05	0	0.25	3.51156	3.5366	2.42378	-12.5713	13.2955	0.492387	0.0474105	0.240723	0.0283019	2.28949	0.12335	TRUE	Fibroblast vs Rest	Fibroblast	Rest
Foxd1	0.9722	0.0278	3.55453	6.6494e-05	1.02144e-05	0	0.25	3.42272	3.25971	2.25757	-5.95976	10.3991	0.41389	0.0230638	0.245956	0.014485	2.22991	0.0534981	TRUE	Fibroblast vs Rest	Fibroblast	Rest
Pthlh	0.9718	0.0282	3.53983	3.94841e-05	5.3601e-06	0	0.25	3.46306	3.34708	2.37093	-7.65053	11.673	0.157945	0.0207922	0.107041	0.0160885	0.987538	0.0482752	TRUE	Fibroblast vs Rest	Fibroblast	Rest
Clec3b	0.9718	0.0282	3.53983	0.000167586	1.52539e-05	0	0.25	4.02693	3.76164	3.11194	-10.9291	13.7011	0.650334	0.0225026	0.154139	0.00847186	3.82863	0.05332	TRUE	Fibroblast vs Rest	Fibroblast	Rest
Fap	0.9716	0.0284	3.53255	3.74947e-05	7.24185e-06	0	0.25	3.40641	3.35429	2.49649	-4.53313	10.8802	0.18744	0.0263243	0.106089	0.018467	0.588411	0.0605845	TRUE	Fibroblast vs Rest	Fibroblast	Rest
Ecm1	0.9716	0.0284	3.53255	3.9422e-05	1.45983e-05	0	0.25	3.6934	4.103	3.18424	-10.6291	13.3807	0.245956	0.0915071	0.137012	0.0418248	0.947468	0.184524	TRUE	Fibroblast vs Rest	Fibroblast	Rest
Efemp1	0.9716	0.0284	3.53255	0.00010481	2.83805e-05	0	0.25	3.5696	3.63137	2.71469	-8.75578	10.5287	0.591817	0.176378	0.289248	0.0926025	2.79258	0.440277	TRUE	Fibroblast vs Rest	Fibroblast	Rest
Adamts2	0.9712	0.0288	3.51816	6.02286e-05	1.21064e-05	0	0.25	2.69962	2.80805	1.59159	-4.51322	6.99527	0.426259	0.07761	0.244053	0.0535838	2.16351	0.132714	TRUE	Fibroblast vs Rest	Fibroblast	Rest
Pkdcc	0.9712	0.0288	3.51816	5.08409e-05	8.78125e-06	0	0.25	2.89276	2.96504	1.71027	-3.82346	8.1581	0.279733	0.0479985	0.194101	0.0399006	1.92029	0.114452	TRUE	Fibroblast vs Rest	Fibroblast	Rest
Ddr2	0.9712	0.0288	3.51816	5.94402e-05	1.15447e-05	0	0.25	2.98589	3.01778	1.85693	-4.92764	8.42369	0.34586	0.0546263	0.196004	0.0376557	1.54615	0.107025	TRUE	Fibroblast vs Rest	Fibroblast	Rest
Cldn11	0.9706	0.0294	3.49692	0.000145756	1.66609e-05	0	0.25	3.97699	3.86631	2.86266	-8.04948	12.4252	0.637965	0.0323374	0.205043	0.0122935	4.96361	0.0856895	TRUE	Fibroblast vs Rest	Fibroblast	Rest
Mgp	0.9706	0.0294	3.49692	0.000646006	8.38273e-05	0	0.25	3.66267	3.67897	2.85772	-8.30867	13.0947	5.06469	0.510448	0.466698	0.0714629	18.7191	1.10324	TRUE	Fibroblast vs Rest	Fibroblast	Rest
Gxylt2	0.9704	0.0296	3.48993	4.44488e-05	6.95761e-06	0	0.25	2.76236	2.78079	1.64982	-3.85997	8.05394	0.275927	0.0402214	0.156042	0.0287829	1.64413	0.107213	TRUE	Fibroblast vs Rest	Fibroblast	Rest
Col12a1	0.9704	0.0296	3.48993	0.000100841	1.16096e-05	0	0.25	3.73515	3.76025	2.95762	-8.54189	13.6525	0.614653	0.0512589	0.119886	0.0276872	1.30752	0.0828962	TRUE	Fibroblast vs Rest	Fibroblast	Rest
Fbn1	0.9704	0.0296	3.48993	7.33683e-05	8.94347e-06	0	0.25	3.58019	3.43424	2.51628	-4.36814	11.6928	0.515698	0.0581273	0.223597	0.0384307	2.18865	0.0943989	TRUE	Fibroblast vs Rest	Fibroblast	Rest
Cfh	0.9704	0.0296	3.48993	0.000124331	2.7439e-05	0	0.25	3.18041	3.25274	2.53896	-12.946	15.0232	0.699812	0.124833	0.241199	0.0513924	2.23329	0.333861	TRUE	Fibroblast vs Rest	Fibroblast	Rest
Dact1	0.9704	0.0296	3.48993	4.59255e-05	8.59021e-06	0	0.25	2.93623	2.88978	1.85014	-4.26498	8.35039	0.215984	0.0472234	0.147479	0.0390454	1.23447	0.0931698	TRUE	Fibroblast vs Rest	Fibroblast	Rest
Foxp2	0.9704	0.0296	3.48993	0.000181169	2.62046e-05	0	0.25	2.63009	2.58168	1.93847	-4.8718	9.31598	1.58184	0.144422	0.301618	0.0601849	4.80178	0.274299	TRUE	Fibroblast vs Rest	Fibroblast	Rest
Ltbp1	0.9702	0.0298	3.48299	5.9634e-05	1.13758e-05	0	0.25	3.0095	3.15201	1.84121	-5.17951	8.59936	0.154139	0.0505641	0.100381	0.0316158	0.734393	0.101411	TRUE	Fibroblast vs Rest	Fibroblast	Rest
Loxl1	0.9698	0.0302	3.46925	3.72853e-05	6.64898e-06	0	0.25	3.28075	3.29264	2.25587	-7.73215	10.0465	0.197906	0.0230638	0.115604	0.017692	0.931324	0.0528418	TRUE	Fibroblast vs Rest	Fibroblast	Rest
Abca9	0.9698	0.0302	3.46925	4.55973e-05	9.72058e-06	0	0.25	3.56143	3.40652	2.71382	-5.699	12.2375	0.220266	0.0330323	0.139391	0.0238388	0.937195	0.0884044	TRUE	Fibroblast vs Rest	Fibroblast	Rest
Bgn	0.9696	0.0304	3.46244	0.000196268	4.38288e-05	0	0.25	3.28985	3.43031	3.11008	-8.0492	11.9185	1.44625	0.304499	0.389629	0.118633	6.94689	0.714851	TRUE	Fibroblast vs Rest	Fibroblast	Rest
Slc26a2	0.9694	0.0306	3.45568	0.00020401	1.13781e-05	0	0.25	3.46585	3.35277	2.44148	-3.58841	11.4936	0.926261	0.0620827	0.223121	0.0502699	8.17961	0.145237	TRUE	Fibroblast vs Rest	Fibroblast	Rest
Cdon	0.969	0.031	3.44228	5.18434e-05	7.77644e-06	0	0.25	3.40209	3.6262	2.12405	-4.58288	8.6973	0.245004	0.0328185	0.143673	0.0273932	1.4608	0.0583868	TRUE	Fibroblast vs Rest	Fibroblast	Rest
C1s1	0.969	0.031	3.44228	5.82311e-05	1.05494e-05	0	0.25	3.62746	3.45153	2.684	-5.24699	11.817	0.251665	0.0466088	0.166032	0.0304666	1.61363	0.135535	TRUE	Fibroblast vs Rest	Fibroblast	Rest
Lama2	0.9688	0.0312	3.43564	0.000113543	2.91524e-05	0	0.25	2.96313	2.97548	2.66332	-6.39598	11.1131	0.770699	0.206438	0.245956	0.0777968	2.98085	0.477227	TRUE	Fibroblast vs Rest	Fibroblast	Rest
Col5a2	0.9688	0.0312	3.43564	0.000101986	1.81312e-05	0	0.25	3.0019	3.08605	1.91618	-4.21582	8.32001	0.693152	0.101155	0.330637	0.0602651	3.40717	0.256168	TRUE	Fibroblast vs Rest	Fibroblast	Rest
Pde5a	0.9686	0.0314	3.42904	3.43058e-05	8.85203e-06	0	0.25	2.67121	2.70926	2.05817	-4.55637	9.3493	0.215033	0.0449518	0.117983	0.0329521	0.849276	0.119521	TRUE	Fibroblast vs Rest	Fibroblast	Rest
Cpxm1	0.9684	0.0316	3.42249	3.73361e-05	1.09156e-05	0	0.25	2.89425	2.6774	2.21187	-7.41004	9.72481	0.183634	0.0760866	0.10942	0.0412636	0.586604	0.140932	TRUE	Fibroblast vs Rest	Fibroblast	Rest
Apod	0.9682	0.0318	3.41597	0.00182945	0.000874536	0	0.25	4.02533	4.11336	3.23192	-13.964	13.6514	18.7745	6.95402	0.618934	0.217729	39.3942	14.9947	TRUE	Fibroblast vs Rest	Fibroblast	Rest
Slc16a9	0.9676	0.0324	3.39666	6.49749e-05	9.27974e-06	0	0.25	3.20797	3.12425	2.32134	-4.33749	12.4684	0.31684	0.0528624	0.175071	0.0391256	1.97142	0.101244	TRUE	Fibroblast vs Rest	Fibroblast	Rest
Crispld2	0.9674	0.0326	3.3903	0.000143307	2.64315e-05	0	0.25	2.9474	2.96388	2.25377	-6.67327	10.6821	0.603235	0.0925494	0.215033	0.0367737	4.60476	0.265609	TRUE	Fibroblast vs Rest	Fibroblast	Rest
Lox	0.9672	0.0328	3.38398	8.90639e-05	1.16111e-05	0	0.25	3.27008	3.3003	2.4421	-7.44271	11.8364	0.293529	0.0155006	0.127022	0.00868566	1.76131	0.044623	TRUE	Fibroblast vs Rest	Fibroblast	Rest
Lamb2	0.9672	0.0328	3.38398	5.3109e-05	1.48972e-05	0	0.25	2.67636	2.6933	1.87302	-5.58173	7.82934	0.324928	0.0896364	0.227878	0.0661179	1.67799	0.209792	TRUE	Fibroblast vs Rest	Fibroblast	Rest
Slc35g1	0.967	0.033	3.37769	3.70919e-05	5.20512e-06	0	0.25	2.98549	3.01822	1.91951	-3.81527	8.79869	0.149857	0.0363462	0.103711	0.0261372	1.10854	0.0696616	TRUE	Fibroblast vs Rest	Fibroblast	Rest
Eya2	0.967	0.033	3.37769	7.60661e-05	1.19589e-05	0	0.25	3.25957	3.46474	2.21466	-5.61539	9.53992	0.477639	0.0222621	0.179829	0.0142445	1.58386	0.0544912	TRUE	Fibroblast vs Rest	Fibroblast	Rest
Rhoj	0.9666	0.0334	3.36523	9.11523e-05	2.38941e-05	0	0.25	2.66149	2.88406	1.8559	-6.76715	7.60443	0.498571	0.125983	0.243102	0.0812443	2.14694	0.288263	TRUE	Fibroblast vs Rest	Fibroblast	Rest
Gpc6	0.966	0.034	3.3468	0.000286216	3.07277e-05	0	0.25	3.13748	2.98519	2.69873	-6.09233	12.2785	3.16839	0.237517	0.295433	0.0816719	8.56105	0.482155	TRUE	Fibroblast vs Rest	Fibroblast	Rest
Col6a2	0.966	0.034	3.3468	0.000162803	1.5939e-05	0	0.25	3.57812	3.55729	2.63124	-6.89476	11.1558	1.12655	0.0964245	0.39058	0.0479983	6.95167	0.180127	TRUE	Fibroblast vs Rest	Fibroblast	Rest
Ramp2	0.9656	0.0344	3.33469	9.5177e-05	5.70264e-05	0	0.25	2.13562	2.5058	2.46574	-6.33726	8.09748	0.495717	0.435985	0.254995	0.165696	2.28212	0.868874	TRUE	Fibroblast vs Rest	Fibroblast	Rest
Cp	0.9656	0.0344	3.33469	0.000172293	3.8751e-05	0	0.25	3.35868	3.19571	2.46075	-7.10859	10.9542	1.01856	0.233966	0.337298	0.115292	4.87991	0.643644	TRUE	Fibroblast vs Rest	Fibroblast	Rest
Angptl1	0.9656	0.0344	3.33469	4.19812e-05	6.97502e-06	0	0.25	3.4615	3.33412	2.62942	-8.71805	10.8974	0.204091	0.0300124	0.124643	0.0226629	1.09312	0.0684364	TRUE	Fibroblast vs Rest	Fibroblast	Rest
Colec12	0.9654	0.0346	3.32869	6.03218e-05	1.25046e-05	0	0.25	3.10892	2.93876	2.37117	-4.78204	10.6888	0.229781	0.0542254	0.129401	0.0383238	0.986004	0.151503	TRUE	Fibroblast vs Rest	Fibroblast	Rest
Apoe	0.9654	0.0346	3.32869	0.00056713	0.00733843	0	0.25	0.390992	1.23968	4.06603	-11.0336	11.3394	5.39056	60.662	0.522835	0.549201	15.1528	111.317	TRUE	Fibroblast vs Rest	Fibroblast	Rest
Ccdc80	0.9652	0.0348	3.32272	5.21088e-05	1.0118e-05	0	0.25	2.69774	2.83974	1.98044	-5.89319	8.25062	0.195052	0.0378963	0.120837	0.0243198	0.883626	0.0683061	TRUE	Fibroblast vs Rest	Fibroblast	Rest
Rcn3	0.9652	0.0348	3.32272	5.40046e-05	2.55011e-05	0	0.25	2.57834	2.98303	2.76156	-8.58017	10.7597	0.405327	0.177367	0.205519	0.0990165	1.34265	0.375459	TRUE	Fibroblast vs Rest	Fibroblast	Rest
Rbp1	0.9652	0.0348	3.32272	6.2102e-05	2.63151e-05	0	0.25	2.49521	2.80826	2.72885	-6.07773	10.3942	0.376783	0.215611	0.162226	0.111764	1.33846	0.38307	TRUE	Fibroblast vs Rest	Fibroblast	Rest
Prelp	0.9648	0.0352	3.31087	9.41778e-05	1.84018e-05	0	0.25	3.06844	3.15901	2.15823	-5.70219	9.17666	0.514271	0.061949	0.305899	0.0313753	3.5034	0.154893	TRUE	Fibroblast vs Rest	Fibroblast	Rest
Col6a1	0.9648	0.0352	3.31087	0.000145798	1.97476e-05	0	0.25	3.31134	3.39343	2.35599	-6.18489	10.8069	1.03902	0.0780643	0.413892	0.0341814	6.0832	0.188765	TRUE	Fibroblast vs Rest	Fibroblast	Rest
Vcan	0.9648	0.0352	3.31087	5.73206e-05	1.12191e-05	0	0.25	2.92157	2.98292	1.97508	-4.47532	9.51697	0.222169	0.0368006	0.101332	0.0242664	1.24696	0.0723498	TRUE	Fibroblast vs Rest	Fibroblast	Rest
Wnt6	0.9646	0.0354	3.305	5.30947e-05	2.89628e-05	0	0.25	2.32904	2.45548	2.41034	-7.41305	9.65721	0.150809	0.184609	0.107041	0.0944465	0.981659	0.391369	TRUE	Fibroblast vs Rest	Fibroblast	Rest
Naaladl2	0.9646	0.0354	3.305	7.95e-05	1.24332e-05	0	0.25	3.2801	3.09464	3.02859	-7.45652	14.1416	0.688393	0.0818592	0.109895	0.028676	1.65291	0.120739	TRUE	Fibroblast vs Rest	Fibroblast	Rest
Gas1	0.9644	0.0356	3.29916	0.000163937	1.53414e-05	0	0.25	3.55387	3.49648	2.64827	-7.48561	11.3264	0.884873	0.0576195	0.297336	0.0372548	6.10689	0.150695	TRUE	Fibroblast vs Rest	Fibroblast	Rest
Ackr3	0.9644	0.0356	3.29916	6.21238e-05	8.25709e-06	0	0.25	3.5366	3.35097	2.59507	-5.94504	11.4863	0.315413	0.0256562	0.181732	0.0212465	2.39371	0.0970459	TRUE	Fibroblast vs Rest	Fibroblast	Rest
Igf1	0.9642	0.0358	3.29335	0.000101462	2.49819e-05	0	0.25	2.50348	2.59283	1.89663	-5.70269	8.66219	0.514271	0.0789997	0.154139	0.0387514	1.7951	0.179227	TRUE	Fibroblast vs Rest	Fibroblast	Rest
Kirrel	0.9642	0.0358	3.29335	2.17581e-05	6.97134e-06	0	0.25	2.42614	2.51241	2.11078	-5.49283	7.98809	0.165556	0.0470364	0.108944	0.035197	0.714064	0.158968	TRUE	Fibroblast vs Rest	Fibroblast	Rest
Slit2	0.964	0.036	3.28757	0.000101897	1.744e-05	0	0.25	2.72779	2.82029	2.16365	-4.93062	9.6769	0.633686	0.0952219	0.146527	0.0434016	1.82944	0.162942	TRUE	Fibroblast vs Rest	Fibroblast	Rest
Scara3	0.9638	0.0362	3.28182	9.30047e-05	1.24873e-05	0	0.25	3.25141	3.19183	2.26316	-4.74373	10.2483	0.558515	0.0351169	0.315414	0.0259768	4.01228	0.0800279	TRUE	Fibroblast vs Rest	Fibroblast	Rest
Itpr2	0.9638	0.0362	3.28182	4.48993e-05	1.04549e-05	0	0.25	2.70407	2.6933	2.05999	-4.91128	8.68655	0.260228	0.056016	0.154615	0.0426533	1.12714	0.151131	TRUE	Fibroblast vs Rest	Fibroblast	Rest
Col15a1	0.9638	0.0362	3.28182	0.000107084	1.84783e-05	0	0.25	3.07727	3.00416	2.12426	-6.77864	10.9906	0.492387	0.0906786	0.202188	0.0514726	2.75786	0.2343	TRUE	Fibroblast vs Rest	Fibroblast	Rest
Klf12	0.9636	0.0364	3.27611	6.78852e-05	1.10275e-05	0	0.25	3.49561	3.11048	3.66945	-9.29418	14.3946	0.658422	0.0802557	0.120362	0.0273932	1.42851	0.136005	TRUE	Fibroblast vs Rest	Fibroblast	Rest
Ldlrad4	0.9634	0.0366	3.27042	5.52392e-05	1.28177e-05	0	0.25	2.9205	2.78026	2.79043	-7.21373	11.7576	0.315414	0.0780376	0.102759	0.0513122	0.724676	0.110304	TRUE	Fibroblast vs Rest	Fibroblast	Rest
Ntng1	0.9634	0.0366	3.27042	0.000137743	2.83246e-05	0	0.25	2.6674	2.74666	2.18565	-4.54121	9.47776	0.687444	0.223602	0.172693	0.0820728	2.47008	0.406993	TRUE	Fibroblast vs Rest	Fibroblast	Rest
Pcolce	0.963	0.037	3.25914	9.11638e-05	3.87395e-05	0	0.25	2.8918	3.01502	2.57903	-7.72544	10.2848	0.705044	0.237393	0.246908	0.0613876	2.07864	0.522964	TRUE	Fibroblast vs Rest	Fibroblast	Rest
Sned1	0.9628	0.0372	3.25354	9.46868e-05	1.83634e-05	0	0.25	3.08022	3.1698	2.17979	-5.96235	9.61601	0.438629	0.16019	0.204091	0.0924154	2.36153	0.272157	TRUE	Fibroblast vs Rest	Fibroblast	Rest
Thbs1	0.9628	0.0372	3.25354	0.000134638	1.5606e-05	0	0.25	3.18752	3.10604	2.56409	-5.95553	13.7666	0.862512	0.0441767	0.255947	0.0212999	5.96478	0.103781	TRUE	Fibroblast vs Rest	Fibroblast	Rest
Nid1	0.9626	0.0374	3.24797	0.000100827	2.52353e-05	0	0.25	2.41456	2.53151	1.71053	-3.46632	7.34516	0.768792	0.180121	0.376784	0.122267	4.05268	0.484238	TRUE	Fibroblast vs Rest	Fibroblast	Rest
Cebpd	0.9624	0.0376	3.24243	5.70515e-05	7.88762e-05	0	0.25	1.67699	2.20751	2.78346	-7.83468	9.86882	0.162702	0.122909	0.107517	0.0568176	0.972871	0.253576	TRUE	Fibroblast vs Rest	Fibroblast	Rest
Sparc	0.9622	0.0378	3.23691	0.000990801	0.000497783	0	0.25	2.13006	2.39862	3.04619	-7.52598	9.4111	7.64984	4.33369	0.751665	0.435619	40.018	9.82964	TRUE	Fibroblast vs Rest	Fibroblast	Rest
Meox2	0.9622	0.0378	3.23691	3.23882e-05	1.02467e-05	0	0.25	2.37578	2.46061	1.99703	-11.7534	10.5116	0.179828	0.0330858	0.113225	0.0210327	0.677148	0.0886575	TRUE	Fibroblast vs Rest	Fibroblast	Rest
Bmp1	0.962	0.038	3.23143	2.97597e-05	7.84694e-06	0	0.25	2.44767	2.43801	1.73732	-3.88924	7.19077	0.140818	0.0471967	0.105138	0.0346625	0.675125	0.0839361	TRUE	Fibroblast vs Rest	Fibroblast	Rest
Serping1	0.962	0.038	3.23143	0.000209937	6.93905e-05	0	0.25	2.40648	2.50892	2.0049	-7.2373	9.19464	1.39059	0.687979	0.504757	0.237212	7.10012	1.12401	TRUE	Fibroblast vs Rest	Fibroblast	Rest
Plod2	0.9618	0.0382	3.22597	5.87121e-05	1.03232e-05	0	0.25	2.89998	2.90491	2.04008	-4.8584	8.98465	0.393909	0.0546263	0.192198	0.0380833	1.79408	0.0957734	TRUE	Fibroblast vs Rest	Fibroblast	Rest
Foxd2os	0.9616	0.0384	3.22054	4.90642e-05	1.22056e-05	0	0.25	2.6401	2.76259	2.10419	-7.35772	7.99839	0.230732	0.043375	0.146051	0.0244	0.894282	0.0896609	TRUE	Fibroblast vs Rest	Fibroblast	Rest
Airn	0.9616	0.0384	3.22054	6.43304e-05	1.39719e-05	0	0.25	2.50206	2.31256	2.37126	-5.68622	10.7436	0.380114	0.0822869	0.118934	0.046662	1.07602	0.133074	TRUE	Fibroblast vs Rest	Fibroblast	Rest
Kcnj2	0.9612	0.0388	3.20976	5.42322e-05	6.62902e-06	0	0.25	2.74132	2.67742	1.79156	-2.80477	8.63339	0.268791	0.0323375	0.154139	0.0285691	2.09754	0.0762974	TRUE	Fibroblast vs Rest	Fibroblast	Rest
Ptch1	0.961	0.039	3.20441	0.000128115	2.74233e-05	0	0.25	2.5359	2.63717	2.37709	-6.75812	10.9417	0.470027	0.207617	0.19981	0.131514	2.59743	0.397233	TRUE	Fibroblast vs Rest	Fibroblast	Rest
Flrt2	0.9608	0.0392	3.19909	9.87783e-05	1.84513e-05	0	0.25	2.52563	2.57799	1.78896	-4.07105	8.21844	0.575167	0.0985359	0.212179	0.0693516	2.44031	0.156868	TRUE	Fibroblast vs Rest	Fibroblast	Rest
Gm42418	0.9606	0.0394	3.19379	0.00554491	0.00195877	0	0.25	3.21436	3.3225	4.56841	-13.3173	13.8918	36.9877	8.96068	0.34491	0.245577	124.684	30.5385	TRUE	Fibroblast vs Rest	Fibroblast	Rest
Ror1	0.9604	0.0396	3.18852	5.67657e-05	1.11791e-05	0	0.25	3.42208	3.46896	3.00192	-7.11455	12.4778	0.30352	0.0404619	0.106089	0.0188946	0.951046	0.0828692	TRUE	Fibroblast vs Rest	Fibroblast	Rest
Sema3d	0.9604	0.0396	3.18852	5.57744e-05	1.18676e-05	0	0.25	2.9955	2.98276	2.40944	-5.40547	10.0941	0.261655	0.0284891	0.147003	0.0210861	1.43271	0.0598024	TRUE	Fibroblast vs Rest	Fibroblast	Rest
Zic1	0.9602	0.0398	3.18327	0.000104853	1.70887e-05	0	0.25	2.63861	2.71167	1.86547	-8.16026	7.90046	0.673645	0.048533	0.343482	0.0335935	4.31161	0.141855	TRUE	Fibroblast vs Rest	Fibroblast	Rest
Adgra2	0.96	0.04	3.17805	3.26176e-05	7.6984e-06	0	0.25	2.80181	2.9105	2.09586	-4.04487	7.94761	0.160323	0.0288098	0.127498	0.0243733	1.05943	0.0957889	TRUE	Fibroblast vs Rest	Fibroblast	Rest
Bace2	0.9594	0.0406	3.16254	3.77143e-05	1.22061e-05	0	0.25	2.53094	2.47601	1.85437	-4.97759	7.34913	0.205042	0.0690579	0.143673	0.0426533	0.859294	0.136739	TRUE	Fibroblast vs Rest	Fibroblast	Rest
Fmo1	0.9594	0.0406	3.16254	8.36725e-05	2.6003e-05	0	0.25	2.85189	3.0038	2.33599	-5.18404	8.66068	0.414842	0.183568	0.192198	0.105404	1.79931	0.402982	TRUE	Fibroblast vs Rest	Fibroblast	Rest
Col14a1	0.9592	0.0408	3.15742	6.30055e-05	1.16978e-05	0	0.25	2.93266	3.01177	2.08396	-7.04072	8.91715	0.212654	0.0449251	0.107517	0.0330055	1.10828	0.11382	TRUE	Fibroblast vs Rest	Fibroblast	Rest
Cdkn1c	0.959	0.041	3.15232	5.71388e-05	1.64995e-05	0	0.25	2.6315	2.69296	2.28982	-6.2739	10.0064	0.178877	0.0494416	0.117983	0.032471	1.00023	0.119726	TRUE	Fibroblast vs Rest	Fibroblast	Rest
Sfrp5	0.959	0.041	3.15232	0.000139246	0.000118472	0	0.25	1.96878	2.18137	2.66789	-7.30646	9.48684	0.298762	1.0484	0.166032	0.202523	2.07184	2.3882	TRUE	Fibroblast vs Rest	Fibroblast	Rest
Zbtb7c	0.959	0.041	3.15232	6.35551e-05	1.00325e-05	0	0.25	2.8236	2.8369	2.44583	-6.62174	10.3909	0.4196	0.0408628	0.141294	0.024988	1.31483	0.0645375	TRUE	Fibroblast vs Rest	Fibroblast	Rest
Slc6a6	0.9586	0.0414	3.14219	9.09283e-05	3.36243e-05	0	0.25	2.2064	2.31694	1.97259	-5.83711	8.36551	0.282112	0.239528	0.160799	0.131434	1.80398	0.47238	TRUE	Fibroblast vs Rest	Fibroblast	Rest
Prickle1	0.9584	0.0416	3.13716	6.15338e-05	1.11316e-05	0	0.25	3.0276	3.09857	2.52016	-5.47329	10.4311	0.361084	0.0504839	0.127498	0.0354909	1.12337	0.107288	TRUE	Fibroblast vs Rest	Fibroblast	Rest
Rab7b	0.958	0.042	3.12718	3.56972e-05	6.80268e-06	0	0.25	2.89449	2.93478	2.01472	-4.6754	8.66407	0.135109	0.00962105	0.104662	0.00815116	1.01875	0.0315068	TRUE	Fibroblast vs Rest	Fibroblast	Rest
Mmp2	0.958	0.042	3.12718	7.64621e-05	1.65896e-05	0	0.25	2.69569	2.67175	2.31417	-7.82237	10.2302	0.405803	0.0647017	0.196004	0.0240259	2.32274	0.149369	TRUE	Fibroblast vs Rest	Fibroblast	Rest
Fbln2	0.958	0.042	3.12718	6.15592e-05	4.94243e-05	0	0.25	1.58875	1.83881	2.06291	-5.40165	6.48692	0.224072	0.388383	0.130352	0.162195	0.922448	0.936858	TRUE	Fibroblast vs Rest	Fibroblast	Rest
Fhl2	0.958	0.042	3.12718	3.71768e-05	9.70291e-06	0	0.25	2.70242	2.66353	2.07152	-5.21804	8.59647	0.196479	0.0387248	0.118459	0.0240259	0.895142	0.0765193	TRUE	Fibroblast vs Rest	Fibroblast	Rest
Arhgap29	0.9578	0.0422	3.12222	5.04365e-05	1.71695e-05	0	0.25	2.19989	2.40008	1.68296	-3.81083	7.11858	0.267364	0.0924692	0.158421	0.0655567	1.17664	0.203428	TRUE	Fibroblast vs Rest	Fibroblast	Rest
Tnxb	0.9574	0.0426	3.11237	2.86704e-05	5.60068e-06	0	0.25	2.79875	2.87743	2.33118	-7.23278	10.7223	0.245004	0.0449785	0.142245	0.0324977	0.85533	0.082014	TRUE	Fibroblast vs Rest	Fibroblast	Rest
Mfap5	0.9574	0.0426	3.11237	0.000147365	3.23589e-05	0	0.25	2.41982	2.40529	2.0658	-10.4935	10.4544	1.17746	0.133171	0.334919	0.0386712	4.26466	0.293091	TRUE	Fibroblast vs Rest	Fibroblast	Rest
Pid1	0.9572	0.0428	3.10747	9.79539e-05	3.58774e-05	0	0.25	2.93393	2.66194	2.73534	-5.1302	10.6584	0.462891	0.147281	0.181732	0.0754182	1.45011	0.34878	TRUE	Fibroblast vs Rest	Fibroblast	Rest
Crim1	0.9572	0.0428	3.10747	9.8667e-05	2.20301e-05	0	0.25	2.53671	2.64747	1.96342	-4.59737	8.81534	0.58373	0.153186	0.213606	0.0961837	2.48033	0.288644	TRUE	Fibroblast vs Rest	Fibroblast	Rest
Emp1	0.9572	0.0428	3.10747	5.53038e-05	1.11245e-05	0	0.25	2.46694	2.46287	1.75581	-3.99232	7.68645	0.258325	0.0318564	0.165557	0.0212465	1.84671	0.0770444	TRUE	Fibroblast vs Rest	Fibroblast	Rest
Thsd4	0.9572	0.0428	3.10747	5.30347e-05	9.2674e-06	0	0.25	2.72948	2.7539	2.55802	-6.10765	11.0622	0.373453	0.0540116	0.145576	0.0339409	1.7431	0.0975167	TRUE	Fibroblast vs Rest	Fibroblast	Rest
Mxra8	0.957	0.043	3.1026	7.50342e-05	2.51176e-05	0	0.25	2.47039	2.57912	2.19696	-5.65321	7.8325	0.426735	0.162937	0.264986	0.107756	2.50636	0.414579	TRUE	Fibroblast vs Rest	Fibroblast	Rest
Olfml3	0.957	0.043	3.1026	6.73202e-05	3.15019e-05	0	0.25	2.20635	2.3143	2.6365	-7.82185	10.0132	0.365841	0.187226	0.198382	0.0902507	1.61058	0.411079	TRUE	Fibroblast vs Rest	Fibroblast	Rest
Col6a3	0.9566	0.0434	3.09293	4.0642e-05	9.05297e-06	0	0.25	2.55677	2.54995	1.94644	-5.10977	8.60628	0.243577	0.0359454	0.12607	0.0267518	0.66745	0.0776989	TRUE	Fibroblast vs Rest	Fibroblast	Rest
Fxyd5	0.9562	0.0438	3.08333	9.75611e-05	3.60114e-05	0	0.25	2.01923	2.09294	2.8191	-9.81597	11.4677	0.722647	0.293938	0.19981	0.118339	2.39426	0.517041	TRUE	Fibroblast vs Rest	Fibroblast	Rest
Ptgds	0.9562	0.0438	3.08333	0.000454445	2.39805e-05	0	0.25	3.23957	3.01516	3.15909	-6.30899	15.6208	2.36727	0.0913735	0.17412	0.0515527	17.5267	0.29682	TRUE	Fibroblast vs Rest	Fibroblast	Rest
Aspn	0.9562	0.0438	3.08333	7.30816e-05	2.10839e-05	0	0.25	2.53577	2.50748	2.26613	-10.0308	11.072	0.207897	0.047945	0.104662	0.023625	1.04381	0.129868	TRUE	Fibroblast vs Rest	Fibroblast	Rest
Pcsk5	0.9562	0.0438	3.08333	6.78748e-05	1.50183e-05	0	0.25	2.61796	2.65308	2.24995	-5.67022	8.96984	0.426736	0.0785721	0.130352	0.0452991	1.20421	0.175884	TRUE	Fibroblast vs Rest	Fibroblast	Rest
Bnc2	0.9562	0.0438	3.08333	0.000251695	2.44074e-05	0	0.25	2.5979	2.25766	3.08811	-8.14297	12.6036	2.38534	0.237442	0.176023	0.0949008	6.07779	0.252288	TRUE	Fibroblast vs Rest	Fibroblast	Rest
Pcdh19	0.9562	0.0438	3.08333	7.39217e-05	1.9031e-05	0	0.25	2.54071	2.60513	2.01287	-4.2572	8.04591	0.188867	0.0961573	0.111323	0.0593832	1.19257	0.22904	TRUE	Fibroblast vs Rest	Fibroblast	Rest
Boc	0.9554	0.0446	3.0644	8.62842e-05	1.96589e-05	0	0.25	2.36127	2.44477	1.85262	-3.64969	6.98127	0.361559	0.129537	0.210276	0.0915335	2.20064	0.19045	TRUE	Fibroblast vs Rest	Fibroblast	Rest
Matn2	0.9554	0.0446	3.0644	8.51975e-05	4.62042e-05	0	0.25	2.11989	2.21203	2.20375	-5.4055	7.76741	0.461464	0.327532	0.245005	0.162435	1.95556	0.755022	TRUE	Fibroblast vs Rest	Fibroblast	Rest
Gpx8	0.955	0.045	3.05505	4.32104e-05	2.48578e-05	0	0.25	1.73661	1.99242	2.2921	-6.35663	8.19931	0.264985	0.184768	0.150809	0.115025	1.00831	0.374089	TRUE	Fibroblast vs Rest	Fibroblast	Rest
Cd302	0.955	0.045	3.05505	4.62865e-05	2.2129e-05	0	0.25	2.62357	2.79616	2.43685	-7.59221	9.57926	0.24548	0.128975	0.142721	0.0742156	0.706628	0.28198	TRUE	Fibroblast vs Rest	Fibroblast	Rest
Rassf2	0.9548	0.0452	3.0504	4.19068e-05	1.04233e-05	0	0.25	2.32622	2.30203	1.67807	-3.3423	6.92135	0.173644	0.0492011	0.117983	0.0444171	0.739355	0.117439	TRUE	Fibroblast vs Rest	Fibroblast	Rest
Frmd6	0.9544	0.0456	3.04117	6.22822e-05	2.05734e-05	0	0.25	2.13156	2.28032	1.60333	-3.47152	5.97519	0.341578	0.127907	0.219791	0.0879523	1.7806	0.357109	TRUE	Fibroblast vs Rest	Fibroblast	Rest
Clec2d	0.954	0.046	3.03202	5.54716e-05	2.23102e-05	0	0.25	2.63855	2.61284	2.38752	-8.41214	9.09205	0.235965	0.115774	0.158421	0.0593832	1.31499	0.284735	TRUE	Fibroblast vs Rest	Fibroblast	Rest
Dhrs3	0.9536	0.0464	3.02294	6.05916e-05	1.67188e-05	0	0.25	3.30063	2.92354	2.82501	-9.42668	11.2203	0.231208	0.0745366	0.132731	0.054439	1.14219	0.17806	TRUE	Fibroblast vs Rest	Fibroblast	Rest
Klf4	0.9536	0.0464	3.02294	9.68837e-05	3.25917e-05	0	0.25	2.35502	2.435	2.07697	-6.877	8.45911	0.430541	0.17053	0.204091	0.0825004	3.05216	0.335416	TRUE	Fibroblast vs Rest	Fibroblast	Rest
Plin3	0.9536	0.0464	3.02294	3.74878e-05	2.55566e-05	0	0.25	1.78859	1.92326	2.16523	-4.40013	7.42946	0.15176	0.178088	0.122265	0.115185	0.891137	0.407341	TRUE	Fibroblast vs Rest	Fibroblast	Rest
Entpd2	0.9534	0.0466	3.01843	4.66652e-05	2.30227e-05	0	0.25	2.14346	2.33191	2.18584	-5.8881	7.9114	0.18411	0.145676	0.128449	0.0862686	0.98742	0.341454	TRUE	Fibroblast vs Rest	Fibroblast	Rest
Bmp4	0.9534	0.0466	3.01843	5.37033e-05	1.41703e-05	0	0.25	2.60088	2.61417	2.4319	-6.56929	9.8322	0.280209	0.0109573	0.152712	0.00831151	2.26469	0.0447353	TRUE	Fibroblast vs Rest	Fibroblast	Rest
F3	0.9534	0.0466	3.01843	0.000142144	3.07869e-05	0	0.25	2.82384	2.77806	2.35886	-6.56825	9.95714	0.55471	0.156336	0.24215	0.0940991	4.2654	0.453624	TRUE	Fibroblast vs Rest	Fibroblast	Rest
Rai14	0.9532	0.0468	3.01394	3.87452e-05	1.3527e-05	0	0.25	2.03748	1.93613	1.78169	-4.60111	8.05503	0.200285	0.0859216	0.122265	0.0611203	0.785813	0.129072	TRUE	Fibroblast vs Rest	Fibroblast	Rest
H2-Q4	0.9532	0.0468	3.01394	0.00034921	0.000330639	0	0.25	1.57512	1.51945	3.81672	-8.05134	13.6077	2.03806	4.59843	0.470504	0.333262	20.2945	16.6707	TRUE	Fibroblast vs Rest	Fibroblast	Rest
Sipa1l1	0.9532	0.0468	3.01394	5.81406e-05	1.5475e-05	0	0.25	2.28937	2.24491	1.80454	-4.45554	8.03923	0.415318	0.12168	0.18411	0.0853333	1.25624	0.23276	TRUE	Fibroblast vs Rest	Fibroblast	Rest
Nkain3	0.9526	0.0474	3.00057	0.00018622	0.000159321	0	0.25	1.74139	2.16263	3.23641	-8.6509	9.67015	0.982878	2.16403	0.35823	0.23641	9.99503	7.8284	TRUE	Fibroblast vs Rest	Fibroblast	Rest
Slc24a3	0.9526	0.0474	3.00057	8.21612e-05	1.89544e-05	0	0.25	2.32322	2.34804	2.18834	-5.25795	9.64893	0.525214	0.154522	0.162702	0.09907	1.81048	0.30001	TRUE	Fibroblast vs Rest	Fibroblast	Rest
H2-Eb1	0.9974	0.0026	5.94964	0.00462259	2.65715e-05	0	0.25	7.65041	7.96233	2.63991	-4.46691	13.5015	30.3607	0.102658	0.806883	0.0514611	66.2902	0.199496	TRUE	Macrophage vs Rest	Macrophage	Rest
H2-Aa	0.9968	0.0032	5.7414	0.00571222	5.16561e-05	0	0.25	6.71705	7.03166	2.5402	-4.50978	13.2187	36.689	0.0929088	0.825366	0.0411056	82.3131	0.202756	TRUE	Macrophage vs Rest	Macrophage	Rest
H2-Ab1	0.9966	0.0034	5.68057	0.00639634	3.24261e-05	0	0.25	7.92133	8.25086	3.04875	-5.00411	15.741	40.6615	0.113805	0.822817	0.0514611	91.386	0.212202	TRUE	Macrophage vs Rest	Macrophage	Rest
Unc93b1	0.9962	0.0038	5.56894	0.000341576	1.05452e-05	0	0.25	5.23782	5.27219	2.22498	-2.96809	10.2929	2.16123	0.0622108	0.734226	0.0483255	5.02853	0.112614	TRUE	Macrophage vs Rest	Macrophage	Rest
Mgl2	0.996	0.004	5.51745	0.000715448	7.47958e-06	0	0.25	7.1197	7.24752	2.76976	-4.20575	18.3232	4.00572	0.00779954	0.601657	0.0059287	9.03157	0.0188584	TRUE	Macrophage vs Rest	Macrophage	Rest
Lyz2	0.9958	0.0042	5.46846	0.00611397	7.29479e-05	0	0.25	7.06438	7.32744	2.79875	-7.41321	14.5907	42.8323	0.419331	0.92543	0.0553082	100.251	0.625341	TRUE	Macrophage vs Rest	Macrophage	Rest
C1qb	0.9954	0.0046	5.37709	0.00258043	1.84064e-05	0	0.25	7.03589	7.27615	2.79999	-3.58867	13.9469	16.3346	0.0326734	0.743786	0.0233722	37.6806	0.0671519	TRUE	Macrophage vs Rest	Macrophage	Rest
Ccl4	0.9954	0.0046	5.37709	0.00120955	1.03461e-05	0	0.25	6.57065	6.56169	2.95611	-5.6532	16.293	6.27725	0.019815	0.298917	0.00803668	14.4563	0.0394923	TRUE	Macrophage vs Rest	Macrophage	Rest
Clec4b1	0.9954	0.0046	5.37709	7.93115e-05	2.56378e-06	0	0.25	6.1257	6.3114	2.70472	-5.43046	15.1666	0.490122	0.00160734	0.262588	0.00155464	1.00266	0.00253575	TRUE	Macrophage vs Rest	Macrophage	Rest
Ccr2	0.9952	0.0048	5.33433	0.000273199	9.15565e-06	0	0.25	5.62378	5.70647	2.10876	-4.62249	11.7609	1.29445	0.00856368	0.419375	0.0060868	3.36815	0.0247129	TRUE	Macrophage vs Rest	Macrophage	Rest
Cyth4	0.9952	0.0048	5.33433	0.000112291	7.53483e-06	0	0.25	4.03459	4.0573	1.63356	-2.77579	8.94354	0.747612	0.00961768	0.464627	0.00851097	1.7007	0.0252935	TRUE	Macrophage vs Rest	Macrophage	Rest
Cd74	0.995	0.005	5.2933	0.016451	6.98959e-05	0	0.25	8.25159	8.58802	3.1875	-5.32313	15.6684	116.721	0.262785	0.865519	0.0788912	272.727	0.535912	TRUE	Macrophage vs Rest	Macrophage	Rest
Clec4a3	0.9948	0.0052	5.25388	0.000126964	4.44703e-06	0	0.25	5.1291	5.14587	2.19781	-2.53304	12.0765	0.743788	0.00213433	0.433397	0.00168639	1.72801	0.00505006	TRUE	Macrophage vs Rest	Macrophage	Rest
Il1b	0.9948	0.0052	5.25388	0.000481414	8.50493e-06	0	0.25	5.61472	5.46651	2.72276	-6.01721	14.289	2.36966	0.00993387	0.217973	0.00511185	5.20512	0.0224044	TRUE	Macrophage vs Rest	Macrophage	Rest
Laptm5	0.9948	0.0052	5.25388	0.000321317	1.63573e-05	0	0.25	4.44052	4.57215	1.77261	-3.88478	8.56725	2.45314	0.0287475	0.785851	0.0211589	5.96887	0.0656368	TRUE	Macrophage vs Rest	Macrophage	Rest
Siglech	0.9946	0.0054	5.21594	9.66901e-05	5.48513e-06	0	0.25	5.55366	5.3805	2.55925	-3.76918	14.4917	0.232632	0.00801034	0.142129	0.00590235	0.513975	0.0282825	TRUE	Macrophage vs Rest	Macrophage	Rest
Ccl3	0.9944	0.0056	5.17937	0.00067054	7.83342e-06	0	0.25	5.82685	5.83898	2.81747	-5.00239	14.5604	3.47928	0.00874814	0.313576	0.00458486	8.33605	0.0179209	TRUE	Macrophage vs Rest	Macrophage	Rest
C5ar1	0.9944	0.0056	5.17937	0.00019857	3.38916e-06	0	0.25	6.48016	6.62997	2.92393	-5.21021	13.8243	1.05609	0.00785224	0.405991	0.0056652	2.69454	0.0155432	TRUE	Macrophage vs Rest	Macrophage	Rest
Cd48	0.9944	0.0056	5.17937	0.000149566	6.83322e-06	0	0.25	4.81452	4.70697	2.20527	-2.60166	11.5529	0.967499	0.00416326	0.53856	0.00347817	2.19843	0.0110468	TRUE	Macrophage vs Rest	Macrophage	Rest
Cd209a	0.9944	0.0056	5.17937	0.000206803	4.18816e-06	0	0.25	6.20709	6.24538	2.78853	-3.8982	15.884	0.576801	0.00118574	0.103888	0.000922242	1.1355	0.00343098	TRUE	Macrophage vs Rest	Macrophage	Rest
C1qa	0.9942	0.0058	5.14408	0.00299567	2.31723e-05	0	0.25	6.68831	7.01654	2.83427	-4.45677	14.4824	18.1396	0.0317249	0.740599	0.0218967	42.1515	0.0663385	TRUE	Macrophage vs Rest	Macrophage	Rest
Susd3	0.9938	0.0062	5.07699	5.69019e-05	2.66105e-06	0	0.25	4.79559	4.81702	2.0949	-3.7004	9.99544	0.359465	0.00360991	0.275972	0.00342547	0.826813	0.00769638	TRUE	Macrophage vs Rest	Macrophage	Rest
Fcgr1	0.9938	0.0062	5.07699	0.000134351	3.83676e-06	0	0.25	5.88854	5.72221	2.77575	-4.12956	14.7069	0.829193	0.00197623	0.409815	0.00179178	1.82621	0.00510596	TRUE	Macrophage vs Rest	Macrophage	Rest
Pld4	0.9938	0.0062	5.07699	0.000235159	8.38711e-06	0	0.25	4.84898	4.9961	1.94632	-3.20842	10.4196	1.56723	0.00621855	0.667941	0.00466391	3.68732	0.0165231	TRUE	Macrophage vs Rest	Macrophage	Rest
Ctss	0.9934	0.0066	5.01406	0.00123652	1.66913e-05	0	0.25	5.79799	6.06477	2.23596	-3.03825	11.3504	8.46463	0.0178652	0.869344	0.0116466	19.4374	0.0399522	TRUE	Macrophage vs Rest	Macrophage	Rest
Cd72	0.9934	0.0066	5.01406	8.65621e-05	3.23493e-06	0	0.25	5.29732	5.37184	2.40353	-4.39729	11.0756	0.45698	0.00743064	0.255577	0.00666649	1.04566	0.0135632	TRUE	Macrophage vs Rest	Macrophage	Rest
Ccl24	0.9932	0.0068	4.98401	9.29791e-05	1.11142e-06	0	0.25	6.45309	6.71851	2.71072	-3.58779	17.9352	0.267049	0.00139654	0.124283	0.00126479	0.624542	0.00399292	TRUE	Macrophage vs Rest	Macrophage	Rest
Ms4a6c	0.9932	0.0068	4.98401	0.000326835	1.87128e-05	0	0.25	4.83321	4.6745	2.45021	-5.43199	11.8262	2.24027	0.107245	0.734226	0.0723301	5.34644	0.404666	TRUE	Macrophage vs Rest	Macrophage	Rest
Cd300ld	0.9932	0.0068	4.98401	5.21529e-05	2.37452e-06	0	0.25	5.92324	5.6031	3.18599	-7.96166	13.8032	0.267687	0.00374166	0.200127	0.00329372	0.632098	0.00890602	TRUE	Macrophage vs Rest	Macrophage	Rest
Scimp	0.993	0.007	4.95482	4.30874e-05	1.2514e-06	0	0.25	5.36911	5.4472	2.46569	-4.07591	12.1842	0.254302	0.000764143	0.18037	0.000711444	0.530057	0.0012303	TRUE	Macrophage vs Rest	Macrophage	Rest
Ms4a4c	0.993	0.007	4.95482	5.97394e-05	2.36466e-06	0	0.25	5.73746	5.50127	2.97257	-6.95181	15.2211	0.472913	0.00260863	0.232632	0.00213433	1.02325	0.00816642	TRUE	Macrophage vs Rest	Macrophage	Rest
Clec12a	0.993	0.007	4.95482	0.000147978	7.28395e-06	0	0.25	5.58697	5.53027	2.63763	-7.56388	15.3235	1.01721	0.0156254	0.518164	0.00869542	2.26204	0.0268669	TRUE	Macrophage vs Rest	Macrophage	Rest
Fcgr3	0.993	0.007	4.95482	0.00047071	1.12167e-05	0	0.25	5.22796	5.36561	2.29119	-2.65375	11.9434	2.65199	0.0117257	0.692798	0.00938052	6.38082	0.0237758	TRUE	Macrophage vs Rest	Macrophage	Rest
Fcgr4	0.9928	0.0072	4.92645	5.86424e-05	2.0615e-06	0	0.25	6.74551	6.08881	3.76287	-8.68975	17.8977	0.324411	0.00250323	0.205226	0.00208163	0.696535	0.00462582	TRUE	Macrophage vs Rest	Macrophage	Rest
Ccl12	0.9928	0.0072	4.92645	0.000677689	4.38385e-06	0	0.25	6.66255	6.82141	2.98173	-3.2981	14.4229	4.26131	0.00532265	0.369662	0.00403151	9.85178	0.0140178	TRUE	Macrophage vs Rest	Macrophage	Rest
Ms4a6b	0.9928	0.0072	4.92645	0.00018752	9.89104e-06	0	0.25	5.03147	4.85804	2.42998	-4.37329	11.8005	1.116	0.00590235	0.534736	0.00458486	2.64011	0.0152903	TRUE	Macrophage vs Rest	Macrophage	Rest
Cfp	0.9928	0.0072	4.92645	0.0001206	4.36164e-06	0	0.25	4.90929	5.06361	2.04996	-4.17338	9.7124	0.65647	0.0359673	0.318037	0.0231878	1.39592	0.0340366	TRUE	Macrophage vs Rest	Macrophage	Rest
Ms4a6d	0.9926	0.0074	4.89885	0.000105728	4.79065e-06	0	0.25	4.67566	4.74251	2.03781	-3.20578	10.1243	0.582538	0.00985481	0.34608	0.00187083	1.33371	0.00609513	TRUE	Macrophage vs Rest	Macrophage	Rest
Fcer1g	0.9926	0.0074	4.89885	0.00144917	3.59851e-05	0	0.25	5.86415	6.14558	2.90593	-7.00103	12.9341	9.993	0.0952543	0.893563	0.0250323	22.2029	0.139952	TRUE	Macrophage vs Rest	Macrophage	Rest
Nfam1	0.9922	0.0078	4.8458	3.10051e-05	3.48901e-06	0	0.25	3.64923	3.67944	1.54685	-5.41778	7.90151	0.228171	0.00885353	0.188655	0.00671919	0.495612	0.0137139	TRUE	Macrophage vs Rest	Macrophage	Rest
Tyrobp	0.992	0.008	4.82028	0.00110193	3.28055e-05	0	0.25	5.89068	6.07004	2.87587	-7.65597	13.5947	8.23519	0.114042	0.887827	0.019209	17.3937	0.154392	TRUE	Macrophage vs Rest	Macrophage	Rest
Clec4a2	0.992	0.008	4.82028	0.000197678	1.05957e-05	0	0.25	5.07456	4.97569	2.49656	-5.83384	13.0178	1.26258	0.0210008	0.578075	0.00940687	2.8557	0.0306109	TRUE	Macrophage vs Rest	Macrophage	Rest
C3ar1	0.992	0.008	4.82028	0.000174983	6.8374e-06	0	0.25	4.66426	4.69558	2.03437	-3.27143	12.8564	0.98152	0.00303022	0.462078	0.00271403	2.41015	0.00835544	TRUE	Macrophage vs Rest	Macrophage	Rest
Gpr183	0.9918	0.0082	4.79539	8.34876e-05	4.63159e-06	0	0.25	4.45323	4.52462	1.95168	-2.94386	11.0146	0.59401	0.00350452	0.340344	0.00308292	1.26725	0.00709376	TRUE	Macrophage vs Rest	Macrophage	Rest
Sirpb1c	0.9916	0.0084	4.77109	3.95021e-05	9.2461e-07	0	0.25	7.44109	6.80837	4.62208	-9.63228	20.7706	0.193117	0.00134384	0.103888	0.00118574	0.478057	0.00407993	TRUE	Macrophage vs Rest	Macrophage	Rest
Csf1r	0.9916	0.0084	4.77109	0.000439476	1.57382e-05	0	0.25	4.78768	4.8468	2.22774	-2.95237	11.5745	2.66219	0.0137546	0.736138	0.00814208	6.47451	0.0240868	TRUE	Macrophage vs Rest	Macrophage	Rest
Slfn2	0.9916	0.0084	4.77109	0.000103769	5.8908e-06	0	0.25	5.04882	5.24051	2.29163	-5.52342	11.5702	0.74315	0.0245579	0.394519	0.0164423	1.60771	0.0413851	TRUE	Macrophage vs Rest	Macrophage	Rest
Lilra5	0.9916	0.0084	4.77109	0.000115365	5.10477e-06	0	0.25	4.58758	4.60275	2.13834	-2.93944	12.091	0.551945	0.000922242	0.326322	0.000816843	1.38239	0.00223384	TRUE	Macrophage vs Rest	Macrophage	Rest
Bcl2a1b	0.9914	0.0086	4.74735	0.000225244	5.32245e-06	0	0.25	5.74044	5.85686	2.54372	-4.43	12.8976	1.43466	0.00384706	0.474825	0.00234513	3.09048	0.00786204	TRUE	Macrophage vs Rest	Macrophage	Rest
Aif1	0.9912	0.0088	4.72416	0.000398095	9.10065e-06	0	0.25	5.54635	5.71951	2.51052	-4.70455	11.6064	2.76735	0.0167848	0.717017	0.013939	6.03411	0.0213205	TRUE	Macrophage vs Rest	Macrophage	Rest
Cd68	0.991	0.009	4.70149	0.000256019	1.00731e-05	0	0.25	4.62089	4.74612	2.24707	-3.30118	10.2436	1.7272	0.0165213	0.643085	0.00808938	4.00276	0.0159517	TRUE	Macrophage vs Rest	Macrophage	Rest
C1qc	0.991	0.009	4.70149	0.00200849	2.37148e-05	0	0.25	5.92033	6.2086	2.67647	-4.45478	12.9757	12.2798	0.0205528	0.732314	0.0147559	29.0813	0.0488434	TRUE	Macrophage vs Rest	Macrophage	Rest
Lsp1	0.9906	0.0094	4.6576	0.000193212	1.19843e-05	0	0.25	4.69335	4.75836	2.3285	-4.10558	11.366	1.4232	0.0569414	0.384959	0.0295381	2.59686	0.103966	TRUE	Macrophage vs Rest	Macrophage	Rest
H2-DMb1	0.9906	0.0094	4.6576	0.000405377	1.07073e-05	0	0.25	5.00912	5.18546	2.31736	-3.91711	11.0067	2.43975	0.0125952	0.647546	0.0103028	5.42924	0.0295971	TRUE	Macrophage vs Rest	Macrophage	Rest
Ccl6	0.9906	0.0094	4.6576	0.000183082	1.20812e-05	0	0.25	4.56531	4.44073	2.22771	-4.02862	12.2148	1.37093	0.0244789	0.476099	0.00685094	3.22209	0.0379949	TRUE	Macrophage vs Rest	Macrophage	Rest
Ccl9	0.9904	0.0096	4.63634	0.000147631	5.48022e-06	0	0.25	6.07654	6.03216	3.04327	-3.79199	15.4043	0.94774	0.0100393	0.378585	0.00474296	2.1644	0.0157664	TRUE	Macrophage vs Rest	Macrophage	Rest
Trem2	0.9904	0.0096	4.63634	0.000164265	5.12644e-06	0	0.25	4.90912	4.99452	2.24731	-3.73141	12.3999	1.00893	0.00332007	0.45188	0.00281943	2.24742	0.00669683	TRUE	Macrophage vs Rest	Macrophage	Rest
Cx3cr1	0.9904	0.0096	4.63634	0.000217922	1.23066e-05	0	0.25	4.21452	4.35516	1.84522	-2.81451	10.2758	1.50286	0.0203683	0.552581	0.0178651	3.20606	0.0742963	TRUE	Macrophage vs Rest	Macrophage	Rest
Lst1	0.9904	0.0096	4.63634	0.000262818	8.7481e-06	0	0.25	5.32299	5.46507	2.22674	-5.94332	12.7238	1.80496	0.0683771	0.639898	0.0437406	3.91522	0.0719931	TRUE	Macrophage vs Rest	Macrophage	Rest
Cybb	0.9902	0.0098	4.61552	0.00018513	1.47289e-05	0	0.25	4.11816	4.17095	1.97179	-6.59331	12.6615	1.23582	0.0416063	0.565328	0.0130168	3.0798	0.0708525	TRUE	Macrophage vs Rest	Macrophage	Rest
Alox5ap	0.9902	0.0098	4.61552	0.000272984	1.28894e-05	0	0.25	5.00199	5.16256	2.20697	-6.85569	11.7937	1.98278	0.0636346	0.684512	0.023583	4.12531	0.0778588	TRUE	Macrophage vs Rest	Macrophage	Rest
Ctsh	0.9898	0.0102	4.57511	0.000403545	2.04002e-05	0	0.25	4.73813	4.86616	2.33144	-4.79503	12.081	2.74886	0.0701952	0.768642	0.0378646	6.39984	0.170028	TRUE	Macrophage vs Rest	Macrophage	Rest
Cyba	0.9898	0.0102	4.57511	0.000545336	2.76697e-05	0	0.25	5.2593	5.64273	2.51494	-6.43662	10.7694	3.99425	0.17246	0.837476	0.0777318	8.43736	0.318037	TRUE	Macrophage vs Rest	Macrophage	Rest
Cd14	0.9898	0.0102	4.57511	0.000447295	6.49055e-06	0	0.25	5.72275	5.77627	2.98705	-5.3571	16.2272	2.75524	0.0138073	0.513703	0.00938052	6.72699	0.0321141	TRUE	Macrophage vs Rest	Macrophage	Rest
Selplg	0.9898	0.0102	4.57511	7.78189e-05	7.00155e-06	0	0.25	3.64299	3.6535	1.71707	-3.39301	9.77306	0.616955	0.0196569	0.364563	0.00932782	1.4804	0.0244575	TRUE	Macrophage vs Rest	Macrophage	Rest
Ctsc	0.9896	0.0104	4.55549	0.000823098	2.48865e-05	0	0.25	5.50286	5.43412	2.79408	-3.97993	12.5031	4.75845	0.116679	0.82218	0.080683	12.0146	0.286823	TRUE	Macrophage vs Rest	Macrophage	Rest
Gmfg	0.9894	0.0106	4.53624	0.00016422	1.04866e-05	0	0.25	4.6708	4.85781	2.17369	-4.93037	11.3093	1.15551	0.0378119	0.56979	0.0148613	2.56559	0.0544937	TRUE	Macrophage vs Rest	Macrophage	Rest
Wfdc17	0.9894	0.0106	4.53624	0.000203884	8.22458e-06	0	0.25	5.41435	5.62795	2.66943	-5.73592	14.6335	1.6673	0.0284577	0.356915	0.010092	3.68043	0.0226598	TRUE	Macrophage vs Rest	Macrophage	Rest
Hcls1	0.9894	0.0106	4.53624	0.000104976	5.93469e-06	0	0.25	4.16389	4.28149	1.91575	-5.06823	8.86121	0.726579	0.0109879	0.439133	0.00927512	1.60268	0.0222632	TRUE	Macrophage vs Rest	Macrophage	Rest
Plac8	0.9892	0.0108	4.51735	0.000288674	1.40237e-05	0	0.25	5.49389	5.67609	2.7001	-5.83916	14.8187	1.40854	0.0371004	0.123008	0.0118837	2.71078	0.0639624	TRUE	Macrophage vs Rest	Macrophage	Rest
Snx20	0.9892	0.0108	4.51735	3.84386e-05	2.82472e-06	0	0.25	4.13776	4.32442	1.91325	-3.60683	8.70766	0.280434	0.0153883	0.226259	0.00795763	0.602519	0.0170293	TRUE	Macrophage vs Rest	Macrophage	Rest
Plbd1	0.9892	0.0108	4.51735	0.00012745	8.66944e-06	0	0.25	4.18073	4.2003	2.21126	-5.4191	11.3537	0.909499	0.0140181	0.395156	0.00766778	1.82876	0.0196874	TRUE	Macrophage vs Rest	Macrophage	Rest
Rgs1	0.989	0.011	4.4988	0.000244665	3.08116e-06	0	0.25	5.72813	5.71231	2.91361	-4.67833	15.4606	0.908222	0.00434771	0.172084	0.00295117	2.05365	0.0103652	TRUE	Macrophage vs Rest	Macrophage	Rest
Ms4a7	0.989	0.011	4.4988	0.000433935	8.53206e-06	0	0.25	5.5515	5.73725	2.61736	-4.26273	12.1917	2.55384	0.0065611	0.581262	0.0051382	5.91777	0.0156631	TRUE	Macrophage vs Rest	Macrophage	Rest
Fyb	0.989	0.011	4.4988	0.000139957	1.30017e-05	0	0.25	3.97035	4.01837	1.92133	-4.81834	8.95901	0.884643	0.0523299	0.490758	0.0426866	2.07356	0.13595	TRUE	Macrophage vs Rest	Macrophage	Rest
Tnfaip8l2	0.9888	0.0112	4.48058	8.85315e-05	4.06845e-06	0	0.25	4.50845	4.7294	2.21573	-3.57702	10.5363	0.578077	0.00487471	0.369025	0.00455851	1.25392	0.00685274	TRUE	Macrophage vs Rest	Macrophage	Rest
Cd53	0.9888	0.0112	4.48058	0.000248397	1.52932e-05	0	0.25	4.25358	4.28021	2.09573	-3.73931	10.2946	1.59208	0.0163105	0.672403	0.0108825	3.88565	0.0347752	TRUE	Macrophage vs Rest	Macrophage	Rest
Pycard	0.9886	0.0114	4.46268	8.70677e-05	5.735e-06	0	0.25	4.17662	4.35785	1.83426	-4.2758	8.75916	0.629702	0.0361516	0.410453	0.0296435	1.35217	0.0512729	TRUE	Macrophage vs Rest	Macrophage	Rest
Ptpn18	0.9886	0.0114	4.46268	0.000241276	9.27431e-06	0	0.25	5.2937	5.41567	2.53085	-4.63897	11.1214	1.71127	0.0394718	0.695347	0.0220811	3.58546	0.0509227	TRUE	Macrophage vs Rest	Macrophage	Rest
Cd33	0.9886	0.0114	4.46268	4.88918e-05	5.45835e-06	0	0.25	4.42423	4.02235	2.5304	-6.5559	11.1522	0.309752	0.010698	0.234544	0.00772048	0.658008	0.0233056	TRUE	Macrophage vs Rest	Macrophage	Rest
Arhgdib	0.9884	0.0116	4.44508	0.000225083	2.21255e-05	0	0.25	4.35779	4.56563	2.21814	-7.59068	9.95679	1.73549	0.127533	0.643085	0.0343601	3.48348	0.177528	TRUE	Macrophage vs Rest	Macrophage	Rest
Slc15a3	0.9882	0.0118	4.42778	4.81383e-05	3.30865e-06	0	0.25	4.14064	4.10626	2.1621	-4.01521	12.6603	0.275335	0.00384706	0.206501	0.00371532	0.623356	0.00871195	TRUE	Macrophage vs Rest	Macrophage	Rest
Spi1	0.988	0.012	4.41078	0.000200789	8.24466e-06	0	0.25	4.83629	5.01223	2.11481	-5.81924	13.6472	1.40917	0.0173118	0.628426	0.00959132	3.06495	0.0260475	TRUE	Macrophage vs Rest	Macrophage	Rest
Fcrls	0.988	0.012	4.41078	0.000377916	1.00563e-05	0	0.25	5.09433	5.2438	2.606	-4.74788	12.8976	2.31293	0.00521726	0.556405	0.00437406	5.61699	0.0131981	TRUE	Macrophage vs Rest	Macrophage	Rest
Cd52	0.9878	0.0122	4.39404	0.000777352	3.54954e-05	0	0.25	5.26555	5.60283	2.51155	-7.35433	12.2156	5.97769	0.163132	0.825366	0.0198941	11.6516	0.211576	TRUE	Macrophage vs Rest	Macrophage	Rest
H2-DMa	0.9876	0.0124	4.37758	0.000557737	1.34117e-05	0	0.25	5.09342	5.35207	2.17627	-4.27709	10.0921	3.58507	0.0974677	0.757808	0.0712498	7.84478	0.103136	TRUE	Macrophage vs Rest	Macrophage	Rest
Ptpn6	0.9876	0.0124	4.37758	8.1993e-05	6.38492e-06	0	0.25	4.25962	4.21396	2.10585	-6.36399	9.7974	0.617593	0.0166794	0.406628	0.0123317	1.41439	0.0315202	TRUE	Macrophage vs Rest	Macrophage	Rest
Ifi30	0.9876	0.0124	4.37758	0.000114223	7.45566e-06	0	0.25	4.83908	4.91577	2.51077	-5.3099	12.7361	0.898027	0.0551495	0.382409	0.0369951	1.53176	0.0706993	TRUE	Macrophage vs Rest	Macrophage	Rest
Bin2	0.9872	0.0128	4.34543	3.31325e-05	2.30776e-06	0	0.25	4.38101	4.68741	2.34168	-5.94919	10.7324	0.244105	0.00521725	0.185468	0.00400516	0.484863	0.00787045	TRUE	Macrophage vs Rest	Macrophage	Rest
Slc11a1	0.9872	0.0128	4.34543	5.52898e-05	5.00329e-06	0	0.25	4.14123	4.26146	2.02036	-4.02083	10.4738	0.312938	0.0209481	0.23327	0.0127796	0.751802	0.0414964	TRUE	Macrophage vs Rest	Macrophage	Rest
Msr1	0.9872	0.0128	4.34543	4.07988e-05	4.60335e-06	0	0.25	4.31623	4.36648	2.3608	-5.42429	10.5234	0.207138	0.00160734	0.162524	0.00155464	0.477845	0.00451621	TRUE	Macrophage vs Rest	Macrophage	Rest
Evi2a	0.9866	0.0134	4.29901	0.000115567	6.96455e-06	0	0.25	4.3392	4.34984	2.20656	-3.21142	10.8628	0.768645	0.0054017	0.453792	0.00429501	1.75208	0.00984372	TRUE	Macrophage vs Rest	Macrophage	Rest
Cyp4f18	0.9866	0.0134	4.29901	4.874e-05	3.111e-06	0	0.25	4.17476	4.18371	2.01336	-4.62015	10.5855	0.274697	0.00664015	0.17782	0.00584965	0.594983	0.0113447	TRUE	Macrophage vs Rest	Macrophage	Rest
Gpr65	0.9864	0.0136	4.28399	8.01294e-05	5.40442e-06	0	0.25	4.1549	4.00594	2.30518	-5.10078	12.8311	0.543022	0.0054544	0.333971	0.00505916	1.24838	0.0107327	TRUE	Macrophage vs Rest	Macrophage	Rest
Slamf8	0.9864	0.0136	4.28399	2.64879e-05	1.06347e-06	0	0.25	4.88639	4.86657	2.76482	-6.19668	18.1202	0.188655	0.00150194	0.119822	0.00139654	0.36974	0.00271511	TRUE	Macrophage vs Rest	Macrophage	Rest
Slamf9	0.9864	0.0136	4.28399	9.45259e-05	3.97717e-06	0	0.25	4.54308	4.71984	2.12246	-3.29405	10.9636	0.546846	0.00208163	0.309114	0.00179178	1.1664	0.00583753	TRUE	Macrophage vs Rest	Macrophage	Rest
Ly6e	0.9862	0.0138	4.26919	0.000656337	8.30211e-05	0	0.25	4.24276	4.60364	2.19671	-7.01101	9.79616	4.16061	0.647801	0.738687	0.114332	8.94697	1.24308	TRUE	Macrophage vs Rest	Macrophage	Rest
Pirb	0.9862	0.0138	4.26919	4.07873e-05	5.95087e-06	0	0.25	3.17587	3.29431	1.53919	-5.8717	7.96012	0.257489	0.036547	0.195029	0.0231878	0.622294	0.0502648	TRUE	Macrophage vs Rest	Macrophage	Rest
Fermt3	0.986	0.014	4.2546	4.83187e-05	5.27531e-06	0	0.25	3.70554	3.66153	1.78336	-3.87912	7.70205	0.347356	0.016574	0.275335	0.00719349	0.776395	0.0164031	TRUE	Macrophage vs Rest	Macrophage	Rest
Pltp	0.9858	0.0142	4.24021	0.000170354	3.6495e-05	0	0.25	3.89382	4.23037	2.30942	-6.10692	8.85345	0.924796	0.254961	0.426386	0.0772575	1.97475	0.495614	TRUE	Macrophage vs Rest	Macrophage	Rest
Dab2	0.9858	0.0142	4.24021	0.000265427	1.90748e-05	0	0.25	4.32096	4.34092	2.17005	-3.35884	10.4433	1.51625	0.0582321	0.551307	0.0428974	3.62531	0.170859	TRUE	Macrophage vs Rest	Macrophage	Rest
Fcgr2b	0.9858	0.0142	4.24021	0.000171256	9.75745e-06	0	0.25	4.5934	4.56057	2.25703	-3.04626	11.6508	1.0427	0.0142025	0.533461	0.00692999	2.4545	0.0210839	TRUE	Macrophage vs Rest	Macrophage	Rest
Mpeg1	0.9856	0.0144	4.22602	0.000129809	1.27857e-05	0	0.25	3.57088	3.62365	1.75875	-3.10386	9.86323	0.947103	0.00711444	0.497769	0.0052963	2.51913	0.0154023	TRUE	Macrophage vs Rest	Macrophage	Rest
Cbr2	0.9854	0.0146	4.21203	0.000117686	4.06756e-06	0	0.25	4.90744	4.96683	2.60588	-5.69712	12.165	0.612493	0.00303022	0.274697	0.00287212	1.44928	0.00984085	TRUE	Macrophage vs Rest	Macrophage	Rest
Arl11	0.9852	0.0148	4.19822	2.43139e-05	2.2645e-06	0	0.25	4.03559	3.81359	2.31068	-5.9272	11.4458	0.157425	0.00171274	0.139579	0.00158099	0.370536	0.00452158	TRUE	Macrophage vs Rest	Macrophage	Rest
Ncf1	0.9852	0.0148	4.19822	3.83837e-05	7.49805e-06	0	0.25	2.83797	2.81477	1.43639	-4.69553	6.7983	0.291269	0.0237938	0.228171	0.0134384	0.673961	0.0357394	TRUE	Macrophage vs Rest	Macrophage	Rest
Lair1	0.9852	0.0148	4.19822	8.49915e-05	9.11137e-06	0	0.25	4.08727	3.98094	2.2304	-3.61916	9.93012	0.465903	0.0185502	0.306565	0.0160997	1.06365	0.043617	TRUE	Macrophage vs Rest	Macrophage	Rest
Clec4a1	0.985	0.015	4.18459	0.000127466	1.1282e-05	0	0.25	4.64239	4.73769	2.52983	-5.40525	14.0599	0.700448	0.00255593	0.42065	0.00242418	1.75713	0.00472512	TRUE	Macrophage vs Rest	Macrophage	Rest
P2ry6	0.985	0.015	4.18459	0.000110762	9.39021e-06	0	0.25	3.69225	3.68248	1.80611	-1.71573	9.41541	0.673679	0.00300387	0.425112	0.00268768	1.53339	0.00999192	TRUE	Macrophage vs Rest	Macrophage	Rest
Ccr5	0.985	0.015	4.18459	6.44761e-05	7.71425e-06	0	0.25	3.61474	3.44329	1.93646	-3.33201	9.52072	0.393245	0.0408945	0.267686	0.0284314	0.882311	0.125185	TRUE	Macrophage vs Rest	Macrophage	Rest
Rac2	0.9848	0.0152	4.17114	0.000115716	1.40735e-05	0	0.25	4.03746	4.08465	2.52415	-7.25031	12.6791	0.869984	0.0515664	0.474825	0.01552	1.92677	0.0810707	TRUE	Macrophage vs Rest	Macrophage	Rest
Lat2	0.9844	0.0156	4.14476	5.99336e-05	5.6468e-06	0	0.25	3.71267	3.77722	1.84866	-4.25396	8.88099	0.390695	0.0148876	0.268961	0.00632394	0.885093	0.0111353	TRUE	Macrophage vs Rest	Macrophage	Rest
Pf4	0.9844	0.0156	4.14476	0.00132312	3.0841e-05	0	0.25	4.8399	4.96584	2.59152	-3.54362	12.4187	8.16825	0.0131749	0.620778	0.00824748	19.1785	0.0257298	TRUE	Macrophage vs Rest	Macrophage	Rest
Ccr1	0.9844	0.0156	4.14476	8.46217e-05	6.95626e-06	0	0.25	4.58371	4.37374	2.64086	-4.97748	12.681	0.239006	0.00379437	0.143403	0.00310927	0.555427	0.00890342	TRUE	Macrophage vs Rest	Macrophage	Rest
Tifab	0.9844	0.0156	4.14476	3.54058e-05	4.71959e-06	0	0.25	3.08727	3.12727	1.5453	-3.32706	8.30295	0.261313	0.0221602	0.2116	0.0137546	0.597744	0.0172605	TRUE	Macrophage vs Rest	Macrophage	Rest
Siglece	0.9842	0.0158	4.13182	4.44099e-05	3.04096e-06	0	0.25	4.25922	4.36144	2.22761	-3.76096	10.145	0.256852	0.00445311	0.198215	0.00376802	0.608886	0.00825068	TRUE	Macrophage vs Rest	Macrophage	Rest
Dok3	0.9842	0.0158	4.13182	3.67574e-05	4.18332e-06	0	0.25	3.52748	3.55183	1.72557	-4.18128	8.01357	0.212237	0.0201049	0.178458	0.0163896	0.461924	0.0247939	TRUE	Macrophage vs Rest	Macrophage	Rest
Lcp1	0.984	0.016	4.11904	0.000280943	3.98014e-05	0	0.25	2.97318	2.98053	1.50289	-5.04919	7.65323	2.07328	0.508763	0.728489	0.265421	4.78701	0.868918	TRUE	Macrophage vs Rest	Macrophage	Rest
Lyl1	0.984	0.016	4.11904	6.58136e-05	4.21241e-06	0	0.25	4.06005	4.03134	2.14767	-4.5341	13.9129	0.405355	0.00413691	0.300191	0.00382072	0.983266	0.0101202	TRUE	Macrophage vs Rest	Macrophage	Rest
Rnase6	0.9838	0.0162	4.10641	4.59003e-05	3.47548e-06	0	0.25	4.38008	4.4094	2.53328	-5.98879	13.6278	0.346081	0.00405786	0.213512	0.00181813	0.660438	0.00851493	TRUE	Macrophage vs Rest	Macrophage	Rest
Aoah	0.9838	0.0162	4.10641	3.92361e-05	4.0946e-06	0	0.25	4.51397	4.72848	2.6392	-5.53668	10.9426	0.207138	0.00303022	0.164436	0.00279308	0.47639	0.0106594	TRUE	Macrophage vs Rest	Macrophage	Rest
Cxcl16	0.9838	0.0162	4.10641	0.000164382	1.22853e-05	0	0.25	4.11465	4.25131	2.14064	-4.96024	10.6438	1.07967	0.0491419	0.471001	0.0294854	2.3189	0.0899026	TRUE	Macrophage vs Rest	Macrophage	Rest
Man2b1	0.9836	0.0164	4.09394	0.000114406	1.38813e-05	0	0.25	3.34271	3.33164	1.71621	-3.47752	8.02855	0.750799	0.122187	0.462078	0.0936207	1.74054	0.293845	TRUE	Macrophage vs Rest	Macrophage	Rest
Fxyd5	0.9834	0.0166	4.08161	0.000262214	3.02683e-05	0	0.25	4.37086	4.59515	2.46464	-7.15695	11.8469	2.09176	0.243366	0.627151	0.101815	4.07272	0.474013	TRUE	Macrophage vs Rest	Macrophage	Rest
Tmem37	0.9834	0.0166	4.08161	6.37881e-05	4.77124e-06	0	0.25	4.78948	4.85136	2.65718	-5.99026	13.4765	0.327598	0.0117784	0.24028	0.0108298	0.757187	0.0247009	TRUE	Macrophage vs Rest	Macrophage	Rest
Napsa	0.9832	0.0168	4.06943	7.17111e-05	3.07704e-06	0	0.25	4.6419	4.74192	2.54251	-4.94053	11.9128	0.479924	0.00795763	0.166985	0.00574425	0.880731	0.0142659	TRUE	Macrophage vs Rest	Macrophage	Rest
Cmtm7	0.983	0.017	4.0574	0.00012812	1.20405e-05	0	0.25	3.87723	3.90578	2.07346	-3.74773	9.67314	0.922884	0.0996291	0.508604	0.0703275	2.06701	0.163866	TRUE	Macrophage vs Rest	Macrophage	Rest
Epsti1	0.983	0.017	4.0574	6.6996e-05	9.95436e-06	0	0.25	3.22117	3.2212	1.67847	-3.07081	8.36438	0.465266	0.00859004	0.316125	0.00692999	0.987331	0.0172955	TRUE	Macrophage vs Rest	Macrophage	Rest
Ptgs1	0.9828	0.0172	4.0455	4.62736e-05	4.79758e-06	0	0.25	4.20346	4.37614	2.10539	-4.19693	11.3164	0.177183	0.0112777	0.141491	0.00919607	0.389229	0.0267168	TRUE	Macrophage vs Rest	Macrophage	Rest
Ccrl2	0.9828	0.0172	4.0455	0.00015164	4.1301e-06	0	0.25	4.5696	4.43911	2.91766	-8.45489	16.2947	0.839389	0.0164423	0.216699	0.0131485	1.995	0.0377491	TRUE	Macrophage vs Rest	Macrophage	Rest
Ncf2	0.9824	0.0176	4.0221	6.69676e-05	8.9423e-06	0	0.25	3.39493	3.52099	1.79582	-4.90625	8.22699	0.449332	0.0392082	0.31485	0.0265869	0.979976	0.0598687	TRUE	Macrophage vs Rest	Macrophage	Rest
Sla	0.9824	0.0176	4.0221	3.56267e-05	4.93703e-06	0	0.25	3.26973	3.3306	1.71652	-3.94763	7.97698	0.226896	0.00595505	0.184194	0.005349	0.630376	0.0198576	TRUE	Macrophage vs Rest	Macrophage	Rest
Coro1a	0.9824	0.0176	4.0221	0.000293758	2.94572e-05	0	0.25	3.36687	3.52303	1.57686	-4.25016	8.40372	2.30145	0.395891	0.706182	0.229243	4.71084	0.528705	TRUE	Macrophage vs Rest	Macrophage	Rest
Hmgb2	0.9822	0.0178	4.0106	0.000180337	3.11288e-05	0	0.25	3.18702	3.28635	1.90814	-9.14467	10.923	1.62587	0.260864	0.402804	0.104609	3.2131	0.359387	TRUE	Macrophage vs Rest	Macrophage	Rest
Tlr2	0.982	0.018	3.99922	6.23021e-05	2.3793e-06	0	0.25	4.18431	4.12857	2.3143	-5.00494	13.9672	0.414915	0.00374166	0.239006	0.00350452	0.9378	0.00825174	TRUE	Macrophage vs Rest	Macrophage	Rest
Cd300a	0.9814	0.0186	3.96582	5.85243e-05	5.36163e-06	0	0.25	3.7031	3.76546	1.81015	-2.89127	8.45934	0.362652	0.0243472	0.27406	0.0161261	0.857271	0.0518837	TRUE	Macrophage vs Rest	Macrophage	Rest
Ighm	0.9808	0.0192	3.93346	0.000133945	2.06112e-05	0	0.25	3.08918	3.10071	1.7429	-4.3876	9.16693	0.794139	0.108879	0.483748	0.0362309	1.76814	0.182881	TRUE	Macrophage vs Rest	Macrophage	Rest
B2m	0.9808	0.0192	3.93346	0.0021691	0.00025985	0	0.25	3.9671	4.37806	2.70151	-6.9978	9.82398	14.58	2.5645	0.924793	0.505336	31.7705	4.50852	TRUE	Macrophage vs Rest	Macrophage	Rest
Igsf6	0.9808	0.0192	3.93346	6.02942e-05	7.07429e-06	0	0.25	3.68309	3.67044	1.98729	-4.89558	9.00937	0.324411	0.00916973	0.245379	0.00687729	0.761716	0.0166095	TRUE	Macrophage vs Rest	Macrophage	Rest
AW112010	0.9804	0.0196	3.91243	0.000140073	1.48106e-05	0	0.25	4.19448	4.45735	2.48239	-8.01006	13.5759	0.621416	0.0872703	0.29318	0.0380754	1.33191	0.161032	TRUE	Macrophage vs Rest	Macrophage	Rest
Ptprc	0.9804	0.0196	3.91243	0.000105253	1.70043e-05	0	0.25	3.38584	3.43211	1.92327	-4.3192	10.2385	0.90695	0.0430818	0.451243	0.0189191	1.98381	0.092795	TRUE	Macrophage vs Rest	Macrophage	Rest
Ifi27l2a	0.9802	0.0198	3.90207	0.000518053	5.23155e-05	0	0.25	4.46961	4.24194	3.46242	-8.45949	12.9989	3.42573	0.733874	0.665392	0.167664	6.92052	0.64683	TRUE	Macrophage vs Rest	Macrophage	Rest
Tlr7	0.9802	0.0198	3.90207	2.55739e-05	3.39216e-06	0	0.25	3.73642	3.53751	2.25475	-3.573	11.6293	0.13448	0.000843193	0.113448	0.000816843	0.312849	0.00225121	TRUE	Macrophage vs Rest	Macrophage	Rest
Guca1a	0.9798	0.0202	3.88167	2.04317e-05	2.66291e-06	0	0.25	3.39435	3.35607	1.97574	-3.94793	10.5774	0.128107	0.00395246	0.111536	0.00374167	0.250011	0.00480359	TRUE	Macrophage vs Rest	Macrophage	Rest
Tbxas1	0.9798	0.0202	3.88167	5.37291e-05	5.56721e-06	0	0.25	3.95329	4.06446	2.18613	-4.82375	10.4979	0.324411	0.0156781	0.237731	0.00724619	0.830722	0.022262	TRUE	Macrophage vs Rest	Macrophage	Rest
Clec4n	0.9798	0.0202	3.88167	5.38325e-05	3.65726e-06	0	0.25	3.91533	3.89784	2.25635	-3.77647	12.209	0.290631	0.000974942	0.145953	0.000922242	0.695939	0.00180017	TRUE	Macrophage vs Rest	Macrophage	Rest
Ccl7	0.9796	0.0204	3.87161	0.000468973	1.47415e-05	0	0.25	4.62891	4.67682	3.12626	-7.726	13.4379	1.94964	0.062844	0.222435	0.01718	4.73602	0.133564	TRUE	Macrophage vs Rest	Macrophage	Rest
Cd180	0.9796	0.0204	3.87161	1.92636e-05	2.84488e-06	0	0.25	3.31808	3.45717	1.86095	-4.98918	8.91162	0.12492	0.00711444	0.1058	0.00658744	0.278473	0.00911773	TRUE	Macrophage vs Rest	Macrophage	Rest
Cotl1	0.9792	0.0208	3.85178	0.000241319	3.04045e-05	0	0.25	3.60172	3.8625	2.13482	-4.67327	8.15913	1.78775	0.221016	0.642447	0.125319	3.73826	0.448921	TRUE	Macrophage vs Rest	Macrophage	Rest
Trf	0.979	0.021	3.84201	0.000474543	6.47671e-05	0	0.25	4.47049	4.62612	2.65907	-8.11425	10.7877	3.04269	0.271636	0.702358	0.0636874	7.67559	0.653573	TRUE	Macrophage vs Rest	Macrophage	Rest
Klra2	0.9788	0.0212	3.83233	3.93807e-05	3.20245e-06	0	0.25	3.94529	3.80793	2.42802	-4.24401	11.9504	0.193117	0.00405786	0.132569	0.00368897	0.474242	0.00958693	TRUE	Macrophage vs Rest	Macrophage	Rest
Hpgd	0.9788	0.0212	3.83233	0.00023673	2.18914e-05	0	0.25	4.26726	4.32671	2.50444	-4.30869	10.8333	1.43148	0.0206055	0.528362	0.0138863	3.15872	0.044187	TRUE	Macrophage vs Rest	Macrophage	Rest
Blnk	0.9784	0.0216	3.81322	4.79342e-05	7.80454e-06	0	0.25	3.60244	3.63567	2.13945	-4.19586	9.89548	0.246017	0.00387341	0.193117	0.00326737	0.583275	0.0133002	TRUE	Macrophage vs Rest	Macrophage	Rest
Cd86	0.9782	0.0218	3.8038	9.57215e-05	6.3798e-06	0	0.25	4.1297	4.16319	2.39098	-3.28481	11.6838	0.548758	0.00260863	0.333333	0.00231878	1.30871	0.00629945	TRUE	Macrophage vs Rest	Macrophage	Rest
Gngt2	0.9782	0.0218	3.8038	7.39171e-05	7.79973e-06	0	0.25	4.26829	4.48721	2.61069	-6.30692	11.2426	0.439771	0.0356247	0.274697	0.0224237	0.980806	0.0607012	TRUE	Macrophage vs Rest	Macrophage	Rest
Ncf4	0.978	0.022	3.79447	4.08826e-05	5.15907e-06	0	0.25	3.83338	3.67276	2.28029	-8.84295	10.8378	0.321861	0.0124108	0.226896	0.00661379	0.685032	0.016258	TRUE	Macrophage vs Rest	Macrophage	Rest
Ifi204	0.978	0.022	3.79447	6.67485e-05	6.85738e-06	0	0.25	3.95941	4.25192	2.13223	-4.81765	9.47546	0.413002	0.0277199	0.244742	0.018234	0.856551	0.0592046	TRUE	Macrophage vs Rest	Macrophage	Rest
Arhgap9	0.978	0.022	3.79447	2.97251e-05	3.82002e-06	0	0.25	3.14904	3.20312	1.61575	-4.01067	9.10193	0.213512	0.00521726	0.178458	0.00453216	0.464541	0.00968488	TRUE	Macrophage vs Rest	Macrophage	Rest
Neurl3	0.9778	0.0222	3.78521	2.42833e-05	3.73416e-06	0	0.25	3.22971	3.26344	1.76398	-2.73166	8.47607	0.173359	0.00584965	0.151689	0.00537535	0.374328	0.0191434	TRUE	Macrophage vs Rest	Macrophage	Rest
Phf11b	0.9778	0.0222	3.78521	4.56369e-05	4.22905e-06	0	0.25	3.27153	3.2886	1.80065	-3.31907	10.5393	0.342257	0.0177071	0.216061	0.0155991	0.650613	0.0186658	TRUE	Macrophage vs Rest	Macrophage	Rest
Rgs2	0.9778	0.0222	3.78521	0.000151501	1.71993e-05	0	0.25	3.28172	3.39979	1.84365	-3.16325	8.03255	1.09305	0.0949913	0.458254	0.0671919	2.53538	0.156965	TRUE	Macrophage vs Rest	Macrophage	Rest
Rnaset2a	0.9776	0.0224	3.77604	0.000106347	1.50695e-05	0	0.25	4.08127	4.11854	2.68361	-6.05392	10.0519	0.703635	0.112857	0.452518	0.0803668	1.67085	0.24681	TRUE	Macrophage vs Rest	Macrophage	Rest
Phf11d	0.9776	0.0224	3.77604	3.0952e-05	4.74088e-06	0	0.25	3.46212	3.73194	2.15915	-5.48696	9.37377	0.173359	0.0277725	0.121734	0.0225554	0.360483	0.0536076	TRUE	Macrophage vs Rest	Macrophage	Rest
Tnfaip8	0.9776	0.0224	3.77604	8.08555e-05	1.35478e-05	0	0.25	2.96489	2.93447	1.62305	-3.8914	7.63616	0.569154	0.0736733	0.386233	0.0523043	1.25518	0.113946	TRUE	Macrophage vs Rest	Macrophage	Rest
Zbp1	0.9774	0.0226	3.76695	3.2494e-05	4.10066e-06	0	0.25	3.84006	3.87903	2.24085	-4.99422	10.9499	0.226259	0.0119101	0.145315	0.00961766	0.480525	0.0228638	TRUE	Macrophage vs Rest	Macrophage	Rest
Cysltr1	0.9774	0.0226	3.76695	4.47363e-05	6.37265e-06	0	0.25	4.34505	3.8265	2.91336	-5.77782	13.4949	0.242193	0.00405786	0.20204	0.00374167	0.55408	0.0121916	TRUE	Macrophage vs Rest	Macrophage	Rest
Ifngr1	0.9772	0.0228	3.75793	0.000230455	2.72977e-05	0	0.25	3.50988	3.45432	2.16992	-3.12936	10.2136	1.3926	0.197041	0.617591	0.148191	3.36092	0.475732	TRUE	Macrophage vs Rest	Macrophage	Rest
Pilra	0.9772	0.0228	3.75793	3.1745e-05	4.78279e-06	0	0.25	4.49861	3.74399	3.25715	-8.54142	13.5686	0.140217	0.0181023	0.105163	0.00724619	0.286254	0.0154972	TRUE	Macrophage vs Rest	Macrophage	Rest
Hexb	0.9772	0.0228	3.75793	0.00037699	4.53855e-05	0	0.25	3.37925	3.53324	2.09021	-5.2774	9.03656	2.31101	0.514414	0.660931	0.251192	5.53245	1.23763	TRUE	Macrophage vs Rest	Macrophage	Rest
Glipr1	0.9772	0.0228	3.75793	3.60961e-05	4.0714e-06	0	0.25	3.19729	3.3059	1.71836	-4.11793	8.7038	0.291906	0.0136755	0.18738	0.00595505	0.607772	0.0118152	TRUE	Macrophage vs Rest	Macrophage	Rest
Inpp5d	0.977	0.023	3.74899	4.39321e-05	7.2439e-06	0	0.25	3.40945	3.48835	1.83872	-3.50356	9.1552	0.30529	0.0340174	0.231995	0.0227662	0.768419	0.0794785	TRUE	Macrophage vs Rest	Macrophage	Rest
Irf8	0.9768	0.0232	3.74013	0.000172824	2.1411e-05	0	0.25	3.27931	3.36374	1.77692	-4.6765	10.0851	1.05545	0.016047	0.449968	0.00690364	2.49767	0.0481998	TRUE	Macrophage vs Rest	Macrophage	Rest
Bst2	0.9768	0.0232	3.74013	0.000307753	3.86414e-05	0	0.25	3.39968	3.55201	2.25354	-5.90841	9.33108	1.949	0.426877	0.625876	0.211457	4.09502	0.600256	TRUE	Macrophage vs Rest	Macrophage	Rest
Rps29	0.9768	0.0232	3.74013	0.00300234	0.000515866	0	0.25	3.36538	3.2188	2.54073	-5.67779	8.76503	24.0172	6.68615	0.942001	0.700588	45.1515	8.50223	TRUE	Macrophage vs Rest	Macrophage	Rest
Milr1	0.9768	0.0232	3.74013	5.40052e-05	6.64689e-06	0	0.25	3.25592	3.35673	1.72512	-4.46133	7.67957	0.347356	0.0405781	0.2645	0.0317778	0.8446	0.148727	TRUE	Macrophage vs Rest	Macrophage	Rest
Gpr34	0.9766	0.0234	3.73134	0.000117125	5.94262e-06	0	0.25	4.23385	4.27934	2.70937	-3.57513	13.2887	0.689613	0.00229243	0.372212	0.00213433	1.71444	0.00515011	TRUE	Macrophage vs Rest	Macrophage	Rest
Apoe	0.9764	0.0236	3.72263	0.0248775	0.00643554	0	0.25	5.52609	6.13025	4.48525	-11.3818	14.2072	138.64	54.3839	0.945825	0.531343	306.289	97.9307	TRUE	Macrophage vs Rest	Macrophage	Rest
Nrros	0.9764	0.0236	3.72263	8.9958e-05	8.2784e-06	0	0.25	3.7217	3.74265	2.06532	-3.75297	10.3577	0.59656	0.0296434	0.373486	0.0215014	1.46728	0.0519437	TRUE	Macrophage vs Rest	Macrophage	Rest
Vav1	0.9762	0.0238	3.71398	2.86239e-05	4.73856e-06	0	0.25	2.98699	3.08464	1.76475	-3.41184	7.53756	0.18993	0.00284577	0.164436	0.00263498	0.419362	0.008017	TRUE	Macrophage vs Rest	Macrophage	Rest
Slamf7	0.976	0.024	3.70541	2.27648e-05	2.29745e-06	0	0.25	5.02633	4.74616	3.47296	-6.56281	15.0629	0.167623	0.00242418	0.114723	0.00189718	0.302536	0.00746802	TRUE	Macrophage vs Rest	Macrophage	Rest
Rps27rt	0.9758	0.0242	3.6969	0.000501481	7.05893e-05	0	0.25	4.03029	4.247	3.55293	-9.30382	12.3708	2.98276	0.628658	0.724028	0.288767	6.95389	1.03431	TRUE	Macrophage vs Rest	Macrophage	Rest
Fau	0.9758	0.0242	3.6969	0.00196896	0.00027446	0	0.25	4.98602	6.05693	3.36765	-8.35359	11.3638	17.4448	2.81856	0.887827	0.319122	29.9988	4.17314	TRUE	Macrophage vs Rest	Macrophage	Rest
Rgs18	0.9758	0.0242	3.6969	2.78171e-05	5.0473e-06	0	0.25	3.26284	3.32586	1.98639	-5.32267	10.0302	0.184831	0.00553345	0.153601	0.00437406	0.419188	0.00961495	TRUE	Macrophage vs Rest	Macrophage	Rest
Ang	0.9754	0.0246	3.6801	7.11153e-05	7.01104e-06	0	0.25	3.87457	3.65673	2.33333	-3.29286	11.0924	0.353092	0.0196306	0.239643	0.0115412	0.788822	0.0263194	TRUE	Macrophage vs Rest	Macrophage	Rest
Pnp	0.975	0.025	3.66356	9.99933e-05	1.73014e-05	0	0.25	2.97982	3.01665	1.58247	-3.01129	6.68277	0.293181	0.0983647	0.200127	0.0789966	0.693706	0.179891	TRUE	Macrophage vs Rest	Macrophage	Rest
Fgd2	0.975	0.025	3.66356	5.57913e-05	7.09769e-06	0	0.25	3.48766	3.53977	1.84762	-3.60297	8.23903	0.353092	0.0067192	0.270236	0.0060868	0.82901	0.0123445	TRUE	Macrophage vs Rest	Macrophage	Rest
Psmb9	0.9746	0.0254	3.64728	7.93486e-05	1.20718e-05	0	0.25	3.1881	3.39779	2.03073	-4.68495	9.04872	0.597197	0.0913286	0.353728	0.0695634	1.16404	0.145593	TRUE	Macrophage vs Rest	Macrophage	Rest
Arl5c	0.9744	0.0256	3.63923	3.0062e-05	3.39079e-06	0	0.25	3.30885	3.20826	1.94928	-3.72591	9.62344	0.131931	0.0215541	0.101338	0.0136492	0.322089	0.048625	TRUE	Macrophage vs Rest	Macrophage	Rest
Mrc1	0.9742	0.0258	3.63124	0.000241909	2.00232e-05	0	0.25	3.85986	3.84826	2.37152	-3.33199	11.0023	1.44232	0.00880084	0.525175	0.00703539	3.34998	0.0260567	TRUE	Macrophage vs Rest	Macrophage	Rest
Hfe	0.9742	0.0258	3.63124	9.77936e-05	9.28487e-06	0	0.25	3.5175	3.59285	1.9771	-4.03802	8.90834	0.555132	0.0466122	0.358827	0.0356512	1.26879	0.0811409	TRUE	Macrophage vs Rest	Macrophage	Rest
Pid1	0.9742	0.0258	3.63124	0.000263506	3.28029e-05	0	0.25	4.16471	3.89397	2.85981	-4.4181	12.403	1.56149	0.106297	0.62014	0.0587863	3.97815	0.259732	TRUE	Macrophage vs Rest	Macrophage	Rest
Itgb5	0.974	0.026	3.62331	0.000110184	1.40501e-05	0	0.25	3.00316	3.04229	1.68791	-3.16025	7.87231	0.629702	0.0754652	0.386233	0.0591552	1.47828	0.194373	TRUE	Macrophage vs Rest	Macrophage	Rest
Lyn	0.974	0.026	3.62331	8.47434e-05	1.59658e-05	0	0.25	3.09234	3.23071	1.83316	-6.40653	8.65412	0.597835	0.0804453	0.382409	0.0553082	1.56403	0.139459	TRUE	Macrophage vs Rest	Macrophage	Rest
Itgam	0.9738	0.0262	3.61545	4.29664e-05	7.3452e-06	0	0.25	3.58226	3.67751	2.32052	-7.14176	11.7534	0.143403	0.0062449	0.115997	0.00542805	0.434591	0.0270067	TRUE	Macrophage vs Rest	Macrophage	Rest
Sp110	0.9736	0.0264	3.60764	3.53053e-05	7.01969e-06	0	0.25	2.6101	2.71573	1.41703	-2.58181	6.83834	0.244742	0.0229769	0.181644	0.0194461	0.523669	0.0515728	TRUE	Macrophage vs Rest	Macrophage	Rest
Dok2	0.9734	0.0266	3.59988	3.02791e-05	3.90981e-06	0	0.25	3.5382	3.62448	2.1215	-3.00077	10.087	0.173996	0.00743064	0.12492	0.00679824	0.398328	0.0117107	TRUE	Macrophage vs Rest	Macrophage	Rest
Lpcat2	0.9732	0.0268	3.59219	9.31203e-05	8.12051e-06	0	0.25	3.61919	3.6224	2.06909	-2.80679	9.67511	0.545572	0.0183921	0.351179	0.0166267	1.38139	0.048758	TRUE	Macrophage vs Rest	Macrophage	Rest
Ramp1	0.9732	0.0268	3.59219	6.37172e-05	1.19934e-05	0	0.25	3.80758	3.94675	2.52193	-5.88781	11.4416	0.474826	0.0296169	0.298279	0.0188928	0.969652	0.0809559	TRUE	Macrophage vs Rest	Macrophage	Rest
Apbb1ip	0.9732	0.0268	3.59219	4.22261e-05	8.31819e-06	0	0.25	3.01128	3.01371	1.8375	-4.08831	10.894	0.302741	0.0309607	0.228808	0.0252958	0.69242	0.0988764	TRUE	Macrophage vs Rest	Macrophage	Rest
H2-D1	0.973	0.027	3.58455	0.000968009	0.000142698	0	0.25	3.24938	3.59251	2.17991	-5.23025	8.4359	7.1759	1.51081	0.905035	0.498432	16.2734	2.62324	TRUE	Macrophage vs Rest	Macrophage	Rest
Mafb	0.9728	0.0272	3.57696	9.11053e-05	1.27464e-05	0	0.25	2.95073	3.00604	1.68955	-3.08667	7.90802	0.467815	0.0298541	0.231995	0.0223446	1.0567	0.0760989	TRUE	Macrophage vs Rest	Macrophage	Rest
March1	0.9728	0.0272	3.57696	4.13981e-05	1.07719e-05	0	0.25	3.2794	3.0186	2.53127	-5.2729	11.5704	0.20905	0.00830019	0.164436	0.00624489	0.512595	0.0256926	TRUE	Macrophage vs Rest	Macrophage	Rest
Lrrc25	0.9728	0.0272	3.57696	5.90528e-05	2.79757e-06	0	0.25	4.60208	4.67467	2.69854	-3.63161	12.951	0.364564	0.00166004	0.273423	0.00147559	0.860602	0.00498629	TRUE	Macrophage vs Rest	Macrophage	Rest
Hcst	0.9726	0.0274	3.56943	3.4112e-05	7.65394e-06	0	0.25	3.64597	4.0382	2.50239	-7.26984	9.98378	0.196941	0.0185502	0.165073	0.00964401	0.441862	0.0248864	TRUE	Macrophage vs Rest	Macrophage	Rest
Ptafr	0.9724	0.0276	3.56195	4.02251e-05	8.41399e-06	0	0.25	2.66394	2.65896	1.74439	-4.77309	9.27053	0.246654	0.0499326	0.181644	0.021844	0.495453	0.04783	TRUE	Macrophage vs Rest	Macrophage	Rest
Fes	0.9724	0.0276	3.56195	3.34994e-05	6.05243e-06	0	0.25	3.03597	2.94337	1.81379	-4.47485	7.84058	0.228808	0.0157572	0.192479	0.0142025	0.550911	0.0373277	TRUE	Macrophage vs Rest	Macrophage	Rest
Psmb8	0.9724	0.0276	3.56195	0.000210345	2.90236e-05	0	0.25	3.41527	3.63778	2.24294	-5.59645	9.33856	1.64817	0.292001	0.636711	0.176702	3.3477	0.426138	TRUE	Macrophage vs Rest	Macrophage	Rest
Apobec3	0.9724	0.0276	3.56195	5.6161e-05	9.93363e-06	0	0.25	2.89891	3.0003	1.74087	-3.9408	8.09901	0.397069	0.0472974	0.266412	0.0338068	0.94479	0.0971223	TRUE	Macrophage vs Rest	Macrophage	Rest
Ccl2	0.9722	0.0278	3.55453	0.000403194	1.81682e-05	0	0.25	4.30085	4.24733	3.03537	-6.21012	14.2241	2.07839	0.0848195	0.268961	0.0334642	5.07765	0.124154	TRUE	Macrophage vs Rest	Macrophage	Rest
Syngr2	0.9722	0.0278	3.55453	0.000106775	1.29408e-05	0	0.25	3.17843	3.31081	1.95879	-5.02648	9.05265	0.836841	0.110539	0.438496	0.0901426	1.783	0.201386	TRUE	Macrophage vs Rest	Macrophage	Rest
Snx5	0.972	0.028	3.54715	0.000199743	2.66313e-05	0	0.25	2.67211	2.67226	1.46457	-1.97042	6.31412	1.28744	0.272475	0.600382	0.209349	2.90036	0.414536	TRUE	Macrophage vs Rest	Macrophage	Rest
Stap1	0.972	0.028	3.54715	2.21379e-05	4.08443e-06	0	0.25	2.84275	2.96982	1.83132	-5.20264	7.39346	0.138942	0.0185503	0.119822	0.0104082	0.316465	0.0272422	TRUE	Macrophage vs Rest	Macrophage	Rest
Grn	0.9716	0.0284	3.53255	0.000330881	3.4294e-05	0	0.25	3.18095	3.23666	1.80143	-3.03103	7.82422	2.18354	0.342474	0.719567	0.243261	5.09166	0.769919	TRUE	Macrophage vs Rest	Macrophage	Rest
F13a1	0.9716	0.0284	3.53255	0.000137481	1.55682e-05	0	0.25	3.4202	3.53598	2.26718	-5.21199	10.0159	0.917147	0.00964403	0.39898	0.00758873	2.48658	0.0205571	TRUE	Macrophage vs Rest	Macrophage	Rest
Cd36	0.9716	0.0284	3.53255	0.000104939	1.59626e-05	0	0.25	3.74147	3.6932	2.45485	-4.63359	12.2582	0.633526	0.0101974	0.358827	0.00764143	1.4306	0.0619949	TRUE	Macrophage vs Rest	Macrophage	Rest
Rab3il1	0.9714	0.0286	3.52533	8.26956e-05	8.25318e-06	0	0.25	3.76769	3.84347	2.219	-3.65782	9.31797	0.465903	0.0286946	0.31485	0.0238729	1.10735	0.0634064	TRUE	Macrophage vs Rest	Macrophage	Rest
Abi3	0.9714	0.0286	3.52533	3.45617e-05	5.47486e-06	0	0.25	3.02248	3.07783	2.00945	-4.14213	8.845	0.163161	0.0151775	0.131294	0.0125161	0.371376	0.0352702	TRUE	Macrophage vs Rest	Macrophage	Rest
Irf5	0.9714	0.0286	3.52533	7.14125e-05	7.56234e-06	0	0.25	3.05806	3.32798	1.73078	-4.84759	8.10799	0.469727	0.023214	0.325685	0.0194988	1.07109	0.0302491	TRUE	Macrophage vs Rest	Macrophage	Rest
Mndal	0.9712	0.0288	3.51816	5.98309e-05	1.46439e-05	0	0.25	3.05628	3.26742	2.06252	-4.20343	8.86826	0.462079	0.0689832	0.299554	0.0385761	0.943756	0.148716	TRUE	Macrophage vs Rest	Macrophage	Rest
Tnf	0.9712	0.0288	3.51816	4.27064e-05	2.69573e-06	0	0.25	3.70343	3.56188	2.44876	-5.28824	14.3235	0.18037	0.00158099	0.106437	0.00137019	0.38433	0.00268711	TRUE	Macrophage vs Rest	Macrophage	Rest
Kctd12	0.9712	0.0288	3.51816	9.59017e-05	1.77765e-05	0	0.25	2.72937	2.81995	1.66072	-3.47779	8.35352	0.71447	0.0801554	0.430848	0.0525151	1.63651	0.197761	TRUE	Macrophage vs Rest	Macrophage	Rest
Ifitm2	0.971	0.029	3.51103	0.00049185	0.000104871	0	0.25	4.40348	4.91722	3.36891	-8.80788	12.1244	3.12172	0.865055	0.75717	0.233828	6.81781	1.57912	TRUE	Macrophage vs Rest	Macrophage	Rest
Csf2ra	0.9708	0.0292	3.50395	9.67621e-05	1.2694e-05	0	0.25	3.15974	3.17243	1.78326	-3.09274	7.92484	0.698536	0.0905638	0.417463	0.0707491	1.54749	0.149099	TRUE	Macrophage vs Rest	Macrophage	Rest
Tagap	0.9706	0.0294	3.49692	3.2287e-05	2.85806e-06	0	0.25	3.13351	3.09534	1.8893	-3.47346	10.0538	0.173359	0.0168902	0.125558	0.00851097	0.428378	0.0139535	TRUE	Macrophage vs Rest	Macrophage	Rest
Lpxn	0.9706	0.0294	3.49692	3.51546e-05	4.75971e-06	0	0.25	3.48794	3.52305	2.13154	-5.49686	8.68588	0.202677	0.0054544	0.171447	0.00476931	0.471321	0.00903208	TRUE	Macrophage vs Rest	Macrophage	Rest
Stab1	0.9706	0.0294	3.49692	0.000138709	1.23386e-05	0	0.25	3.26827	3.39067	2.14813	-4.9178	9.34832	0.753348	0.041685	0.388783	0.0283523	1.80159	0.104181	TRUE	Macrophage vs Rest	Macrophage	Rest
AB124611	0.9704	0.0296	3.48993	5.26345e-05	7.72788e-06	0	0.25	3.50311	3.35709	2.29974	-5.86174	9.42151	0.328235	0.0160207	0.256214	0.0137809	0.73863	0.0338622	TRUE	Macrophage vs Rest	Macrophage	Rest
Batf3	0.9704	0.0296	3.48993	3.77106e-05	5.40989e-06	0	0.25	3.28563	3.37464	2.032	-5.19656	10.4658	0.257489	0.00295117	0.195029	0.00229243	0.504105	0.00448331	TRUE	Macrophage vs Rest	Macrophage	Rest
Creg1	0.97	0.03	3.4761	0.000101369	1.83061e-05	0	0.25	3.1008	3.00962	1.92475	-3.90003	8.74304	0.811985	0.152514	0.497769	0.115939	1.79787	0.300996	TRUE	Macrophage vs Rest	Macrophage	Rest
Tspo	0.97	0.03	3.4761	0.000210263	3.98179e-05	0	0.25	3.51813	3.89205	2.55526	-6.15418	10.1515	1.46398	0.405007	0.592097	0.196675	2.788	0.618557	TRUE	Macrophage vs Rest	Macrophage	Rest
Fn1	0.9698	0.0302	3.46925	0.000102429	3.34409e-05	0	0.25	3.38249	3.6081	2.58373	-6.64706	12.3513	0.428936	0.223576	0.104525	0.0825275	1.50303	1.10089	TRUE	Macrophage vs Rest	Macrophage	Rest
Icosl	0.9698	0.0302	3.46925	1.77702e-05	2.88948e-06	0	0.25	2.85661	2.92734	1.68004	-3.41895	8.60038	0.126195	0.0114095	0.111536	0.010619	0.293402	0.0201368	TRUE	Macrophage vs Rest	Macrophage	Rest
Ifitm3	0.9698	0.0302	3.46925	0.000660038	0.000201697	0	0.25	4.21299	4.75246	3.38164	-8.10926	12.4462	5.83365	1.68272	0.76673	0.250955	11.2805	3.0581	TRUE	Macrophage vs Rest	Macrophage	Rest
Vrk2	0.9696	0.0304	3.46244	3.11481e-05	8.53399e-06	0	0.25	3.26565	3.24497	2.48739	-6.98549	9.90159	0.18993	0.0173909	0.155513	0.0147032	0.409506	0.0391455	TRUE	Macrophage vs Rest	Macrophage	Rest
Oas1a	0.9696	0.0304	3.46244	3.64053e-05	4.09643e-06	0	0.25	3.40593	3.52296	2.24971	-5.17526	9.35227	0.220523	0.0169956	0.157425	0.00924877	0.518791	0.0147913	TRUE	Macrophage vs Rest	Macrophage	Rest
Cd302	0.9696	0.0304	3.46244	9.80347e-05	2.16909e-05	0	0.25	3.65866	3.82081	2.55097	-5.29362	9.37463	0.54366	0.118286	0.368388	0.0658481	1.23629	0.266047	TRUE	Macrophage vs Rest	Macrophage	Rest
Tgfbi	0.9696	0.0304	3.46244	0.000176874	5.39493e-05	0	0.25	3.45388	3.51503	2.56847	-6.40131	10.2941	1.00064	0.277223	0.519439	0.0638718	2.52152	0.783232	TRUE	Macrophage vs Rest	Macrophage	Rest
Ebi3	0.9696	0.0304	3.46244	4.11446e-05	5.85519e-06	0	0.25	3.15469	3.24001	1.87776	-3.66723	8.00602	0.237731	0.00864274	0.195666	0.00798398	0.518941	0.00984248	TRUE	Macrophage vs Rest	Macrophage	Rest
Ltc4s	0.9696	0.0304	3.46244	8.87156e-05	4.88789e-06	0	0.25	3.87181	4.00168	2.74533	-5.36761	11.5736	0.539198	0.00144924	0.259401	0.00115939	1.24647	0.00278289	TRUE	Macrophage vs Rest	Macrophage	Rest
Irf7	0.9694	0.0306	3.45568	8.24963e-05	1.4994e-05	0	0.25	2.84886	3.08188	2.11612	-6.94621	8.77853	0.309114	0.0753865	0.144041	0.0436352	0.593975	0.123991	TRUE	Macrophage vs Rest	Macrophage	Rest
Rnaset2b	0.9694	0.0306	3.45568	8.38138e-05	1.73052e-05	0	0.25	3.63514	3.45475	2.70233	-4.99309	10.5745	0.560231	0.124345	0.384959	0.0808411	1.241	0.214531	TRUE	Macrophage vs Rest	Macrophage	Rest
Dmac1	0.9692	0.0308	3.44896	7.57615e-05	2.12576e-05	0	0.25	2.40329	1.92213	2.08831	-5.01035	7.5206	0.337158	0.078601	0.201402	0.0520144	0.484175	0.101496	TRUE	Macrophage vs Rest	Macrophage	Rest
Ctsa	0.969	0.031	3.44228	0.000188607	2.66496e-05	0	0.25	2.72531	2.75811	1.56332	-3.22034	6.6356	1.29381	0.269892	0.615041	0.205238	3.02884	0.537137	TRUE	Macrophage vs Rest	Macrophage	Rest
Rps27	0.969	0.031	3.44228	0.00121361	0.000237082	0	0.25	4.51994	5.2414	3.41223	-8.88405	11.2612	10.0408	2.36132	0.875717	0.387052	19.1184	3.70418	TRUE	Macrophage vs Rest	Macrophage	Rest
Adap2os	0.969	0.031	3.44228	6.18536e-05	7.4419e-06	0	0.25	3.85038	3.94554	2.71794	-8.07425	12.0196	0.310389	0.00869544	0.223072	0.00669284	0.838109	0.0282132	TRUE	Macrophage vs Rest	Macrophage	Rest
H2-K1	0.9688	0.0312	3.43564	0.000403237	7.81445e-05	0	0.25	3.08745	3.31102	2.10069	-4.52046	9.21556	2.93306	0.740407	0.782664	0.317515	6.46329	1.60132	TRUE	Macrophage vs Rest	Macrophage	Rest
Ctsz	0.9686	0.0314	3.42904	0.000311189	4.46089e-05	0	0.25	3.03527	3.255	1.90648	-4.0362	7.86549	2.1829	0.414373	0.731676	0.261073	4.6595	0.711017	TRUE	Macrophage vs Rest	Macrophage	Rest
Stk17b	0.9684	0.0316	3.42249	6.37711e-05	1.25057e-05	0	0.25	2.86709	2.81298	1.86686	-3.8519	8.30688	0.402805	0.0458218	0.282345	0.0326737	1.01044	0.0795096	TRUE	Macrophage vs Rest	Macrophage	Rest
Hhex	0.9684	0.0316	3.42249	2.77716e-05	6.53988e-06	0	0.25	2.53428	2.55529	1.70409	-5.04035	8.8558	0.18993	0.0245579	0.161887	0.0173908	0.479227	0.0465808	TRUE	Macrophage vs Rest	Macrophage	Rest
Lgals3	0.9682	0.0318	3.41597	0.00020498	2.5368e-05	0	0.25	3.38643	3.49593	2.39298	-6.67166	11.4803	1.66411	0.189823	0.304015	0.085584	2.84204	0.216802	TRUE	Macrophage vs Rest	Macrophage	Rest
Arrb2	0.9682	0.0318	3.41597	0.000101503	2.01765e-05	0	0.25	2.22622	2.24475	1.17876	-2.64421	5.14483	0.629065	0.205343	0.427661	0.15412	1.45764	0.2913	TRUE	Macrophage vs Rest	Macrophage	Rest
Hexa	0.9682	0.0318	3.41597	0.000245601	3.62607e-05	0	0.25	2.68786	2.70437	1.71968	-2.95884	7.28799	1.66538	0.374566	0.687699	0.250323	3.80238	0.615753	TRUE	Macrophage vs Rest	Macrophage	Rest
Hacd4	0.968	0.032	3.4095	7.56617e-05	1.10469e-05	0	0.25	3.33862	3.42471	2.27366	-4.8383	12.1062	0.172721	0.02743	0.122371	0.0215014	0.379485	0.0725235	TRUE	Macrophage vs Rest	Macrophage	Rest
Clec5a	0.968	0.032	3.4095	3.31662e-05	4.66295e-06	0	0.25	4.85629	4.12595	3.71224	-9.27553	19.6486	0.174634	0.005349	0.143403	0.00413691	0.391389	0.0109716	TRUE	Macrophage vs Rest	Macrophage	Rest
Cd84	0.9678	0.0322	3.40306	5.4541e-05	1.07899e-05	0	0.25	2.51868	2.59603	1.49162	-2.4718	7.25964	0.3703	0.0226608	0.266412	0.0137546	0.83313	0.0478362	TRUE	Macrophage vs Rest	Macrophage	Rest
Ly96	0.9678	0.0322	3.40306	5.73665e-05	8.82116e-06	0	0.25	3.04996	3.05085	1.86656	-4.34812	8.1604	0.333334	0.0517503	0.256214	0.0399989	0.765623	0.0602047	TRUE	Macrophage vs Rest	Macrophage	Rest
Rps12	0.9678	0.0322	3.40306	0.000828833	0.000154844	0	0.25	4.03081	4.84633	2.80042	-7.61787	9.60551	8.76864	1.62666	0.815169	0.254934	12.5537	2.227	TRUE	Macrophage vs Rest	Macrophage	Rest
Arpc4	0.9678	0.0322	3.40306	0.000175325	4.33961e-05	0	0.25	2.05358	2.132	1.10738	-2.72248	5.54352	1.35819	0.568082	0.65137	0.354299	2.77537	0.896872	TRUE	Macrophage vs Rest	Macrophage	Rest
Il10ra	0.9676	0.0324	3.39666	3.94617e-05	5.57955e-06	0	0.25	3.06463	3.06226	1.95078	-4.43242	9.15996	0.241555	0.0123581	0.18738	0.0115148	0.573991	0.0210144	TRUE	Macrophage vs Rest	Macrophage	Rest
Adap2	0.9676	0.0324	3.39666	5.24602e-05	8.37132e-06	0	0.25	3.38719	3.4363	2.16701	-4.47947	9.24142	0.310389	0.0131486	0.23072	0.0103291	0.748186	0.0407946	TRUE	Macrophage vs Rest	Macrophage	Rest
Pla2g2d	0.9676	0.0324	3.39666	6.6603e-05	6.82711e-06	0	0.25	3.18415	3.28042	2.16331	-3.94413	9.78282	0.186106	0.0251638	0.112173	0.0215805	0.460107	0.0895688	TRUE	Macrophage vs Rest	Macrophage	Rest
Cst3	0.9674	0.0326	3.3903	0.0043433	0.000789746	0	0.25	3.64542	3.98262	2.80666	-7.28904	9.38611	36.3811	8.07378	0.945825	0.684462	73.9725	12.2201	TRUE	Macrophage vs Rest	Macrophage	Rest
Hck	0.9674	0.0326	3.3903	4.73424e-05	8.49812e-06	0	0.25	3.83869	3.76044	2.58513	-5.61332	11.1723	0.318675	0.00816844	0.244105	0.00650839	0.704829	0.0155669	TRUE	Macrophage vs Rest	Macrophage	Rest
Vsir	0.9674	0.0326	3.3903	9.73916e-05	1.67251e-05	0	0.25	2.71088	2.76364	1.65918	-3.03984	7.77675	0.248566	0.0135965	0.171447	0.0104345	0.582404	0.0369334	TRUE	Macrophage vs Rest	Macrophage	Rest
Rps28	0.9672	0.0328	3.38398	0.00079878	0.000145189	0	0.25	3.30717	3.32842	2.40828	-5.55945	8.90943	6.58699	1.70477	0.878266	0.502622	12.7389	2.33616	TRUE	Macrophage vs Rest	Macrophage	Rest
Rgs10	0.967	0.033	3.37769	0.000356268	0.000363825	0	0.25	1.67373	2.16045	2.54006	-7.41883	6.93229	2.66155	9.15184	0.792224	0.459751	5.38827	4.9705	TRUE	Macrophage vs Rest	Macrophage	Rest
Bcl2a1d	0.967	0.033	3.37769	5.50217e-05	5.10207e-06	0	0.25	3.40902	3.20912	2.83794	-5.12355	13.7161	0.377311	0.00184448	0.178458	0.00100129	0.741948	0.00267115	TRUE	Macrophage vs Rest	Macrophage	Rest
Adrb2	0.9668	0.0332	3.37144	7.79828e-05	7.07834e-06	0	0.25	3.54403	3.58406	2.54766	-4.93894	14.3093	0.350542	0.0164423	0.217973	0.0143343	0.899479	0.0503209	TRUE	Macrophage vs Rest	Macrophage	Rest
Apobec1	0.9668	0.0332	3.37144	7.07938e-05	1.27007e-05	0	0.25	3.45594	3.23803	2.43766	-4.93969	10.4171	0.432761	0.0238991	0.297642	0.0211062	1.09247	0.0619535	TRUE	Macrophage vs Rest	Macrophage	Rest
Themis2	0.9668	0.0332	3.37144	2.43249e-05	4.31129e-06	0	0.25	3.25037	3.14753	2.19102	-4.0771	9.59892	0.132568	0.00200258	0.117272	0.00187083	0.317441	0.00644169	TRUE	Macrophage vs Rest	Macrophage	Rest
Tgfb1	0.9668	0.0332	3.37144	9.59377e-05	1.59788e-05	0	0.25	3.04656	3.01408	2.28204	-5.09743	9.5499	0.713195	0.115493	0.435946	0.080156	1.47071	0.182023	TRUE	Macrophage vs Rest	Macrophage	Rest
Ftl1-ps1	0.9668	0.0332	3.37144	0.000201456	1.93207e-05	0	0.25	3.8557	3.88907	3.3231	-7.14966	12.3539	0.319949	0.0689568	0.152964	0.0410793	0.611923	0.092788	TRUE	Macrophage vs Rest	Macrophage	Rest
Sp140	0.9666	0.0334	3.36523	2.11482e-05	4.54833e-06	0	0.25	2.62787	2.67687	1.54913	-6.26549	6.87884	0.15615	0.0229243	0.130019	0.01386	0.269117	0.0272808	TRUE	Macrophage vs Rest	Macrophage	Rest
Sap30	0.9666	0.0334	3.36523	5.00884e-05	9.25919e-06	0	0.25	2.62505	2.67245	1.64551	-3.00594	7.7865	0.300192	0.051434	0.230083	0.0424758	0.626002	0.0564826	TRUE	Macrophage vs Rest	Macrophage	Rest
Cytip	0.9664	0.0336	3.35905	2.41133e-05	3.56886e-06	0	0.25	3.82576	3.56562	2.93302	-5.96991	13.1064	0.169535	0.00740429	0.11536	0.00645569	0.401873	0.0214053	TRUE	Macrophage vs Rest	Macrophage	Rest
BC035044	0.9662	0.0338	3.35291	3.26417e-05	5.56381e-06	0	0.25	3.05945	3.11849	2.0257	-5.65924	9.52743	0.216061	0.00131749	0.163799	0.00110669	0.496617	0.00209357	TRUE	Macrophage vs Rest	Macrophage	Rest
Tm6sf1	0.9662	0.0338	3.35291	0.000137339	2.49e-05	0	0.25	2.43964	2.4669	1.425	-2.82863	6.65118	0.929258	0.285731	0.547482	0.185924	2.20017	0.394896	TRUE	Macrophage vs Rest	Macrophage	Rest
Dapp1	0.9662	0.0338	3.35291	3.15519e-05	9.11992e-06	0	0.25	2.92571	3.1132	2.17369	-7.35977	8.19569	0.182282	0.00695635	0.157425	0.00600775	0.447499	0.0174712	TRUE	Macrophage vs Rest	Macrophage	Rest
Dnase2a	0.9662	0.0338	3.35291	3.80584e-05	5.14024e-06	0	0.25	3.2914	3.30112	2.01438	-3.74518	8.63552	0.236456	0.0294853	0.195029	0.0207636	0.537919	0.0426637	TRUE	Macrophage vs Rest	Macrophage	Rest
Myo1f	0.966	0.034	3.3468	3.52594e-05	7.60389e-06	0	0.25	2.70879	2.79983	1.7706	-4.24924	8.71271	0.268324	0.00832654	0.20204	0.00653474	0.722602	0.0208084	TRUE	Macrophage vs Rest	Macrophage	Rest
Capg	0.9656	0.0344	3.33469	8.09897e-05	2.11997e-05	0	0.25	3.65482	3.98304	2.69212	-7.88353	9.92921	0.570428	0.154675	0.250478	0.0995758	0.964	0.295229	TRUE	Macrophage vs Rest	Macrophage	Rest
Npc2	0.9656	0.0344	3.33469	0.000575519	0.000110409	0	0.25	2.51343	2.64012	1.81068	-4.15262	7.13917	4.10005	1.49299	0.861058	0.520882	8.53013	1.83353	TRUE	Macrophage vs Rest	Macrophage	Rest
Tmem176b	0.9654	0.0346	3.32869	0.000719039	9.21655e-05	0	0.25	3.31984	3.30341	2.47887	-4.95382	9.2803	4.7049	1.01542	0.803697	0.384759	10.5804	1.5756	TRUE	Macrophage vs Rest	Macrophage	Rest
Casp1	0.9654	0.0346	3.32869	3.42374e-05	6.44049e-06	0	0.25	2.93423	2.9526	2.01187	-4.6606	8.81815	0.202677	0.0496424	0.173996	0.035335	0.431579	0.05912	TRUE	Macrophage vs Rest	Macrophage	Rest
Mt1	0.9654	0.0346	3.32869	0.000481875	0.000275464	0	0.25	2.51779	2.69755	3.21079	-7.79719	11.3836	3.33458	2.55962	0.704908	0.40323	7.00402	4.26207	TRUE	Macrophage vs Rest	Macrophage	Rest
Sp100	0.9652	0.0348	3.32272	4.69907e-05	1.53282e-05	0	0.25	2.39964	2.5893	1.74694	-4.54112	6.94401	0.305928	0.103765	0.226896	0.0616848	0.682687	0.208648	TRUE	Macrophage vs Rest	Macrophage	Rest
Dcxr	0.9652	0.0348	3.32272	3.82027e-05	6.64471e-06	0	0.25	2.81427	2.88781	1.88875	-4.21112	7.91344	0.239643	0.0627115	0.194391	0.0505125	0.5193	0.0765129	TRUE	Macrophage vs Rest	Macrophage	Rest
Gsdmd	0.9652	0.0348	3.32272	3.23126e-05	6.53077e-06	0	0.25	3.06587	3.05829	2.16876	-3.8637	8.24194	0.215424	0.0182604	0.184194	0.0166267	0.477736	0.0447291	TRUE	Macrophage vs Rest	Macrophage	Rest
H2-Q7	0.9652	0.0348	3.32272	4.12985e-05	9.35546e-06	0	0.25	3.31574	3.49407	2.15415	-6.8342	8.68552	0.160612	0.048852	0.119184	0.0308819	0.348738	0.0900935	TRUE	Macrophage vs Rest	Macrophage	Rest
Crip1	0.965	0.035	3.31678	0.000560443	0.000198263	0	0.25	2.64238	2.85743	3.25727	-8.1241	12.4011	4.95857	1.94255	0.597196	0.303707	8.52118	2.88972	TRUE	Macrophage vs Rest	Macrophage	Rest
Serpinf1	0.9648	0.0352	3.31087	8.84591e-05	4.05809e-05	0	0.25	2.73361	2.94444	2.34262	-8.15802	9.29184	0.604845	0.331994	0.380497	0.127691	1.33669	0.630814	TRUE	Macrophage vs Rest	Macrophage	Rest
Vamp8	0.9648	0.0352	3.31087	0.000200287	4.31217e-05	0	0.25	2.98386	3.05654	2.5325	-6.23686	9.3381	1.38176	0.426506	0.634162	0.216068	2.90887	0.554473	TRUE	Macrophage vs Rest	Macrophage	Rest
Ly86	0.9642	0.0358	3.29335	0.000332356	9.03113e-05	0	0.25	2.94793	3.13548	2.28736	-5.39527	9.20347	2.37028	2.03566	0.773741	0.270322	4.98273	1.64368	TRUE	Macrophage vs Rest	Macrophage	Rest
Dhrs3	0.9642	0.0358	3.29335	9.50794e-05	1.62299e-05	0	0.25	3.87613	3.49061	2.856	-5.04734	11.048	0.591461	0.061842	0.385596	0.0450845	1.33416	0.183664	TRUE	Macrophage vs Rest	Macrophage	Rest
Psme1	0.964	0.036	3.28757	0.000152841	3.2103e-05	0	0.25	2.79152	2.99016	1.94983	-5.38978	10.189	1.21223	0.363165	0.558317	0.219652	2.26568	0.506136	TRUE	Macrophage vs Rest	Macrophage	Rest
Lpl	0.964	0.036	3.28757	8.81082e-05	1.89952e-05	0	0.25	2.86656	2.92747	2.16592	-4.35213	9.08315	0.229446	0.109326	0.105163	0.0713025	0.519721	0.33538	TRUE	Macrophage vs Rest	Macrophage	Rest
Ucp2	0.9638	0.0362	3.28182	0.000223768	4.2462e-05	0	0.25	3.53162	3.96005	2.32153	-5.21012	9.02565	1.75079	0.31948	0.660293	0.15159	3.59886	0.640263	TRUE	Macrophage vs Rest	Macrophage	Rest
Tmem176a	0.9638	0.0362	3.28182	0.000438222	6.56723e-05	0	0.25	3.20157	3.21612	2.43423	-5.88625	9.27174	2.92031	0.703805	0.746973	0.318147	6.53043	1.09942	TRUE	Macrophage vs Rest	Macrophage	Rest
Ifi207	0.9638	0.0362	3.28182	2.17066e-05	3.62315e-06	0	0.25	3.42612	3.59382	4.22917	-9.78201	14.4487	0.190567	0.00166004	0.112173	0.00139654	0.271146	0.00547792	TRUE	Macrophage vs Rest	Macrophage	Rest
Fcgrt	0.9636	0.0364	3.27611	0.000172469	3.49333e-05	0	0.25	2.99187	3.09821	2.45982	-5.635	9.37103	0.882731	0.238276	0.477374	0.139417	2.04334	0.541872	TRUE	Macrophage vs Rest	Macrophage	Rest
Cd163	0.9634	0.0366	3.27042	7.17113e-05	9.13743e-06	0	0.25	3.00065	3.12323	2.43617	-6.21169	10.946	0.380497	0.00930149	0.223709	0.00866907	0.886994	0.0318755	TRUE	Macrophage vs Rest	Macrophage	Rest
Il6ra	0.9634	0.0366	3.27042	3.69174e-05	8.48255e-06	0	0.25	2.86645	2.95252	1.92364	-4.62764	9.04089	0.266412	0.0207373	0.219885	0.0130958	0.724379	0.0462666	TRUE	Macrophage vs Rest	Macrophage	Rest
Zfp36	0.9632	0.0368	3.26476	0.00043125	5.76589e-05	0	0.25	3.20903	3.08335	3.15046	-7.4624	10.6028	2.83746	0.399373	0.48566	0.111091	6.54239	0.806961	TRUE	Macrophage vs Rest	Macrophage	Rest
Dleu2	0.9632	0.0368	3.26476	8.10166e-05	1.87739e-05	0	0.25	4.06969	3.56503	3.33565	-7.27484	13.2557	0.54366	0.102844	0.351816	0.0611842	1.29264	0.236789	TRUE	Macrophage vs Rest	Macrophage	Rest
Lpar6	0.963	0.037	3.25914	7.86103e-05	1.10182e-05	0	0.25	3.2368	3.28057	2.1721	-3.71934	9.07257	0.475463	0.0586276	0.309751	0.0377592	1.21568	0.113667	TRUE	Macrophage vs Rest	Macrophage	Rest
Il16	0.963	0.037	3.25914	3.59457e-05	1.06569e-05	0	0.25	2.74329	2.86451	2.30061	-6.39866	9.12267	0.177183	0.0225553	0.151052	0.0194198	0.437508	0.0462128	TRUE	Macrophage vs Rest	Macrophage	Rest
Rcn3	0.963	0.037	3.25914	3.41909e-05	2.79475e-05	0	0.25	2.43905	2.96017	2.60165	-6.98395	8.24415	0.135755	0.191718	0.104525	0.104688	0.272035	0.433305	TRUE	Macrophage vs Rest	Macrophage	Rest
Mgst1	0.9626	0.0374	3.24797	6.78353e-05	4.28948e-05	0	0.25	1.99209	2.29488	2.21887	-5.3913	8.52611	0.412365	0.335	0.197578	0.15275	0.75566	0.652076	TRUE	Macrophage vs Rest	Macrophage	Rest
Txnip	0.9626	0.0374	3.24797	0.000147437	3.87882e-05	0	0.25	2.35414	2.47668	1.96068	-5.1369	7.78152	0.985344	0.269926	0.482473	0.133646	2.26461	0.655795	TRUE	Macrophage vs Rest	Macrophage	Rest
Lfng	0.9624	0.0376	3.24243	3.00429e-05	5.56182e-06	0	0.25	3.12318	3.19931	2.3342	-4.87734	9.14128	0.153601	0.0265603	0.117909	0.0230824	0.349588	0.056149	TRUE	Macrophage vs Rest	Macrophage	Rest
Uba52	0.9624	0.0376	3.24243	0.000431095	7.28206e-05	0	0.25	4.03882	4.86431	2.9012	-7.24161	9.95052	3.07392	0.646058	0.795411	0.273247	6.2108	1.04175	TRUE	Macrophage vs Rest	Macrophage	Rest
Rpl10	0.9624	0.0376	3.24243	0.00159597	0.000252941	0	0.25	4.37063	5.27448	2.96678	-7.96607	9.66921	13.3633	2.39466	0.888464	0.406234	24.5691	3.79965	TRUE	Macrophage vs Rest	Macrophage	Rest
Tmem119	0.9624	0.0376	3.24243	6.09348e-05	9.82654e-06	0	0.25	3.23885	3.30583	2.47006	-7.04396	12.3786	0.251115	0.0276408	0.154238	0.0155727	0.606359	0.103282	TRUE	Macrophage vs Rest	Macrophage	Rest
Ier5	0.9624	0.0376	3.24243	0.000246237	2.1639e-05	0	0.25	3.16899	3.11903	2.56492	-5.15285	10.2688	1.65519	0.0974153	0.460803	0.0597876	3.83389	0.199118	TRUE	Macrophage vs Rest	Macrophage	Rest
Cebpa	0.9624	0.0376	3.24243	4.83397e-05	5.25426e-06	0	0.25	3.21305	3.33943	2.22989	-4.22157	9.93019	0.303378	0.033701	0.213512	0.0288003	0.773907	0.0495037	TRUE	Macrophage vs Rest	Macrophage	Rest
Gm26740	0.9622	0.0378	3.23691	4.30376e-05	1.09434e-05	0	0.25	3.42289	3.41606	2.60051	-6.28354	11.5952	0.277884	0.0111723	0.210962	0.00729889	0.700307	0.0298137	TRUE	Macrophage vs Rest	Macrophage	Rest
Dock2	0.9622	0.0378	3.23691	3.49354e-05	1.02197e-05	0	0.25	2.76643	2.93127	2.27939	-6.10999	11.4398	0.289357	0.0200521	0.169535	0.0143079	0.824012	0.0588325	TRUE	Macrophage vs Rest	Macrophage	Rest
G530011O06Rik	0.962	0.038	3.23143	8.62876e-05	5.23995e-06	0	0.25	4.2241	4.30011	3.22149	-5.18671	12.7365	0.571065	0.0265605	0.220523	0.0173645	1.3246	0.0570145	TRUE	Macrophage vs Rest	Macrophage	Rest
Entpd1	0.9618	0.0382	3.22597	3.05163e-05	1.40802e-05	0	0.25	2.11259	2.29214	1.95401	-4.496	8.27395	0.195666	0.0700106	0.159975	0.0455587	0.485272	0.142835	TRUE	Macrophage vs Rest	Macrophage	Rest
Cenpx	0.9618	0.0382	3.22597	6.2876e-05	1.60495e-05	0	0.25	2.46544	2.668	1.69631	-4.13894	7.08535	0.217973	0.0689039	0.158062	0.050249	0.397536	0.118382	TRUE	Macrophage vs Rest	Macrophage	Rest
Pou2f2	0.9616	0.0384	3.22054	6.63453e-05	1.46091e-05	0	0.25	2.33133	2.26892	1.46841	-3.5199	7.7612	0.480562	0.11544	0.319949	0.086559	1.26532	0.179589	TRUE	Macrophage vs Rest	Macrophage	Rest
Hspa1a	0.9616	0.0384	3.22054	0.000507561	6.44923e-05	0	0.25	3.68999	3.89254	3.45172	-8.3577	11.3746	3.26768	0.373048	0.407266	0.1103	7.897	0.86604	TRUE	Macrophage vs Rest	Macrophage	Rest
Lcp2	0.9616	0.0384	3.22054	2.99278e-05	6.84084e-06	0	0.25	3.15367	3.09059	2.07209	-4.5887	8.45474	0.218611	0.0113304	0.183556	0.0100129	0.451364	0.0248254	TRUE	Macrophage vs Rest	Macrophage	Rest
Cks2	0.9614	0.0386	3.21514	5.66719e-05	1.20921e-05	0	0.25	2.51567	2.4462	1.78652	-6.35162	9.70334	0.254302	0.0970991	0.117909	0.0660852	0.464972	0.0923423	TRUE	Macrophage vs Rest	Macrophage	Rest
Arhgap45	0.9614	0.0386	3.21514	2.67197e-05	9.66353e-06	0	0.25	2.41875	2.21104	3.4919	-8.62244	12.587	0.18037	0.00911703	0.144678	0.00737793	0.39916	0.0258745	TRUE	Macrophage vs Rest	Macrophage	Rest
Rarres2	0.9606	0.0394	3.19379	5.75326e-05	8.35149e-05	0	0.25	1.64678	2.25553	2.86463	-8.24777	8.90483	0.332696	0.629763	0.129382	0.177255	0.51661	1.27247	TRUE	Macrophage vs Rest	Macrophage	Rest
Anxa3	0.9606	0.0394	3.19379	6.3366e-05	1.8274e-05	0	0.25	2.41275	2.51216	1.73993	-4.01739	7.53783	0.319312	0.100261	0.232632	0.0587863	0.743731	0.228659	TRUE	Macrophage vs Rest	Macrophage	Rest
Icam1	0.9604	0.0396	3.18852	3.14721e-05	5.31758e-06	0	0.25	2.96051	2.9825	2.31473	-5.07424	10.2342	0.185468	0.0306974	0.118547	0.0194988	0.409279	0.0688791	TRUE	Macrophage vs Rest	Macrophage	Rest
S100a8	0.9604	0.0396	3.18852	0.000239883	0.000326785	0	0.25	2.93686	2.94257	3.42634	-13.2364	15.2423	0.64436	6.34451	0.133206	0.0349661	0.793268	7.38823	TRUE	Macrophage vs Rest	Macrophage	Rest
Tnfrsf13b	0.9604	0.0396	3.18852	3.75609e-05	9.5456e-06	0	0.25	2.48395	2.46596	1.6332	-3.97984	6.82744	0.226259	0.0135702	0.186743	0.0123053	0.50756	0.021382	TRUE	Macrophage vs Rest	Macrophage	Rest
Tmem106a	0.9602	0.0398	3.18327	6.48387e-05	1.12533e-05	0	0.25	2.50756	2.48976	1.63525	-2.93463	7.9056	0.416827	0.073673	0.28617	0.0564676	0.946872	0.0748036	TRUE	Macrophage vs Rest	Macrophage	Rest
Ier2	0.96	0.04	3.17805	0.000233967	6.13392e-05	0	0.25	2.87732	2.99852	3.02549	-7.08283	11.1908	1.55066	0.441792	0.425112	0.137151	3.59475	0.827797	TRUE	Macrophage vs Rest	Macrophage	Rest
Olfml3	0.96	0.04	3.17805	7.30981e-05	3.21569e-05	0	0.25	2.4884	2.61982	2.5306	-9.05866	9.80963	0.351179	0.190348	0.210325	0.0912756	0.796713	0.461572	TRUE	Macrophage vs Rest	Macrophage	Rest
Rpl35	0.96	0.04	3.17805	0.00103282	0.000256157	0	0.25	3.74586	2.67998	4.08342	-9.0172	11.7185	7.86742	3.36749	0.871256	0.526363	15.2943	3.78834	TRUE	Macrophage vs Rest	Macrophage	Rest
Lrch4	0.96	0.04	3.17805	2.32292e-05	5.77723e-06	0	0.25	2.32571	2.31369	2.80507	-5.7376	8.87554	0.135118	0.0190509	0.121734	0.0176543	0.334993	0.053787	TRUE	Macrophage vs Rest	Macrophage	Rest
Lmo2	0.9598	0.0402	3.17286	8.53958e-05	2.57895e-05	0	0.25	2.43012	2.55875	1.81941	-4.99995	7.40611	0.590824	0.149693	0.410453	0.0572844	1.38496	0.249934	TRUE	Macrophage vs Rest	Macrophage	Rest
Srgn	0.9592	0.0408	3.15742	0.000225262	4.64043e-05	0	0.25	2.66998	2.76846	1.94968	-4.59891	8.69922	1.61057	0.204897	0.565328	0.072699	3.30397	0.419895	TRUE	Macrophage vs Rest	Macrophage	Rest
Metrnl	0.9592	0.0408	3.15742	0.00010417	1.77145e-05	0	0.25	2.86546	2.94034	2.0955	-3.32066	8.73616	0.536649	0.0909864	0.297004	0.0665332	1.20855	0.189362	TRUE	Macrophage vs Rest	Macrophage	Rest
Malat1	0.9592	0.0408	3.15742	0.0126627	0.00891654	0	0.25	3.40957	2.48569	5.13847	-12.8014	14.7687	93.5539	100.49	0.920331	0.631235	190.275	133.605	TRUE	Macrophage vs Rest	Macrophage	Rest
Pam16	0.959	0.041	3.15232	5.1578e-05	2.55265e-05	0	0.25	2.01753	2.31678	2.5506	-5.83282	8.16853	0.566604	0.257753	0.306565	0.143053	0.78864	0.365827	TRUE	Macrophage vs Rest	Macrophage	Rest
Cfh	0.9588	0.0412	3.14724	8.41781e-05	3.08988e-05	0	0.25	2.79424	2.96937	2.52805	-5.69547	14.8569	0.440409	0.143633	0.267049	0.0529894	1.13961	0.405754	TRUE	Macrophage vs Rest	Macrophage	Rest
Necap2	0.9586	0.0414	3.14219	5.94975e-05	1.31794e-05	0	0.25	2.40125	2.53863	1.67237	-3.12202	6.28883	0.409179	0.116917	0.304015	0.0948855	0.887694	0.189325	TRUE	Macrophage vs Rest	Macrophage	Rest
Itgb2	0.9586	0.0414	3.14219	4.62079e-05	1.20047e-05	0	0.25	2.34784	2.47916	1.67834	-4.60394	8.38455	0.327598	0.0134121	0.247291	0.00822113	0.842687	0.0245412	TRUE	Macrophage vs Rest	Macrophage	Rest
Spp1	0.9586	0.0414	3.14219	0.000128648	5.41759e-05	0	0.25	2.49522	2.50086	2.13802	-5.2829	9.49305	0.77693	0.294087	0.3174	0.11781	1.19796	0.636727	TRUE	Macrophage vs Rest	Macrophage	Rest
Clec10a	0.9586	0.0414	3.14219	5.46113e-05	1.77109e-05	0	0.25	2.76384	2.78763	2.8311	-7.99911	11.7559	0.298279	0.00779953	0.159337	0.00205528	0.644521	0.00625421	TRUE	Macrophage vs Rest	Macrophage	Rest
Myo1g	0.9584	0.0416	3.13716	1.86106e-05	3.61865e-06	0	0.25	3.05872	2.91151	2.44905	-3.87323	12.6601	0.142129	0.00213433	0.118547	0.00189718	0.357188	0.00681938	TRUE	Macrophage vs Rest	Macrophage	Rest
Apod	0.9584	0.0416	3.13716	0.000226084	0.00107878	0	0.25	2.36916	2.80439	2.91612	-11.4665	10.47	1.65646	7.8278	0.499044	0.228321	3.6053	16.817	TRUE	Macrophage vs Rest	Macrophage	Rest
Gm10076	0.9582	0.0418	3.13216	0.000495269	0.000124676	0	0.25	2.91916	3.0786	3.76022	-9.5373	11.8805	3.14274	1.22379	0.691523	0.390635	7.36809	1.77051	TRUE	Macrophage vs Rest	Macrophage	Rest
Rack1	0.9582	0.0418	3.13216	0.000485358	0.000105114	0	0.25	2.45464	2.67944	1.5881	-4.62162	6.82919	2.13702	0.568454	0.397706	0.235145	3.62875	1.26845	TRUE	Macrophage vs Rest	Macrophage	Rest
Il21r	0.958	0.042	3.12718	3.0237e-05	6.31372e-06	0	0.25	2.31467	2.39644	1.8043	-4.29587	7.19126	0.172084	0.0164423	0.144041	0.0148876	0.405477	0.061968	TRUE	Macrophage vs Rest	Macrophage	Rest
Arpc3	0.958	0.042	3.12718	0.000308617	8.80405e-05	0	0.25	2.13702	2.2165	1.56941	-3.51679	5.58487	2.5003	1.4287	0.799235	0.4856	4.7763	1.52726	TRUE	Macrophage vs Rest	Macrophage	Rest
BC028528	0.958	0.042	3.12718	5.37308e-05	1.27916e-05	0	0.25	2.56331	2.60503	1.83798	-3.78156	8.88604	0.378586	0.0973889	0.278521	0.0704066	0.810862	0.173381	TRUE	Macrophage vs Rest	Macrophage	Rest
Axl	0.9578	0.0422	3.12222	8.23345e-05	2.09899e-05	0	0.25	2.38576	2.52648	1.63791	-3.64919	6.61964	0.490122	0.101975	0.319949	0.0784169	1.19504	0.368559	TRUE	Macrophage vs Rest	Macrophage	Rest
Cd83	0.9578	0.0422	3.12222	0.00029527	8.25749e-06	0	0.25	3.67926	3.28208	2.8488	-4.9291	14.2325	1.89419	0.0369419	0.355641	0.0325947	4.66675	0.0590634	TRUE	Macrophage vs Rest	Macrophage	Rest
Sema4a	0.9578	0.0422	3.12222	4.15208e-05	8.77113e-06	0	0.25	2.54041	2.50544	1.89057	-4.38686	7.71473	0.298279	0.0371	0.232632	0.0334379	0.705813	0.0979041	TRUE	Macrophage vs Rest	Macrophage	Rest
Adam33	0.9578	0.0422	3.12222	4.07952e-05	9.37179e-06	0	0.25	2.34105	2.45563	2.24879	-5.63694	8.56216	0.183556	0.0253747	0.138942	0.0204738	0.444713	0.0650019	TRUE	Macrophage vs Rest	Macrophage	Rest
Slco2b1	0.9576	0.0424	3.11728	5.69229e-05	1.17676e-05	0	0.25	2.68096	2.69764	2.19858	-4.07776	9.10609	0.349267	0.0244261	0.260676	0.0196042	0.884482	0.0844667	TRUE	Macrophage vs Rest	Macrophage	Rest
Rps6ka1	0.9576	0.0424	3.11728	2.75144e-05	7.20046e-06	0	0.25	2.22494	2.17252	1.43403	-3.10369	6.23384	0.204589	0.0469284	0.181644	0.0367579	0.469107	0.0730749	TRUE	Macrophage vs Rest	Macrophage	Rest
Selenop	0.9574	0.0426	3.11237	0.000831365	0.000184403	0	0.25	2.98756	3.00783	3.57933	-8.18664	11.8554	1.64691	0.535708	0.314213	0.114279	3.16477	0.885968	TRUE	Macrophage vs Rest	Macrophage	Rest
P2ry12	0.9572	0.0428	3.10747	4.45335e-05	1.05919e-05	0	0.25	2.77407	2.81879	2.57286	-5.29078	9.12321	0.23072	0.0313822	0.172084	0.027272	0.572352	0.0835204	TRUE	Macrophage vs Rest	Macrophage	Rest
Ciita	0.9572	0.0428	3.10747	2.74055e-05	5.44719e-06	0	0.25	2.88583	2.94419	2.10041	-5.16246	9.33176	0.144041	0.00374167	0.107075	0.00274038	0.31094	0.00694563	TRUE	Macrophage vs Rest	Macrophage	Rest
Nfkbid	0.9572	0.0428	3.10747	3.54605e-05	4.87279e-06	0	0.25	2.6304	2.63751	2.4094	-5.74805	11.3957	0.188018	0.0119365	0.130019	0.0107771	0.433853	0.0160097	TRUE	Macrophage vs Rest	Macrophage	Rest
Gpsm3	0.957	0.043	3.1026	7.3926e-05	2.84636e-05	0	0.25	2.54554	2.89073	2.60343	-8.58591	8.58268	0.503506	0.225131	0.349267	0.104134	1.06336	0.245868	TRUE	Macrophage vs Rest	Macrophage	Rest
Rnf213	0.957	0.043	3.1026	2.07557e-05	8.17143e-06	0	0.25	2.14628	1.88792	2.20563	-5.91592	10.585	0.149139	0.0906688	0.116635	0.0613423	0.28899	0.0958792	TRUE	Macrophage vs Rest	Macrophage	Rest
Lacc1	0.957	0.043	3.1026	4.66038e-05	1.12725e-05	0	0.25	2.43217	2.46998	1.63992	-2.89019	7.05469	0.269599	0.0506963	0.214149	0.0401307	0.60439	0.0867993	TRUE	Macrophage vs Rest	Macrophage	Rest
Ftl1	0.9568	0.0432	3.09775	0.00477329	0.00135215	0	0.25	3.59883	2.73839	4.55973	-10.3039	12.1059	34.3633	27.4485	0.898662	0.586862	78.3039	19.1257	TRUE	Macrophage vs Rest	Macrophage	Rest
Rpl27	0.9566	0.0434	3.09293	0.000480413	0.000103337	0	0.25	4.06113	5.27744	2.94005	-6.59033	9.13814	4.35118	1.03344	0.818356	0.275487	7.52932	1.59929	TRUE	Macrophage vs Rest	Macrophage	Rest
Blvrb	0.9564	0.0436	3.08812	0.000177384	4.00423e-05	0	0.25	2.42126	2.3759	1.85974	-5.09034	8.5368	1.24474	0.505231	0.560229	0.268478	2.51323	0.535452	TRUE	Macrophage vs Rest	Macrophage	Rest
Abca9	0.9564	0.0436	3.08812	2.88217e-05	1.18162e-05	0	0.25	2.6014	2.56437	2.8912	-6.2483	13.2991	0.18993	0.0369157	0.142129	0.0253485	0.493415	0.118672	TRUE	Macrophage vs Rest	Macrophage	Rest
Fos	0.9564	0.0436	3.08812	0.00122146	0.00028515	0	0.25	2.93949	2.97312	3.61829	-9.16924	11.9579	7.30148	1.80497	0.551307	0.235646	17.2604	3.63583	TRUE	Macrophage vs Rest	Macrophage	Rest
Zeb2os	0.9562	0.0438	3.08333	7.53947e-05	1.14922e-05	0	0.25	2.77204	2.80208	1.93952	-3.05459	8.54974	0.402168	0.0381276	0.29318	0.0345445	1.00795	0.0669016	TRUE	Macrophage vs Rest	Macrophage	Rest
Rhog	0.956	0.044	3.07857	6.15216e-05	1.4624e-05	0	0.25	2.281	2.27329	1.4048	-3.64629	6.68545	0.432123	0.120527	0.315488	0.099444	0.915095	0.228672	TRUE	Macrophage vs Rest	Macrophage	Rest
Rassf4	0.956	0.044	3.07857	6.09367e-05	1.82676e-05	0	0.25	2.2925	2.00268	1.69079	-5.39753	7.65455	0.481837	0.16711	0.330784	0.114832	1.0996	0.250315	TRUE	Macrophage vs Rest	Macrophage	Rest
P2ry13	0.956	0.044	3.07857	2.35426e-05	2.51965e-06	0	0.25	2.9121	2.96581	2.33107	-4.9234	9.57834	0.124283	0.00144924	0.104525	0.00142289	0.300083	0.00295035	TRUE	Macrophage vs Rest	Macrophage	Rest
Atp6v0c	0.9558	0.0442	3.07382	0.000323561	0.00011326	0	0.25	0.65779	0.96809	2.90913	-6.07114	6.93163	2.0325	1.14612	0.509879	0.362546	4.79854	3.39468	TRUE	Macrophage vs Rest	Macrophage	Rest
Rbm47	0.9558	0.0442	3.07382	2.1662e-05	5.8776e-06	0	0.25	2.17665	2.30391	1.61266	-3.78539	7.65534	0.142766	0.0180232	0.107712	0.0160734	0.398931	0.0688966	TRUE	Macrophage vs Rest	Macrophage	Rest
Ifi203	0.9558	0.0442	3.07382	6.3654e-05	1.96275e-05	0	0.25	2.35871	2.4732	1.7831	-4.60963	7.44372	0.523264	0.081394	0.321861	0.0476667	1.12059	0.188363	TRUE	Macrophage vs Rest	Macrophage	Rest
Ifi47	0.9556	0.0444	3.0691	4.38051e-05	1.15674e-05	0	0.25	3.03174	3.0307	2.78268	-6.65759	11.9252	0.25239	0.0409208	0.152326	0.0257964	0.532507	0.0931679	TRUE	Macrophage vs Rest	Macrophage	Rest
Zfp36l1	0.9556	0.0444	3.0691	0.000179799	4.51696e-05	0	0.25	2.66638	2.81764	2.14272	-4.41094	8.70573	1.10707	0.316822	0.510516	0.163896	2.53581	0.758817	TRUE	Macrophage vs Rest	Macrophage	Rest
Renbp	0.9556	0.0444	3.0691	3.05467e-05	5.72059e-06	0	0.25	3.25759	3.05486	2.368	-4.47532	9.03129	0.169535	0.0278779	0.142766	0.0211325	0.39277	0.0459082	TRUE	Macrophage vs Rest	Macrophage	Rest
Marcksl1	0.9556	0.0444	3.0691	0.00026148	4.77506e-05	0	0.25	2.61996	2.75928	2.64474	-6.78148	10.8235	1.58571	0.405406	0.455704	0.18379	3.73204	0.582908	TRUE	Macrophage vs Rest	Macrophage	Rest
Nfkbiz	0.9556	0.0444	3.0691	0.000101325	9.73785e-06	0	0.25	3.06728	3.00181	2.63786	-5.76318	12.1813	0.560867	0.0594443	0.254939	0.0413691	1.32396	0.0964427	TRUE	Macrophage vs Rest	Macrophage	Rest
Btk	0.9554	0.0446	3.0644	2.10986e-05	6.70098e-06	0	0.25	2.54528	2.72719	1.86695	-5.48019	10.8419	0.141491	0.0050855	0.122371	0.00447946	0.332931	0.0130089	TRUE	Macrophage vs Rest	Macrophage	Rest
Pdlim4	0.9554	0.0446	3.0644	4.83266e-05	4.00973e-05	0	0.25	1.82023	2.14575	2.32077	-6.56981	7.59427	0.299554	0.266972	0.192479	0.118337	0.595765	0.530607	TRUE	Macrophage vs Rest	Macrophage	Rest
Klf2	0.9552	0.0448	3.05971	0.000358636	7.38395e-05	0	0.25	2.93213	2.95649	3.00706	-8.00199	11.5719	1.85659	0.425093	0.340982	0.0878501	4.62713	0.958364	TRUE	Macrophage vs Rest	Macrophage	Rest
2410006H16Rik	0.955	0.045	3.05505	0.000133018	3.71641e-05	0	0.25	2.05377	2.16755	1.42866	-3.96423	5.8632	1.08604	0.23973	0.520714	0.137467	1.94807	0.402447	TRUE	Macrophage vs Rest	Macrophage	Rest
Tpm3	0.9548	0.0452	3.0504	0.000170586	3.92745e-05	0	0.25	2.47944	2.54885	1.71336	-4.25682	7.11169	1.34289	0.517167	0.622052	0.2938	2.64408	0.604409	TRUE	Macrophage vs Rest	Macrophage	Rest
Lgmn	0.9548	0.0452	3.0504	0.000611986	7.7027e-05	0	0.25	2.61329	2.65499	1.81066	-3.64717	6.89494	3.68003	1.03475	0.782027	0.462781	8.87269	2.15116	TRUE	Macrophage vs Rest	Macrophage	Rest
Mgst3	0.9546	0.0454	3.04578	0.000130644	7.71047e-05	0	0.25	1.56224	1.6057	2.92343	-7.18575	9.77442	1.39515	1.34821	0.435309	0.337145	2.04588	1.18612	TRUE	Macrophage vs Rest	Macrophage	Rest
Efhd2	0.9546	0.0454	3.04578	0.000132613	3.18451e-05	0	0.25	2.17529	2.25671	1.51778	-4.14691	6.97132	0.945829	0.381396	0.511791	0.22811	1.9849	0.596599	TRUE	Macrophage vs Rest	Macrophage	Rest
Fam49b	0.9544	0.0456	3.04117	0.000151409	4.12321e-05	0	0.25	1.81079	1.87562	1.11123	-3.10693	6.03149	1.08923	0.48425	0.572976	0.308714	2.52289	0.759496	TRUE	Macrophage vs Rest	Macrophage	Rest
Arhgap30	0.9544	0.0456	3.04117	1.78144e-05	3.62344e-06	0	0.25	1.96005	1.97929	2.82791	-5.99503	10.1777	0.176545	0.00959133	0.13703	0.00772048	0.393845	0.0236441	TRUE	Macrophage vs Rest	Macrophage	Rest
Junb	0.9544	0.0456	3.04117	0.00101176	0.00016911	0	0.25	2.78543	2.73591	3.24208	-7.32629	11.121	5.55451	1.27902	0.562779	0.295065	13.2245	2.40078	TRUE	Macrophage vs Rest	Macrophage	Rest
Ckb	0.9542	0.0458	3.03659	0.000448157	0.00023214	0	0.25	1.7576	2.12192	2.0471	-5.71814	6.94208	4.19693	2.63966	0.773741	0.584754	6.73357	4.18025	TRUE	Macrophage vs Rest	Macrophage	Rest
Tmem173	0.9536	0.0464	3.02294	3.08524e-05	8.79521e-06	0	0.25	2.12346	2.16348	1.65649	-4.14803	8.2636	0.218611	0.0256381	0.181644	0.0231351	0.510493	0.0543454	TRUE	Macrophage vs Rest	Macrophage	Rest
Tnfrsf1b	0.9534	0.0466	3.01843	2.32381e-05	6.60461e-06	0	0.25	2.17249	2.19711	1.73015	-4.03221	7.14676	0.151051	0.0208427	0.135118	0.0127533	0.380361	0.0272871	TRUE	Macrophage vs Rest	Macrophage	Rest
Limd2	0.9534	0.0466	3.01843	0.000120933	3.14797e-05	0	0.25	2.07755	2.11981	1.79684	-3.88862	6.94428	0.784578	0.525259	0.446144	0.258149	1.71935	0.473155	TRUE	Macrophage vs Rest	Macrophage	Rest
Nckap1l	0.9532	0.0468	3.01394	3.29209e-05	8.50687e-06	0	0.25	3.01263	2.657	2.33075	-5.57395	8.83722	0.238368	0.00432136	0.191842	0.00387342	0.558014	0.0121516	TRUE	Macrophage vs Rest	Macrophage	Rest
Plin2	0.9532	0.0468	3.01394	8.87288e-05	1.94592e-05	0	0.25	2.25545	2.25689	1.62897	-2.68836	6.49971	0.558956	0.175727	0.360739	0.138863	1.21239	0.325669	TRUE	Macrophage vs Rest	Macrophage	Rest
Ifnar2	0.9532	0.0468	3.01394	0.00010888	2.67974e-05	0	0.25	2.43045	2.4911	1.73664	-3.44025	6.67821	0.717019	0.1957	0.447419	0.14553	1.62447	0.369058	TRUE	Macrophage vs Rest	Macrophage	Rest
Fgl2	0.953	0.047	3.00947	5.55622e-05	1.91731e-05	0	0.25	2.31932	2.48089	2.05208	-4.99044	8.34349	0.3703	0.0464543	0.231995	0.0269031	0.866239	0.191613	TRUE	Macrophage vs Rest	Macrophage	Rest
Fmc1	0.9528	0.0472	3.00501	7.14494e-05	5.12236e-05	0	0.25	1.50778	1.85453	1.95115	-5.9505	7.07678	0.242193	0.131302	0.16826	0.0828964	0.364893	0.217041	TRUE	Macrophage vs Rest	Macrophage	Rest
S100a4	0.9528	0.0472	3.00501	0.000163156	3.08281e-05	0	0.25	2.55411	2.39621	2.5133	-5.05969	11.3794	1.25621	0.258301	0.275335	0.149772	2.32943	0.429381	TRUE	Macrophage vs Rest	Macrophage	Rest
Rpl23a	0.9526	0.0474	3.00057	0.0010868	0.000207078	0	0.25	4.25272	4.82988	3.2052	-8.00883	10.0167	8.76226	1.92852	0.87508	0.401966	16.1253	3.16035	TRUE	Macrophage vs Rest	Macrophage	Rest
Chrna3	0.9812	0.0188	3.95492	6.08769e-05	6.79047e-06	0	0.25	3.65717	3.57529	2.15594	-5.08076	12.3972	0.380916	0.0429296	0.106579	0.0167926	0.317647	0.0484637	TRUE	NF1 vs Rest	NF1	Rest
Ngfr	0.9772	0.0228	3.75793	0.000689329	0.000116854	0	0.25	3.10967	3.23634	1.92161	-5.78833	8.41448	10.9538	1.77524	0.897268	0.364481	18.3097	2.41513	TRUE	NF1 vs Rest	NF1	Rest
Thy1	0.9746	0.0254	3.64728	0.000694413	0.000103228	0	0.25	3.09131	3.11181	1.79859	-4.03432	8.07205	11.4448	1.19656	0.918815	0.316243	19.3267	2.27534	TRUE	NF1 vs Rest	NF1	Rest
Trappc3l	0.9734	0.0266	3.59988	0.000225179	3.23779e-05	0	0.25	3.23173	3.43101	1.60398	-1.97837	7.32653	3.24164	0.258286	0.618315	0.130955	5.64245	0.545354	TRUE	NF1 vs Rest	NF1	Rest
Nptx1	0.9728	0.0272	3.57696	0.000210841	3.01146e-05	0	0.25	2.82049	2.84183	1.65812	-4.61075	8.50228	3.22663	0.351411	0.6591	0.173018	4.91632	0.476749	TRUE	NF1 vs Rest	NF1	Rest
Paqr9	0.9728	0.0272	3.57696	0.000135575	3.05654e-05	0	0.25	2.17097	2.11311	1.36239	-3.29814	6.73834	2.3336	0.37433	0.601385	0.207497	3.29235	0.478282	TRUE	NF1 vs Rest	NF1	Rest
Hopx	0.9712	0.0288	3.51816	0.000508139	6.03378e-05	0	0.25	3.3263	3.3825	2.19489	-4.36123	9.0733	8.87881	0.940279	0.7803	0.29341	10.5743	1.37229	TRUE	NF1 vs Rest	NF1	Rest
Prkcb	0.9696	0.0304	3.46244	0.00016577	3.07359e-05	0	0.25	2.60124	2.59267	1.62766	-3.86379	7.72099	2.54599	0.286728	0.578299	0.137997	3.74984	0.470486	TRUE	NF1 vs Rest	NF1	Rest
Creg2	0.968	0.032	3.4095	6.14226e-05	1.22908e-05	0	0.25	2.83948	2.84266	1.78621	-4.06206	7.42138	0.757601	0.0381085	0.319738	0.0299559	1.44523	0.0744545	TRUE	NF1 vs Rest	NF1	Rest
Htr3a	0.968	0.032	3.4095	0.000185477	2.73492e-05	0	0.25	3.29911	3.23419	2.09982	-2.94874	9.42159	2.41209	0.176679	0.540977	0.0840443	5.03231	0.292109	TRUE	NF1 vs Rest	NF1	Rest
Cntn1	0.9674	0.0326	3.3903	0.0005921	9.26105e-05	0	0.25	2.89304	2.8502	1.79511	-4.00848	9.32671	8.99039	1.19127	0.835321	0.360337	14.7764	2.02573	TRUE	NF1 vs Rest	NF1	Rest
Cplx2	0.9666	0.0334	3.36523	0.000267983	3.5329e-05	0	0.25	2.8933	2.86856	1.77036	-3.5534	9.1867	4.49675	0.464093	0.672951	0.248395	6.14759	0.553673	TRUE	NF1 vs Rest	NF1	Rest
Scn8a	0.9658	0.0342	3.34073	0.00016441	4.13286e-05	0	0.25	2.76778	2.74643	1.75233	-3.21442	7.41779	2.5256	0.477908	0.691035	0.222258	5.25739	1.07836	TRUE	NF1 vs Rest	NF1	Rest
Ryr2	0.9658	0.0342	3.34073	8.1831e-05	1.78151e-05	0	0.25	2.77459	2.82091	1.87112	-3.52551	8.85265	1.20085	0.153219	0.434398	0.0861569	1.52554	0.242881	TRUE	NF1 vs Rest	NF1	Rest
Gpr158	0.9656	0.0344	3.33469	0.000149037	2.77235e-05	0	0.25	2.84536	2.8262	1.71875	-2.82874	8.85009	2.30166	0.287922	0.615237	0.154113	3.69825	0.50769	TRUE	NF1 vs Rest	NF1	Rest
Kcnq4	0.9656	0.0344	3.33469	8.13218e-05	1.93167e-05	0	0.25	2.96882	3.15047	2.69178	-8.35293	10.593	0.220084	0.0364293	0.10581	0.0245931	0.168375	0.04105	TRUE	NF1 vs Rest	NF1	Rest
Nefh	0.9654	0.0346	3.32869	0.00106002	0.000326398	0	0.25	2.81731	3.17318	1.99741	-5.09742	7.47577	15.9665	4.11479	0.964987	0.587389	39.1097	10.0288	TRUE	NF1 vs Rest	NF1	Rest
Sorl1	0.9654	0.0346	3.32869	0.000304224	6.03747e-05	0	0.25	2.56389	2.4863	1.607	-3.30655	9.47283	4.82227	0.945092	0.780685	0.344194	9.198	1.36454	TRUE	NF1 vs Rest	NF1	Rest
Camk1d	0.965	0.035	3.31678	0.000102072	0.000102982	0	0.25	1.70733	1.95801	1.96601	-6.885	9.86083	1.44441	0.951181	0.50327	0.205195	2.99967	2.95586	TRUE	NF1 vs Rest	NF1	Rest
Smr2	0.9634	0.0366	3.27042	6.63695e-05	1.14849e-05	0	0.25	2.72386	2.74078	1.9766	-4.80456	9.32687	0.473645	0.0436881	0.133513	0.020422	0.506704	0.0444834	TRUE	NF1 vs Rest	NF1	Rest
Cntnap2	0.9624	0.0376	3.24243	0.000234324	7.45818e-05	0	0.25	2.20578	2.03365	1.63746	-4.33005	8.46027	4.11775	1.01669	0.738361	0.394951	8.13727	1.8368	TRUE	NF1 vs Rest	NF1	Rest
Scn4b	0.9618	0.0382	3.22597	0.000130468	3.29192e-05	0	0.25	2.58448	2.68116	1.69411	-4.45394	8.1056	1.94768	0.3675	0.611004	0.163078	4.18415	0.780977	TRUE	NF1 vs Rest	NF1	Rest
Frrs1l	0.9616	0.0384	3.22054	6.40982e-05	1.71301e-05	0	0.25	2.27404	2.25881	1.439	-3.03295	6.53252	0.972299	0.107744	0.408234	0.0775439	1.56668	0.195596	TRUE	NF1 vs Rest	NF1	Rest
Susd2	0.961	0.039	3.20441	0.000152158	4.53462e-05	0	0.25	2.03035	2.03303	1.20021	-3.04749	5.75777	2.39401	0.644695	0.695652	0.307846	5.84083	1.12313	TRUE	NF1 vs Rest	NF1	Rest
Dgkh	0.9584	0.0416	3.13716	0.000444233	0.000832417	0	0.25	0.293782	0.604055	3.83052	-10.6129	8.33767	1.36822	2.83359	0.143902	0.292029	1.12884	1.87817	TRUE	NF1 vs Rest	NF1	Rest
Vwc2l	0.9582	0.0418	3.13216	2.07731e-05	8.12699e-06	0	0.25	2.58678	2.68664	2.38655	-6.74792	9.69178	0.175452	0.0264347	0.127741	0.0193928	0.275886	0.0633916	TRUE	NF1 vs Rest	NF1	Rest
S100a16	0.9582	0.0418	3.13216	0.00015997	5.80574e-05	0	0.25	1.92286	2.00439	2.16674	-4.89587	8.48045	3.0154	0.458109	0.388996	0.221527	2.95405	0.851239	TRUE	NF1 vs Rest	NF1	Rest
Sema5a	0.9576	0.0424	3.11728	0.000128859	2.13964e-05	0	0.25	2.70058	2.72551	1.82107	-3.10105	8.41832	1.64295	0.097668	0.441324	0.0611305	2.72114	0.220037	TRUE	NF1 vs Rest	NF1	Rest
Syt2	0.9574	0.0426	3.11237	0.000159758	4.04445e-05	0	0.25	2.80368	2.82858	1.91819	-3.56922	8.68679	2.56907	0.461866	0.656406	0.196609	4.40826	0.887697	TRUE	NF1 vs Rest	NF1	Rest
Nefm	0.957	0.043	3.1026	0.000745042	0.000408152	0	0.25	1.87102	2.10291	1.93671	-5.4498	6.37895	11.072	5.42167	0.958446	0.670296	27.712	12.0789	TRUE	NF1 vs Rest	NF1	Rest
Plxna2	0.9566	0.0434	3.09293	0.000152598	3.92969e-05	0	0.25	2.39019	2.19309	1.71968	-2.49973	8.30147	2.2932	0.441482	0.619469	0.237399	5.14649	0.777449	TRUE	NF1 vs Rest	NF1	Rest
Ntrk1	0.9562	0.0438	3.08333	0.000213292	5.18939e-05	0	0.25	2.28997	2.36386	1.8571	-4.72316	8.05747	2.89036	0.666544	0.619084	0.248287	6.40216	0.952085	TRUE	NF1 vs Rest	NF1	Rest
Rimkla	0.956	0.044	3.07857	6.67907e-05	1.9638e-05	0	0.25	2.07982	2.13005	1.32777	-2.9414	6.18284	0.973453	0.220289	0.411697	0.141139	1.38748	0.27358	TRUE	NF1 vs Rest	NF1	Rest
Kcnq5	0.956	0.044	3.07857	5.66169e-05	2.37781e-05	0	0.25	2.36286	2.4258	2.19822	-5.62054	9.55585	0.654485	0.1179	0.279723	0.0761626	0.957	0.177988	TRUE	NF1 vs Rest	NF1	Rest
Cabp7	0.9558	0.0442	3.07382	2.01175e-05	4.61875e-06	0	0.25	2.20813	2.39096	2.50058	-8.22368	9.53772	0.380146	0.0338019	0.14698	0.0236992	0.479365	0.0837913	TRUE	NF1 vs Rest	NF1	Rest
Kcnv1	0.955	0.045	3.05505	4.93408e-05	1.13298e-05	0	0.25	2.39306	2.33244	1.79063	-4.35212	8.3811	0.555601	0.103546	0.249711	0.0633786	0.903731	0.117718	TRUE	NF1 vs Rest	NF1	Rest
Fxyd7	0.955	0.045	3.05505	0.000970263	0.00021663	0	0.25	2.31856	2.14709	2.86322	-4.59897	10.4587	22.5548	2.64952	0.762216	0.412963	17.5006	3.4164	TRUE	NF1 vs Rest	NF1	Rest
Nat8l	0.9546	0.0454	3.04578	0.000240705	7.14698e-05	0	0.25	1.99682	1.92488	1.63275	-4.72563	7.18432	4.09312	1.10763	0.727972	0.422822	6.17907	1.73424	TRUE	NF1 vs Rest	NF1	Rest
Pcdha6	0.9546	0.0454	3.04578	4.1004e-05	1.20421e-05	0	0.25	2.57819	2.58748	2.85241	-6.31444	8.65961	0.379763	0.0934703	0.21085	0.0646516	1.56259	0.321221	TRUE	NF1 vs Rest	NF1	Rest
Mctp1	0.9534	0.0466	3.01843	4.74169e-05	1.86977e-05	0	0.25	2.12137	2.22768	2.43843	-6.04189	9.24619	0.772222	0.149535	0.289727	0.0833401	0.768016	0.187572	TRUE	NF1 vs Rest	NF1	Rest
Sv2b	0.9526	0.0474	3.00057	0.000156616	3.96838e-05	0	0.25	2.4694	2.55984	1.59824	-3.06801	7.02164	2.49712	0.361379	0.656791	0.173208	4.06964	0.781594	TRUE	NF1 vs Rest	NF1	Rest
F2r	0.9526	0.0474	3.00057	5.18158e-05	1.0199e-05	0	0.25	2.4892	2.53871	2.20674	-5.17797	10.423	0.364371	0.0435527	0.131589	0.0329352	0.507424	0.0941462	TRUE	NF1 vs Rest	NF1	Rest
Hoxd1	0.9526	0.0474	3.00057	4.88774e-05	1.41614e-05	0	0.25	2.24725	2.30804	1.90822	-4.10417	8.83735	0.720663	0.139272	0.25279	0.0897321	0.699184	0.140007	TRUE	NF1 vs Rest	NF1	Rest
Vstm2b	0.9786	0.0214	3.82273	4.5703e-05	7.92688e-06	0	0.25	2.82984	2.84057	1.42487	-2.47307	7.46909	0.230317	0.0273651	0.128959	0.0231305	0.579623	0.0456539	TRUE	NF2 vs Rest	NF2	Rest
Nefh	0.9758	0.0242	3.6969	0.00185015	0.000290193	0	0.25	3.63537	3.97282	1.89915	-2.80566	7.87112	22.1086	3.87455	0.963348	0.591423	81.3376	7.83068	TRUE	NF2 vs Rest	NF2	Rest
Kcnc3	0.9756	0.0244	3.68847	7.39409e-05	1.4749e-05	0	0.25	2.44178	2.49607	1.25775	-2.32084	7.72956	0.828965	0.184401	0.409502	0.137443	2.46697	0.29402	TRUE	NF2 vs Rest	NF2	Rest
Hapln4	0.9756	0.0244	3.68847	4.61747e-05	7.55893e-06	0	0.25	2.76988	2.8045	1.5378	-3.36885	7.81281	0.524887	0.0574378	0.295023	0.037041	1.12505	0.0798402	TRUE	NF2 vs Rest	NF2	Rest
Vamp1	0.9746	0.0254	3.64728	0.000241123	4.58947e-05	0	0.25	2.75409	2.85531	1.40658	-3.02153	6.66493	2.96609	0.63851	0.717647	0.30981	8.34631	0.986344	TRUE	NF2 vs Rest	NF2	Rest
Hs3st2	0.9738	0.0262	3.61545	6.80425e-05	1.29488e-05	0	0.25	2.87881	2.70359	1.84301	-2.24756	8.96247	0.693669	0.0805679	0.332127	0.0503082	1.53246	0.106442	TRUE	NF2 vs Rest	NF2	Rest
Lgi2	0.9728	0.0272	3.57696	0.000104825	1.99543e-05	0	0.25	2.70658	2.79861	1.55118	-3.33522	7.12583	1.19865	0.14181	0.465611	0.0691236	4.02095	0.255306	TRUE	NF2 vs Rest	NF2	Rest
Nefm	0.9726	0.0274	3.56943	0.00183115	0.000348295	0	0.25	3.25052	3.41485	1.76721	-2.79643	7.47372	22.2077	4.82098	0.969231	0.672661	81.6151	9.04899	TRUE	NF2 vs Rest	NF2	Rest
Lgi3	0.972	0.028	3.54715	8.56915e-05	1.61563e-05	0	0.25	2.86402	2.9201	1.58835	-2.11174	7.74291	0.96969	0.145429	0.441176	0.0877781	2.56276	0.254882	TRUE	NF2 vs Rest	NF2	Rest
Cdh12	0.9704	0.0296	3.48993	4.86809e-05	8.8123e-06	0	0.25	3.30107	3.34926	2.17452	-5.51822	11.1106	0.337104	0.0130528	0.142986	0.0111766	0.63015	0.0353766	TRUE	NF2 vs Rest	NF2	Rest
Shox2	0.9704	0.0296	3.48993	8.89007e-05	1.81777e-05	0	0.25	2.4888	2.52215	1.33702	-2.10561	7.32096	0.869236	0.0696591	0.386878	0.0506299	2.03083	0.119745	TRUE	NF2 vs Rest	NF2	Rest
Pcdh7	0.9692	0.0308	3.44896	0.000118419	4.04012e-05	0	0.25	2.49292	2.74362	1.8788	-4.18567	8.48107	1.35069	0.309861	0.491403	0.130421	3.32901	0.58204	TRUE	NF2 vs Rest	NF2	Rest
Epn3	0.9686	0.0314	3.42904	3.94063e-05	9.06821e-06	0	0.25	2.56826	2.64988	1.45543	-1.8175	5.91637	0.366063	0.0532835	0.248869	0.0439024	0.932803	0.10572	TRUE	NF2 vs Rest	NF2	Rest
Calb1	0.9684	0.0316	3.42249	0.0001011	1.78895e-05	0	0.25	2.82429	2.86625	1.90018	-5.46981	9.45577	0.757469	0.121092	0.241176	0.0586974	2.06902	0.196102	TRUE	NF2 vs Rest	NF2	Rest
Lrrc49	0.9678	0.0322	3.40306	0.000204686	6.00098e-05	0	0.25	1.94971	1.94811	1.02646	-1.76707	5.4307	2.44618	0.855201	0.670136	0.416323	7.39653	1.26642	TRUE	NF2 vs Rest	NF2	Rest
Cabp7	0.9676	0.0324	3.39666	2.24879e-05	4.8544e-06	0	0.25	2.91828	2.9787	1.91298	-3.34289	9.43789	0.259276	0.0445724	0.155204	0.0244975	0.707481	0.0744034	TRUE	NF2 vs Rest	NF2	Rest
Rgs6	0.9676	0.0324	3.39666	3.47474e-05	1.39933e-05	0	0.25	2.15966	2.26958	1.99094	-5.92002	9.94121	0.399095	0.0610027	0.142534	0.0363709	0.798904	0.142108	TRUE	NF2 vs Rest	NF2	Rest
Scrt1	0.9668	0.0332	3.37144	5.31622e-05	1.36007e-05	0	0.25	2.13973	2.13828	1.19611	-1.88909	5.91944	0.609052	0.179872	0.357014	0.133449	1.84064	0.243948	TRUE	NF2 vs Rest	NF2	Rest
Ndst4	0.9664	0.0336	3.35905	6.1688e-05	1.27831e-05	0	0.25	2.74912	2.80557	2.07669	-4.02186	10.7797	0.892314	0.0902166	0.257466	0.0565264	1.64657	0.134458	TRUE	NF2 vs Rest	NF2	Rest
Scn8a	0.9664	0.0336	3.35905	0.000206772	4.16019e-05	0	0.25	3.07083	3.02822	1.72706	-3.01423	7.37287	2.42175	0.505374	0.692308	0.22707	7.85484	0.968071	TRUE	NF2 vs Rest	NF2	Rest
Esrrg	0.9662	0.0338	3.35291	5.45256e-05	1.255e-05	0	0.25	3.0109	3.0947	2.17647	-4.63759	10.3493	0.439367	0.0311709	0.232579	0.0245243	1.06152	0.0521142	TRUE	NF2 vs Rest	NF2	Rest
Atp2b2	0.9658	0.0342	3.34073	0.000145767	3.34145e-05	0	0.25	3.06526	3.19687	1.90489	-2.88003	7.90643	1.73757	0.487981	0.572851	0.172206	4.5792	0.729763	TRUE	NF2 vs Rest	NF2	Rest
Gabrg1	0.9654	0.0346	3.32869	5.31026e-05	1.11232e-05	0	0.25	2.76297	2.75736	1.62851	-1.85147	7.82033	0.41629	0.0377645	0.221719	0.0294559	1.21815	0.0729628	TRUE	NF2 vs Rest	NF2	Rest
Nat8l	0.9654	0.0346	3.32869	0.000272301	7.34917e-05	0	0.25	2.1275	2.09304	1.65501	-4.17924	7.36532	3.3765	1.18134	0.749774	0.424712	9.06189	1.60983	TRUE	NF2 vs Rest	NF2	Rest
Gm16551	0.9644	0.0356	3.29916	3.11198e-05	6.68686e-06	0	0.25	3.08861	2.82608	2.47516	-5.1821	9.25706	0.2	0.051809	0.128054	0.0363173	0.634275	0.113219	TRUE	NF2 vs Rest	NF2	Rest
Frmpd4	0.9642	0.0358	3.29335	7.48427e-05	1.98491e-05	0	0.25	2.6981	2.79737	2.44699	-5.96959	11.4424	1.00001	0.110692	0.262443	0.0618065	1.65764	0.17101	TRUE	NF2 vs Rest	NF2	Rest
Pls1	0.9642	0.0358	3.29335	6.21923e-05	1.37983e-05	0	0.25	2.96042	3.15888	1.77584	-2.72247	7.71364	0.41629	0.0464485	0.245701	0.0323238	0.932055	0.0766787	TRUE	NF2 vs Rest	NF2	Rest
Fgf9	0.9626	0.0374	3.24797	7.17871e-05	1.69251e-05	0	0.25	2.6905	2.51537	1.73186	-1.70828	7.03357	0.619007	0.0872412	0.329412	0.0608148	2.06682	0.162927	TRUE	NF2 vs Rest	NF2	Rest
Myh10	0.9624	0.0376	3.24243	0.000100287	2.95056e-05	0	0.25	2.1075	1.98971	1.34386	-1.65093	7.73057	1.09187	0.318973	0.49095	0.207156	3.22097	0.535765	TRUE	NF2 vs Rest	NF2	Rest
Sema7a	0.9624	0.0376	3.24243	6.73468e-05	2.00013e-05	0	0.25	2.42445	2.57677	1.8285	-5.52104	7.08209	0.629415	0.139532	0.352036	0.0862235	2.05484	0.303046	TRUE	NF2 vs Rest	NF2	Rest
Slc24a2	0.962	0.038	3.23143	0.000242675	6.79915e-05	0	0.25	2.26457	2.1261	1.49625	-2.63727	6.86954	2.79052	1.05912	0.699548	0.355562	7.95555	1.33334	TRUE	NF2 vs Rest	NF2	Rest
Syt2	0.962	0.038	3.23143	0.000194642	4.11188e-05	0	0.25	2.99507	3.00073	1.95065	-2.58206	8.46495	2.38373	0.494789	0.660633	0.201153	6.2849	0.813248	TRUE	NF2 vs Rest	NF2	Rest
Slc17a7	0.9616	0.0384	3.22054	9.95588e-05	1.5944e-05	0	0.25	2.72212	2.72792	1.90266	-3.15912	8.48032	1.16924	0.133314	0.39457	0.0721254	2.14814	0.177259	TRUE	NF2 vs Rest	NF2	Rest
Ano4	0.9614	0.0386	3.21514	4.33418e-05	1.53819e-05	0	0.25	2.09004	2.18585	1.77059	-4.71201	8.83207	0.421267	0.121493	0.208145	0.0819887	1.09724	0.16816	TRUE	NF2 vs Rest	NF2	Rest
P2rx6	0.9612	0.0388	3.20976	3.15882e-05	6.71359e-06	0	0.25	2.82268	2.89386	1.81676	-3.49548	7.45067	0.195023	0.0288928	0.137557	0.0233449	0.573407	0.0475401	TRUE	NF2 vs Rest	NF2	Rest
Pcp4	0.9612	0.0388	3.20976	0.000524894	0.00028042	0	0.25	2.23696	2.36047	2.94073	-6.18668	10.7953	6.69866	3.68936	0.627149	0.4223	10.8743	4.39332	TRUE	NF2 vs Rest	NF2	Rest
Cntn1	0.961	0.039	3.20441	0.000365547	0.000116297	0	0.25	2.28599	2.2861	1.73588	-4.64908	8.84571	4.5937	1.53317	0.761991	0.369633	11.748	2.33805	TRUE	NF2 vs Rest	NF2	Rest
Ntrk3	0.9608	0.0392	3.19909	0.000308176	9.08504e-05	0	0.25	2.70877	2.50096	2.12012	-5.25207	9.77823	2.93984	1.33037	0.536199	0.321737	7.28234	2.01586	TRUE	NF2 vs Rest	NF2	Rest
Dlg2	0.96	0.04	3.17805	7.39898e-05	2.30295e-05	0	0.25	2.61273	2.63894	2.27465	-6.00702	11.1345	0.679641	0.131946	0.286878	0.0675154	1.82885	0.242641	TRUE	NF2 vs Rest	NF2	Rest
Scn1a	0.9582	0.0418	3.13216	8.2697e-05	1.88672e-05	0	0.25	2.36983	2.31507	2.34756	-5.55294	10.6741	1.01494	0.253419	0.311312	0.116108	1.39876	0.259563	TRUE	NF2 vs Rest	NF2	Rest
Syt3	0.9574	0.0426	3.11237	2.31555e-05	5.67673e-06	0	0.25	2.39815	2.31542	1.60859	-2.78309	8.25037	0.159276	0.0565533	0.102262	0.0400429	0.161624	0.0456314	TRUE	NF2 vs Rest	NF2	Rest
Ermp1	0.9574	0.0426	3.11237	7.13076e-05	2.42227e-05	0	0.25	1.73393	1.7558	1.05155	-2.68675	6.11946	0.691859	0.286012	0.361991	0.199116	1.95019	0.463606	TRUE	NF2 vs Rest	NF2	Rest
Dgkh	0.9572	0.0428	3.10747	0.000343317	0.000867535	0	0.25	0.258443	0.529364	3.54595	-9.90175	8.35384	0.520814	2.86851	0.10905	0.292549	0.781839	1.89091	TRUE	NF2 vs Rest	NF2	Rest
Vsnl1	0.9568	0.0432	3.09775	0.000115203	2.97644e-05	0	0.25	2.66645	2.56575	1.81756	-2.86632	7.66034	1.21313	0.26095	0.486878	0.129081	3.31311	0.452038	TRUE	NF2 vs Rest	NF2	Rest
Caln1	0.9566	0.0434	3.09293	8.36389e-05	2.07319e-05	0	0.25	2.68429	2.70447	1.83114	-3.12741	7.88706	0.418552	0.119189	0.182805	0.0685875	0.83583	0.203789	TRUE	NF2 vs Rest	NF2	Rest
Acsl6	0.9562	0.0438	3.08333	8.18042e-05	2.74546e-05	0	0.25	1.8814	1.9586	1.23883	-3.53081	6.51423	0.941183	0.414166	0.443891	0.212061	2.5386	0.51791	TRUE	NF2 vs Rest	NF2	Rest
Sv2b	0.956	0.044	3.07857	0.000160785	4.1658e-05	0	0.25	2.44369	2.55027	1.62086	-3.1418	7.05024	1.85612	0.421589	0.592308	0.182069	4.76344	0.774783	TRUE	NF2 vs Rest	NF2	Rest
Tmem229b	0.956	0.044	3.07857	0.000122819	2.54532e-05	0	0.25	2.49445	2.40761	1.74403	-2.22822	8.21515	1.42354	0.296058	0.491403	0.175503	3.42139	0.456949	TRUE	NF2 vs Rest	NF2	Rest
Scn4b	0.9558	0.0442	3.07382	0.000111291	3.6036e-05	0	0.25	2.29358	2.42803	1.75967	-4.94833	7.18137	1.31449	0.421458	0.546154	0.171589	4.27574	0.811037	TRUE	NF2 vs Rest	NF2	Rest
Nefl	0.9558	0.0442	3.07382	0.00268629	0.00077408	0	0.25	2.40812	2.334	1.70046	-3.58236	7.50684	32.0584	11.743	0.968326	0.788261	112.691	18.6358	TRUE	NF2 vs Rest	NF2	Rest
Nfasc	0.9554	0.0446	3.0644	0.000111066	3.15314e-05	0	0.25	2.34378	2.39383	1.45238	-2.61868	6.3954	1.34571	0.327602	0.529412	0.172956	3.99629	0.566113	TRUE	NF2 vs Rest	NF2	Rest
Lhfpl1	0.9554	0.0446	3.0644	5.34064e-05	1.25017e-05	0	0.25	2.54598	2.53506	1.80518	-3.68605	7.89371	0.323077	0.0490751	0.184615	0.0346824	0.720575	0.0653622	TRUE	NF2 vs Rest	NF2	Rest
Ankrd34c	0.9554	0.0446	3.0644	2.69721e-05	6.65829e-06	0	0.25	2.25492	2.28709	1.53131	-2.50273	6.85048	0.20905	0.0247117	0.147964	0.0202627	0.361021	0.0379599	TRUE	NF2 vs Rest	NF2	Rest
Nsg1	0.9554	0.0446	3.0644	0.000160594	3.93043e-05	0	0.25	2.17551	2.15855	1.62702	-4.80003	7.65336	1.89323	0.38431	0.5819	0.197186	4.97331	0.585771	TRUE	NF2 vs Rest	NF2	Rest
Sparcl1	0.955	0.045	3.05505	0.000145243	0.000161629	0	0.25	1.419	1.69657	2.31221	-5.4214	7.02058	1.37784	1.23572	0.542081	0.318252	4.709	2.99528	TRUE	NF2 vs Rest	NF2	Rest
Glrb	0.9546	0.0454	3.04578	0.000152654	4.18988e-05	0	0.25	1.98872	1.86383	1.40186	-4.19769	7.77832	1.75114	0.552442	0.561538	0.287966	4.26478	0.734395	TRUE	NF2 vs Rest	NF2	Rest
Fam155a	0.9542	0.0458	3.03659	8.69959e-05	2.60344e-05	0	0.25	2.43768	2.50953	1.95702	-5.84364	9.90852	0.582808	0.128729	0.280543	0.0828196	1.46403	0.234761	TRUE	NF2 vs Rest	NF2	Rest
Rem2	0.9534	0.0466	3.01843	3.73197e-05	8.26319e-06	0	0.25	2.5726	2.60703	1.77712	-3.16532	8.141	0.228507	0.0488879	0.146606	0.0381399	0.726821	0.071415	TRUE	NF2 vs Rest	NF2	Rest
Endod1	0.9526	0.0474	3.00057	0.000336976	7.90221e-05	0	0.25	2.13365	2.08673	1.52019	-3.67179	7.48327	4.12627	1.14733	0.744796	0.431573	9.97568	1.51773	TRUE	NF2 vs Rest	NF2	Rest
Kcnq3	0.986	0.014	4.2546	0.000127538	1.89682e-05	0	0.25	3.39597	3.34419	1.79392	-3.10926	8.44455	2.4324	0.132632	0.649123	0.0699074	3.70674	0.264859	TRUE	NF3 vs Rest	NF3	Rest
Cbln2	0.9844	0.0156	4.14476	9.89661e-05	1.63762e-05	0	0.25	3.19155	3.2061	1.7728	-4.52215	8.24886	1.95769	0.0957448	0.509804	0.0447978	2.11394	0.136801	TRUE	NF3 vs Rest	NF3	Rest
Lgi2	0.9812	0.0188	3.95492	0.000137331	2.21701e-05	0	0.25	3.08717	3.26211	1.51585	-4.00565	6.92926	2.42518	0.145007	0.630547	0.0777412	3.32308	0.394067	TRUE	NF3 vs Rest	NF3	Rest
Cadps2	0.9808	0.0192	3.93346	0.00017629	1.47065e-05	0	0.25	3.78888	3.80179	2.05849	-4.06436	10.0905	3.70691	0.0809585	0.564499	0.0625405	3.902	0.116498	TRUE	NF3 vs Rest	NF3	Rest
Baiap2l1	0.9788	0.0212	3.83233	8.98238e-05	1.4525e-05	0	0.25	3.14129	3.11829	1.71954	-3.13945	7.63083	1.67905	0.0576376	0.550052	0.0406993	2.57757	0.15558	TRUE	NF3 vs Rest	NF3	Rest
Gabra1	0.9774	0.0226	3.76695	0.000206657	2.74854e-05	0	0.25	3.18161	3.22312	1.70388	-4.01554	8.51983	4.0196	0.321701	0.717234	0.152629	5.08185	0.365654	TRUE	NF3 vs Rest	NF3	Rest
Atp2b2	0.9744	0.0256	3.63923	0.000218095	3.576e-05	0	0.25	3.55012	3.57703	1.94726	-2.70326	7.89267	4.07223	0.469529	0.775026	0.180021	6.1256	0.814809	TRUE	NF3 vs Rest	NF3	Rest
Tbx3	0.9724	0.0276	3.56195	7.53818e-05	1.42799e-05	0	0.25	2.92388	2.92739	1.72787	-4.041	8.55633	1.63777	0.0886368	0.535604	0.0607248	2.16135	0.167083	TRUE	NF3 vs Rest	NF3	Rest
Ntrk2	0.971	0.029	3.51103	0.000485945	7.93611e-05	0	0.25	3.12698	3.26026	1.90736	-4.70425	8.43432	9.27347	0.613773	0.868937	0.263158	14.3975	1.44419	TRUE	NF3 vs Rest	NF3	Rest
Ntng1	0.9696	0.0304	3.46244	0.000141969	3.32265e-05	0	0.25	3.0263	3.14555	2.07499	-6.76012	8.33156	2.63261	0.188354	0.629515	0.0732536	3.03478	0.453431	TRUE	NF3 vs Rest	NF3	Rest
Gda	0.9692	0.0308	3.44896	0.000153905	3.45935e-05	0	0.25	2.83175	2.84111	1.88209	-3.16738	9.86826	2.37668	0.273173	0.647059	0.108998	3.57113	0.492237	TRUE	NF3 vs Rest	NF3	Rest
Scn4b	0.9688	0.0312	3.43564	0.000182723	3.74418e-05	0	0.25	2.96709	3.05905	1.71192	-3.92228	7.94162	3.19091	0.403044	0.744066	0.178672	5.53731	0.890859	TRUE	NF3 vs Rest	NF3	Rest
Tmem72	0.9678	0.0322	3.40306	0.000106121	2.31665e-05	0	0.25	2.88255	2.91026	1.8553	-3.50584	9.46975	1.88442	0.259193	0.556244	0.104407	2.67576	0.273023	TRUE	NF3 vs Rest	NF3	Rest
Grm4	0.9664	0.0336	3.35905	1.67908e-05	5.17027e-06	0	0.25	1.03175	1.10856	4.08217	-8.73346	11.2106	0.395253	0.0398433	0.189886	0.0252393	0.195135	0.0288494	TRUE	NF3 vs Rest	NF3	Rest
P2ry1	0.966	0.034	3.3468	0.000146238	3.42915e-05	0	0.25	2.71756	2.89205	2.00048	-4.55833	8.00813	2.73168	0.505922	0.607843	0.126378	4.54456	0.610022	TRUE	NF3 vs Rest	NF3	Rest
Lrrn1	0.9654	0.0346	3.32869	0.000303635	5.90057e-05	0	0.25	2.6162	2.6182	1.69058	-4.10575	8.62084	5.77399	0.915293	0.78225	0.347592	7.53649	1.37802	TRUE	NF3 vs Rest	NF3	Rest
Fam126b	0.9648	0.0352	3.31087	0.00020723	5.6444e-05	0	0.25	2.09046	2.10088	1.34885	-3.10508	6.43731	3.92053	0.754331	0.768834	0.353091	6.14364	1.22499	TRUE	NF3 vs Rest	NF3	Rest
Scn8a	0.9638	0.0362	3.28182	0.00015923	4.82599e-05	0	0.25	2.51764	2.5562	1.83616	-3.73782	7.15357	2.6646	0.560953	0.72033	0.241343	4.82343	1.26596	TRUE	NF3 vs Rest	NF3	Rest
Kcnk1	0.9638	0.0362	3.28182	8.78752e-05	2.09537e-05	0	0.25	2.48963	2.41764	1.62712	-3.00705	6.71185	1.60578	0.145475	0.550052	0.103629	2.018	0.268912	TRUE	NF3 vs Rest	NF3	Rest
Nefh	0.9634	0.0366	3.27042	0.000863295	0.000371644	0	0.25	2.32981	2.69041	2.0698	-4.15599	7.45709	14.1063	4.66291	0.94324	0.603901	25.6416	11.5969	TRUE	NF3 vs Rest	NF3	Rest
Slitrk4	0.9626	0.0374	3.24797	8.01386e-05	1.88837e-05	0	0.25	2.6724	2.5609	1.724	-3.52607	8.68332	1.19711	0.137873	0.50258	0.0929678	1.75442	0.237521	TRUE	NF3 vs Rest	NF3	Rest
Gm10605	0.9624	0.0376	3.24243	1.05851e-05	5.79306e-06	0	0.25	1.04102	1.23712	2.95504	-6.96144	10.3587	0.226006	0.0761079	0.150671	0.0481959	0.132321	0.0470909	TRUE	NF3 vs Rest	NF3	Rest
Rasl10b	0.9618	0.0382	3.22597	5.86893e-05	1.21462e-05	0	0.25	2.68668	2.77901	1.92736	-4.97558	9.99946	1.06295	0.0934105	0.427245	0.0542917	1.12605	0.138268	TRUE	NF3 vs Rest	NF3	Rest
Cntn1	0.9616	0.0384	3.22054	0.000507719	0.000123288	0	0.25	2.46279	2.4668	1.99401	-5.25548	8.41648	8.05676	1.54461	0.817337	0.380872	10.1844	2.68028	TRUE	NF3 vs Rest	NF3	Rest
Tbx3os2	0.9608	0.0392	3.19909	3.28705e-05	5.72511e-06	0	0.25	2.83648	2.80266	1.89382	-3.25737	8.57527	0.701755	0.00848228	0.288958	0.00785972	0.590621	0.0146201	TRUE	NF3 vs Rest	NF3	Rest
Vgf	0.9604	0.0396	3.18852	0.000127624	2.79446e-05	0	0.25	2.30151	2.33731	1.55326	-2.79827	7.3656	2.24768	0.321469	0.578947	0.191979	4.08059	0.551085	TRUE	NF3 vs Rest	NF3	Rest
Gpr158	0.96	0.04	3.17805	0.000120829	3.55744e-05	0	0.25	2.50232	2.55487	1.77744	-4.11822	8.72536	2.03612	0.379724	0.610939	0.173718	2.83032	0.664408	TRUE	NF3 vs Rest	NF3	Rest
Necab2	0.96	0.04	3.17805	4.64875e-05	1.0393e-05	0	0.25	2.32064	2.24491	1.8646	-4.24601	8.13126	0.988649	0.109597	0.302374	0.0632668	0.839333	0.102853	TRUE	NF3 vs Rest	NF3	Rest
Kcnc4	0.9598	0.0402	3.17286	0.000215165	5.34714e-05	0	0.25	2.86366	2.72541	2.65816	-4.73609	10.888	3.89473	0.687705	0.607843	0.209515	3.50631	0.68144	TRUE	NF3 vs Rest	NF3	Rest
Cacna1h	0.9598	0.0402	3.17286	7.15886e-05	1.47224e-05	0	0.25	2.65115	2.60733	1.71764	-2.9951	9.04913	1.24768	0.143086	0.434469	0.0819434	1.86195	0.192183	TRUE	NF3 vs Rest	NF3	Rest
Tmem108	0.9596	0.0404	3.16769	5.76658e-05	1.21652e-05	0	0.25	2.93442	2.85199	1.97889	-4.06227	9.44794	1.01858	0.0326321	0.408669	0.0213743	1.08474	0.0768424	TRUE	NF3 vs Rest	NF3	Rest
Tpbgl	0.9588	0.0412	3.14724	6.72882e-05	1.44564e-05	0	0.25	2.41438	2.43679	1.74958	-3.22054	7.0609	1.29412	0.152762	0.463364	0.0887655	1.32111	0.19561	TRUE	NF3 vs Rest	NF3	Rest
Ngfr	0.9588	0.0412	3.14724	0.00037392	0.000152005	0	0.25	2.20287	2.36648	1.91107	-5.67489	7.52196	7.31372	2.25499	0.853457	0.388109	10.496	3.28359	TRUE	NF3 vs Rest	NF3	Rest
Vsnl1	0.9588	0.0412	3.14724	0.000131136	3.35805e-05	0	0.25	2.76566	2.66176	1.86327	-2.70042	7.90797	2.63467	0.255877	0.653251	0.136417	3.51939	0.538954	TRUE	NF3 vs Rest	NF3	Rest
Pygb	0.9586	0.0414	3.14219	0.000391826	0.000112278	0	0.25	1.97999	1.96364	1.28009	-2.81091	6.30577	7.01134	1.6536	0.900929	0.565407	12.2046	3.19685	TRUE	NF3 vs Rest	NF3	Rest
Tmem28	0.9578	0.0422	3.12222	2.55998e-05	4.73643e-06	0	0.25	2.44349	2.29809	4.06848	-9.69475	15.8392	0.527348	0.0290265	0.247678	0.018054	0.319366	0.020525	TRUE	NF3 vs Rest	NF3	Rest
Large1	0.957	0.043	3.1026	7.36657e-05	2.58155e-05	0	0.25	2.21847	2.21322	1.8151	-4.31781	9.51439	0.986586	0.200547	0.303406	0.103966	2.65097	0.448745	TRUE	NF3 vs Rest	NF3	Rest
Ehd3	0.9568	0.0432	3.09775	0.000254175	6.57957e-05	0	0.25	1.99744	1.94063	1.32261	-2.93887	6.18593	4.83281	0.947249	0.77193	0.405904	6.32961	1.39589	TRUE	NF3 vs Rest	NF3	Rest
Kcnq4	0.9566	0.0434	3.09293	7.44425e-05	2.25112e-05	0	0.25	2.99468	3.16443	2.46875	-5.32031	8.97557	0.378741	0.0402063	0.182663	0.0260953	0.280849	0.0436064	TRUE	NF3 vs Rest	NF3	Rest
Thy1	0.9564	0.0436	3.08812	0.000516832	0.000141129	0	0.25	2.5512	2.65881	1.88857	-5.18524	7.51852	10.905	1.64354	0.879257	0.342715	13.1125	3.1525	TRUE	NF3 vs Rest	NF3	Rest
Sorl1	0.9562	0.0438	3.08333	0.00022684	7.46685e-05	0	0.25	2.15749	2.11011	1.54354	-3.38217	7.31753	3.80598	1.13458	0.75645	0.363259	6.408	1.76588	TRUE	NF3 vs Rest	NF3	Rest
Stac2	0.9552	0.0448	3.05971	6.20671e-05	2.03134e-05	0	0.25	1.94885	1.94867	1.34582	-2.99956	5.99135	1.14551	0.218676	0.484004	0.103785	1.46348	0.251833	TRUE	NF3 vs Rest	NF3	Rest
Kcna2	0.955	0.045	3.05505	0.000276639	8.43589e-05	0	0.25	2.17058	2.17754	1.47148	-3.84614	7.56554	5.20844	1.22041	0.848297	0.427953	9.51159	2.42898	TRUE	NF3 vs Rest	NF3	Rest
Ano4	0.9548	0.0452	3.0504	4.22401e-05	1.63681e-05	0	0.25	2.0135	2.13795	1.73485	-4.81447	8.15253	0.70382	0.124046	0.345717	0.0825919	0.914226	0.202668	TRUE	NF3 vs Rest	NF3	Rest
Scn1a	0.9544	0.0456	3.04117	8.38513e-05	2.16509e-05	0	0.25	2.09576	1.92639	2.67559	-6.65712	10.7442	1.50671	0.265577	0.439628	0.119167	1.30317	0.298637	TRUE	NF3 vs Rest	NF3	Rest
Slc17a7	0.9542	0.0458	3.03659	9.681e-05	2.02129e-05	0	0.25	2.66069	2.7032	2.03068	-4.76242	7.95795	1.84005	0.149805	0.488132	0.0801536	1.69819	0.252014	TRUE	NF3 vs Rest	NF3	Rest
Htr1d	0.9542	0.0458	3.03659	5.47778e-05	1.18777e-05	0	0.25	2.5582	2.61643	1.64629	-2.47283	8.1107	1.05986	0.0937992	0.420021	0.060206	1.01855	0.112276	TRUE	NF3 vs Rest	NF3	Rest
Clstn2	0.9538	0.0462	3.02747	6.07135e-05	1.9419e-05	0	0.25	2.39578	2.49954	1.92346	-5.13024	8.06041	1.15583	0.205373	0.45098	0.118103	1.37714	0.281188	TRUE	NF3 vs Rest	NF3	Rest
Scn5a	0.9534	0.0466	3.01843	4.3888e-05	1.12744e-05	0	0.25	2.8757	2.78384	2.30531	-4.92218	8.98842	0.735811	0.0308163	0.286894	0.022775	0.969401	0.0481983	TRUE	NF3 vs Rest	NF3	Rest
Dusp5	0.9532	0.0468	3.01394	4.51589e-05	1.46107e-05	0	0.25	1.74106	1.81398	3.472	-8.18787	11.6478	0.975234	0.165577	0.321981	0.0822806	0.55868	0.100711	TRUE	NF3 vs Rest	NF3	Rest
Pcdh7	0.953	0.047	3.00947	0.000138806	4.252e-05	0	0.25	2.43365	2.6197	2.05147	-4.87408	8.54596	2.17235	0.322715	0.599587	0.139322	2.72905	0.685548	TRUE	NF3 vs Rest	NF3	Rest
Glb1l2	0.9526	0.0474	3.00057	1.32983e-05	7.19361e-06	0	0.25	2.0394	2.20624	2.388	-4.72277	8.60069	0.162023	0.0283262	0.120743	0.0180281	0.191716	0.0577652	TRUE	NF3 vs Rest	NF3	Rest
Synpr	0.9848	0.0152	4.17114	0.000524256	8.3897e-05	0	0.25	3.19771	3.33131	1.85973	-3.72896	8.03704	13.1657	1.32294	0.866915	0.260112	10.188	1.52958	TRUE	NP vs Rest	NP	Rest
Cd55	0.9842	0.0158	4.13182	0.000420387	6.44285e-05	0	0.25	2.9442	2.95245	1.38963	-3.19952	8.16199	10.547	0.77814	0.882639	0.317832	9.88773	1.3511	TRUE	NP vs Rest	NP	Rest
Tmem233	0.9822	0.0178	4.0106	0.00064245	0.000133766	0	0.25	3.37425	3.61957	2.06228	-4.92594	7.53082	17.888	1.99109	0.894148	0.287158	13.5231	2.55311	TRUE	NP vs Rest	NP	Rest
9530053A07Rik	0.9816	0.0184	3.97683	1.19293e-05	3.64566e-06	0	0.25	0.945172	1.74703	5.73336	-13.0635	14.9986	0.317877	0.030314	0.200843	0.0209289	0.133609	0.0151675	TRUE	NP vs Rest	NP	Rest
Lpar3	0.9786	0.0214	3.82273	0.000153695	2.04146e-05	0	0.25	3.03239	3.11009	1.52312	-3.10848	7.29615	3.4745	0.059609	0.660885	0.0430872	3.12695	0.182117	TRUE	NP vs Rest	NP	Rest
Mrgprd	0.9778	0.0222	3.78521	0.000176671	2.01886e-05	0	0.25	3.1837	3.33908	1.74819	-3.85602	8.87519	4.37694	0.0452463	0.699951	0.0297143	3.74819	0.115295	TRUE	NP vs Rest	NP	Rest
Trpc3	0.9774	0.0226	3.76695	0.000147589	2.80416e-05	0	0.25	2.92299	2.98858	1.54667	-3.1827	8.63786	3.46028	0.205416	0.769655	0.11325	3.80986	0.396501	TRUE	NP vs Rest	NP	Rest
Plxnc1	0.9754	0.0246	3.6801	0.000266541	4.6628e-05	0	0.25	2.99629	2.9869	1.68125	-2.80031	8.17228	6.63651	0.68457	0.838872	0.250667	6.01123	0.878068	TRUE	NP vs Rest	NP	Rest
Prkcq	0.9748	0.0252	3.65539	7.14797e-05	1.38982e-05	0	0.25	2.57172	2.61986	1.45435	-3.31268	6.72885	1.63285	0.0549615	0.589074	0.0423376	1.60191	0.155508	TRUE	NP vs Rest	NP	Rest
Ly86	0.974	0.026	3.62331	0.000344918	4.93778e-05	0	0.25	3.30035	3.40177	2.03702	-4.4726	9.63008	10.19	0.543111	0.745178	0.206171	6.86814	0.83438	TRUE	NP vs Rest	NP	Rest
Gm9947	0.9712	0.0288	3.51816	1.27427e-05	5.68319e-06	0	0.25	0.923904	1.49627	4.31304	-11.1174	11.5732	0.321605	0.0580497	0.214621	0.0376001	0.141162	0.0366893	TRUE	NP vs Rest	NP	Rest
Mroh2b	0.9708	0.0292	3.50395	5.90077e-06	1.97914e-06	0	0.25	1.69355	1.87008	5.7824	-12.2058	19.6598	0.160966	0.0118137	0.123845	0.00971485	0.0714163	0.00763553	TRUE	NP vs Rest	NP	Rest
Prkca	0.968	0.032	3.4095	0.00042621	0.000102494	0	0.25	2.72031	2.9418	1.53673	-2.47883	6.37782	10.8799	1.38671	0.899497	0.342059	10.779	2.0747	TRUE	NP vs Rest	NP	Rest
St6gal2	0.9678	0.0322	3.40306	1.97877e-05	4.84037e-06	0	0.25	2.46161	2.36625	4.06525	-9.69159	12.2994	0.497969	0.0436871	0.284973	0.0298042	0.264381	0.0269438	TRUE	NP vs Rest	NP	Rest
Kcnip4	0.9676	0.0324	3.39666	0.000268109	7.07722e-05	0	0.25	2.39918	2.52597	1.59448	-5.53962	9.86528	6.07871	0.836246	0.796563	0.257504	5.81356	1.17476	TRUE	NP vs Rest	NP	Rest
Grik1	0.9664	0.0336	3.35905	0.000351943	6.20947e-05	0	0.25	3.3294	3.36373	2.82465	-6.34473	12.3308	7.83018	0.57538	0.801751	0.161734	14.3614	1.58046	TRUE	NP vs Rest	NP	Rest
Prkar2b	0.9656	0.0344	3.33469	0.000256423	6.51908e-05	0	0.25	2.30258	2.3382	1.42489	-2.27075	7.03221	6.19773	0.741619	0.828659	0.305628	5.65193	1.17575	TRUE	NP vs Rest	NP	Rest
Dgki	0.9654	0.0346	3.32869	5.63287e-05	1.77013e-05	0	0.25	2.7203	2.5904	2.46457	-5.1229	13.3202	1.21674	0.145812	0.37575	0.0619172	1.04843	0.177733	TRUE	NP vs Rest	NP	Rest
Gm765	0.965	0.035	3.31678	0.000210209	4.93716e-05	0	0.25	2.65336	2.73459	1.93081	-5.42062	7.61058	4.86392	0.335001	0.719079	0.1513	4.45127	0.900126	TRUE	NP vs Rest	NP	Rest
Cd24a	0.9648	0.0352	3.31087	0.0020607	0.000315958	0	0.25	2.81248	2.7243	2.66891	-5.052	8.89953	57.228	5.43854	0.890906	0.507541	31.7656	5.03122	TRUE	NP vs Rest	NP	Rest
Acpp	0.9644	0.0356	3.29916	0.000323853	7.80581e-05	0	0.25	2.63873	2.87376	1.80313	-3.54529	7.83449	7.95998	1.20777	0.82331	0.254115	6.46326	1.30913	TRUE	NP vs Rest	NP	Rest
Adgrf5	0.9644	0.0356	3.29916	2.24043e-05	1.60906e-05	0	0.25	2.05498	1.97254	4.3646	-10.8367	16.1834	0.40379	0.110851	0.222564	0.0428473	0.195856	0.159197	TRUE	NP vs Rest	NP	Rest
Ptprt	0.9642	0.0358	3.29335	0.000157486	4.62335e-05	0	0.25	2.48433	2.65023	1.84083	-5.49727	8.03979	3.82756	0.520595	0.738856	0.185062	3.54235	0.736529	TRUE	NP vs Rest	NP	Rest
Tmem79	0.9636	0.0364	3.27611	8.1473e-05	2.05087e-05	0	0.25	2.23086	2.35616	1.50729	-3.43072	6.8308	2.05447	0.215522	0.633166	0.114239	1.64074	0.266428	TRUE	NP vs Rest	NP	Rest
Serinc2	0.9632	0.0368	3.26476	2.80672e-05	1.00967e-05	0	0.25	1.61835	1.59869	0.916248	-1.43772	4.99589	0.633002	0.0628474	0.395364	0.0464454	0.644295	0.0961074	TRUE	NP vs Rest	NP	Rest
Scn11a	0.9628	0.0372	3.25354	0.000213306	5.39197e-05	0	0.25	2.70192	2.48606	1.83887	-3.92298	9.68492	5.26594	0.814753	0.839034	0.289347	5.88923	1.12057	TRUE	NP vs Rest	NP	Rest
Syt7	0.9628	0.0372	3.25354	0.00036331	8.44828e-05	0	0.25	2.91257	2.8928	1.8637	-4.4296	8.45052	8.89992	1.32047	0.899335	0.347726	10.7321	2.20286	TRUE	NP vs Rest	NP	Rest
Dgkh	0.9628	0.0372	3.25354	0.00154184	0.000683876	0	0.25	1.32159	1.37832	4.02927	-8.28008	11.2634	4.42439	2.42512	0.432485	0.254505	2.70186	1.66742	TRUE	NP vs Rest	NP	Rest
Gm7967	0.9618	0.0382	3.22597	1.3661e-05	6.93098e-06	0	0.25	1.19217	1.33993	4.35872	-11.2078	13.6938	0.266817	0.0146322	0.159507	0.00953495	0.124579	0.0106569	TRUE	NP vs Rest	NP	Rest
Gm27151	0.9608	0.0392	3.19909	6.38549e-06	3.12557e-06	0	0.25	0.849942	1.23993	4.64149	-11.3264	11.5533	0.178473	0.0255166	0.141028	0.0215586	0.0815083	0.0193051	TRUE	NP vs Rest	NP	Rest
Serpina11	0.9604	0.0396	3.18852	2.51252e-05	3.08687e-06	0	0.25	2.34121	2.56869	3.5509	-7.28844	11.79	0.764956	0.0157416	0.305722	0.0133129	0.374278	0.0185641	TRUE	NP vs Rest	NP	Rest
Eml1	0.9602	0.0398	3.18327	0.000319457	8.08691e-05	0	0.25	2.39481	2.31569	1.49043	-2.65769	6.72155	8.04803	1.27654	0.869671	0.41558	7.79197	1.88454	TRUE	NP vs Rest	NP	Rest
Tmem45b	0.96	0.04	3.17805	0.00014655	3.28514e-05	0	0.25	2.49052	2.71795	1.7614	-3.48	7.63889	3.90245	0.457038	0.721349	0.149981	2.89106	0.459711	TRUE	NP vs Rest	NP	Rest
Kcnip2	0.9594	0.0406	3.16254	9.8169e-05	2.51938e-05	0	0.25	2.37449	2.54754	1.51332	-4.13598	6.24265	2.4878	0.320734	0.676609	0.126983	2.18887	0.389032	TRUE	NP vs Rest	NP	Rest
Mal2	0.959	0.041	3.15232	0.000245094	6.43355e-05	0	0.25	2.59803	2.66614	1.87102	-3.50803	7.54966	6.19121	0.992879	0.805155	0.291356	5.3888	1.20465	TRUE	NP vs Rest	NP	Rest
Sncg	0.9588	0.0412	3.14724	0.00553742	0.00130132	0	0.25	1.77461	1.78819	3.07227	-6.88904	9.27875	162.605	25.2879	0.925758	0.81209	79.9924	22.5842	TRUE	NP vs Rest	NP	Rest
Htr4	0.9586	0.0414	3.14219	2.14511e-05	6.97966e-06	0	0.25	2.20705	2.31356	1.87463	-6.31125	10.3542	0.312041	0.0178405	0.210407	0.0139126	0.313993	0.0326575	TRUE	NP vs Rest	NP	Rest
Rab27b	0.9582	0.0418	3.13216	0.000205489	3.47322e-05	0	0.25	2.8156	2.85146	1.90213	-3.49131	7.50617	5.64619	0.464797	0.720538	0.20773	3.59883	0.479586	TRUE	NP vs Rest	NP	Rest
Ano3	0.9582	0.0418	3.13216	0.000276468	5.4493e-05	0	0.25	2.73298	2.87133	2.65877	-6.33624	9.05483	7.13199	0.834934	0.678716	0.251387	4.49268	0.749921	TRUE	NP vs Rest	NP	Rest
Gnal	0.958	0.042	3.12718	0.000338387	0.000108331	0	0.25	2.30505	2.3357	1.89068	-3.37386	7.16475	8.80053	1.80901	0.842114	0.430542	7.23363	2.17012	TRUE	NP vs Rest	NP	Rest
Tmem158	0.958	0.042	3.12718	0.000314321	8.10744e-05	0	0.25	2.16498	2.23223	2.17698	-5.61995	8.95693	9.55078	1.23964	0.767872	0.325927	5.82305	1.31273	TRUE	NP vs Rest	NP	Rest
Ctxn3	0.9574	0.0426	3.11237	0.000495539	4.38292e-05	0	0.25	3.23829	3.37514	2.40656	-5.16768	10.1991	14.9817	0.485912	0.731075	0.138916	7.76066	0.463544	TRUE	NP vs Rest	NP	Rest
Cd44	0.9572	0.0428	3.10747	0.000401941	8.55875e-05	0	0.25	2.45626	2.65834	1.69998	-4.14275	7.10183	10.3285	1.2304	0.815529	0.343528	8.24819	1.61107	TRUE	NP vs Rest	NP	Rest
Gm9916	0.9562	0.0438	3.08333	8.55641e-06	4.68911e-06	0	0.25	1.02389	1.29033	3.04901	-10.3552	12.0583	0.233587	0.0674945	0.141028	0.0344517	0.099925	0.034573	TRUE	NP vs Rest	NP	Rest
S100a6	0.9558	0.0442	3.07382	0.00228484	0.000803638	0	0.25	1.39214	1.47739	2.80228	-7.17572	9.95363	66.6714	12.1645	0.905819	0.746694	36.3325	13.907	TRUE	NP vs Rest	NP	Rest
Dgkz	0.9556	0.0444	3.0691	0.000407807	0.000106642	0	0.25	2.52926	2.64719	1.87547	-4.87209	8.81775	10.7354	2.01053	0.857513	0.420647	8.46039	2.24428	TRUE	NP vs Rest	NP	Rest
Bex1	0.9556	0.0444	3.0691	3.30048e-05	4.38423e-05	0	0.25	0.168532	0.333341	3.32398	-9.7094	9.44338	0.540281	0.578436	0.207975	0.16995	0.26071	0.558838	TRUE	NP vs Rest	NP	Rest
Fxyd2	0.9544	0.0456	3.04117	0.00615899	0.0011831	0	0.25	3.02855	3.03646	3.90468	-7.79408	11.6401	180.033	27.7626	0.880207	0.572607	87.7636	17.6967	TRUE	NP vs Rest	NP	Rest
Rgs4	0.954	0.046	3.03202	0.00113238	0.000288502	0	0.25	2.55364	2.83142	2.0543	-5.06156	7.57133	28.9292	5.3327	0.923813	0.52745	21.7789	5.49226	TRUE	NP vs Rest	NP	Rest
Phf24	0.9538	0.0462	3.02747	0.000677916	0.000172517	0	0.25	2.55216	2.55736	2.02932	-5.25506	8.12604	17.864	3.24644	0.905171	0.514377	14.9218	3.84129	TRUE	NP vs Rest	NP	Rest
Gfra2	0.9538	0.0462	3.02747	0.000192522	5.5809e-05	0	0.25	2.10231	2.34771	1.89967	-6.66892	7.3104	4.8057	0.821731	0.703518	0.199214	3.61256	0.947719	TRUE	NP vs Rest	NP	Rest
Calca	0.9534	0.0466	3.01843	0.000329846	0.000731456	0	0.25	0.243786	0.625041	2.62938	-7.6112	7.9036	7.11472	11.9328	0.788945	0.557734	6.40844	15.9802	TRUE	NP vs Rest	NP	Rest
Camp	0.994	0.006	5.10998	0.00703596	3.54419e-05	0	0.25	7.2434	7.56723	3.56963	-8.04122	15.8656	97.1091	0.015983	0.536044	0.0138536	112.668	0.0297499	TRUE	Neutrophil vs Rest	Neutrophil	Rest
S100a8	0.9928	0.0072	4.92645	0.0226009	3.70147e-05	0	0.25	9.38896	10.1069	4.24931	-6.39355	19.9441	442.466	0.0620335	0.789279	0.0284512	513.763	0.0946466	TRUE	Neutrophil vs Rest	Neutrophil	Rest
S100a9	0.9904	0.0096	4.63634	0.0236439	8.40984e-05	0	0.25	8.31485	9.25109	4.07192	-7.97997	17.6816	515.919	0.0484876	0.791128	0.0259114	520.447	0.088547	TRUE	Neutrophil vs Rest	Neutrophil	Rest
Ltf	0.99	0.01	4.59512	0.00156042	1.63065e-05	0	0.25	6.50614	6.72932	2.96842	-4.70796	14.2097	15.4048	0.00354037	0.475046	0.00325816	19.1996	0.0118515	TRUE	Neutrophil vs Rest	Neutrophil	Rest
Pglyrp1	0.9898	0.0102	4.57511	0.000890182	1.11343e-05	0	0.25	6.6272	6.99143	3.20208	-4.5018	15.2438	8.65619	0.0425358	0.661738	0.0219349	9.96766	0.0588156	TRUE	Neutrophil vs Rest	Neutrophil	Rest
Gm34084	0.9896	0.0104	4.55549	2.11053e-05	1.45041e-06	0	0.25	8.22713	8.02431	8.06016	-21.8495	28.6654	0.271719	0.00443829	0.203327	0.00310424	0.274862	0.00700766	TRUE	Neutrophil vs Rest	Neutrophil	Rest
Lcn2	0.9886	0.0114	4.46268	0.00277222	2.18056e-05	0	0.25	6.15068	6.44164	3.02248	-4.40749	13.3815	28.8281	0.0240898	0.645102	0.0150337	30.5105	0.048531	TRUE	Neutrophil vs Rest	Neutrophil	Rest
Trem3	0.988	0.012	4.41078	8.95744e-05	3.59133e-06	0	0.25	4.59414	4.65152	2.47756	-4.27253	11.455	0.835488	0.00115447	0.391867	0.00084661	1.10672	0.00191914	TRUE	Neutrophil vs Rest	Neutrophil	Rest
Cd177	0.9876	0.0124	4.37758	0.000191646	4.04031e-06	0	0.25	5.3364	5.5977	2.74433	-8.10449	15.5556	2.00369	0.0018728	0.463956	0.00169322	2.21666	0.0047421	TRUE	Neutrophil vs Rest	Neutrophil	Rest
Ly6c2	0.9874	0.0126	4.36138	0.000300147	1.76081e-05	0	0.25	5.68889	6.33077	3.46052	-12.6494	14.5273	2.62292	0.0503861	0.513863	0.00751687	2.81862	0.0870998	TRUE	Neutrophil vs Rest	Neutrophil	Rest
Il1b	0.9874	0.0126	4.36138	0.000173365	2.291e-05	0	0.25	4.42636	4.55303	2.64208	-9.3316	14.403	0.452865	0.098771	0.123845	0.0120321	1.03887	0.216914	TRUE	Neutrophil vs Rest	Neutrophil	Rest
Chil3	0.987	0.013	4.32972	0.00092703	2.7974e-05	0	0.25	5.17107	5.43436	2.77611	-7.88159	13.6671	9.20887	0.0211652	0.432532	0.00415608	11.6724	0.0482538	TRUE	Neutrophil vs Rest	Neutrophil	Rest
Hp	0.987	0.013	4.32972	0.000355778	1.53014e-05	0	0.25	5.37822	5.34371	3.31647	-11.3343	14.9231	3.14233	0.0138536	0.630314	0.00502835	4.62351	0.0306839	TRUE	Neutrophil vs Rest	Neutrophil	Rest
Mcemp1	0.9858	0.0142	4.24021	0.000164654	9.3723e-06	0	0.25	4.58978	4.67842	2.42624	-4.1783	11.298	1.49907	0.00759383	0.554529	0.0044896	2.08532	0.015982	TRUE	Neutrophil vs Rest	Neutrophil	Rest
Ifitm6	0.9854	0.0146	4.21203	0.00069183	1.00878e-05	0	0.25	5.54277	5.82177	3.17263	-6.5105	14.3374	5.88909	0.0090305	0.536044	0.00466918	7.16003	0.0178402	TRUE	Neutrophil vs Rest	Neutrophil	Rest
Ngp	0.985	0.015	4.18459	0.00648544	0.000165435	0	0.25	5.41426	5.78211	3.41421	-7.18866	13.9188	81.2458	0.0119552	0.584104	0.0104928	107.528	0.0338426	TRUE	Neutrophil vs Rest	Neutrophil	Rest
Hcst	0.9848	0.0152	4.17114	0.000101793	7.56815e-06	0	0.25	4.79519	5.3959	2.94178	-8.28107	13.0932	0.898335	0.0135201	0.430684	0.0100567	1.06057	0.0272961	TRUE	Neutrophil vs Rest	Neutrophil	Rest
Hmgb2	0.984	0.016	4.11904	0.000882242	2.60914e-05	0	0.25	4.92564	5.16526	2.65677	-6.13764	11.8402	8.43807	0.202314	0.763401	0.107468	9.23243	0.351105	TRUE	Neutrophil vs Rest	Neutrophil	Rest
Nfe2	0.9836	0.0164	4.09394	2.29819e-05	2.45274e-06	0	0.25	3.99299	3.99045	2.48172	-7.3887	15.554	0.214418	0.00277072	0.179298	0.00246286	0.261056	0.00932937	TRUE	Neutrophil vs Rest	Neutrophil	Rest
Rac2	0.9832	0.0168	4.06943	0.000306609	1.50897e-05	0	0.25	4.75398	4.87537	2.94455	-8.24674	14.7101	2.6451	0.0485133	0.613678	0.0257061	3.21135	0.111918	TRUE	Neutrophil vs Rest	Neutrophil	Rest
Lilr4b	0.983	0.017	4.0574	4.4093e-05	3.6582e-06	0	0.25	5.42535	5.30194	3.55742	-8.59571	14.3023	0.393715	0.00233459	0.251386	0.00171887	0.483713	0.00659643	TRUE	Neutrophil vs Rest	Neutrophil	Rest
Clec12a	0.983	0.017	4.0574	8.55758e-05	1.18842e-05	0	0.25	4.34162	4.34782	2.933	-9.74245	15.2734	0.785581	0.0452552	0.349353	0.0244747	1.05537	0.102563	TRUE	Neutrophil vs Rest	Neutrophil	Rest
Gmfg	0.9828	0.0172	4.0455	0.000202029	1.45092e-05	0	0.25	4.47066	4.79074	2.63296	-7.00448	12.6675	2.02772	0.0551838	0.606285	0.02899	2.72147	0.118556	TRUE	Neutrophil vs Rest	Neutrophil	Rest
Ptpn18	0.9826	0.0174	4.03373	5.66264e-05	1.82664e-05	0	0.25	3.14531	3.30806	2.57283	-7.06195	9.28209	0.748613	0.0969237	0.332717	0.0448703	0.627153	0.185199	TRUE	Neutrophil vs Rest	Neutrophil	Rest
Wfdc21	0.982	0.018	3.99922	0.00147793	5.2831e-05	0	0.25	4.78253	5.042	2.93417	-6.33277	13.373	14.597	0.00141102	0.608133	0.0010775	15.7869	0.00221753	TRUE	Neutrophil vs Rest	Neutrophil	Rest
C5ar1	0.982	0.018	3.99922	6.41362e-05	1.0463e-05	0	0.25	4.62338	4.88001	3.05271	-9.62876	13.3776	0.425139	0.0442547	0.275416	0.0180354	0.693313	0.113972	TRUE	Neutrophil vs Rest	Neutrophil	Rest
Orm1	0.9816	0.0184	3.97683	7.57906e-05	4.38805e-06	0	0.25	4.74388	5.0476	3.17943	-12.8093	12.6013	0.402958	0.0007953	0.149723	0.0007953	0.445669	0.00148944	TRUE	Neutrophil vs Rest	Neutrophil	Rest
Alox5ap	0.9814	0.0186	3.96582	0.000282867	2.03637e-05	0	0.25	4.56236	4.88548	2.64453	-8.08425	12.2803	2.78928	0.103055	0.639556	0.0416378	3.46102	0.193823	TRUE	Neutrophil vs Rest	Neutrophil	Rest
Ncf4	0.9814	0.0186	3.96582	8.98318e-05	5.6492e-06	0	0.25	4.14747	4.20104	2.87996	-8.99567	13.4931	0.768945	0.0143667	0.375231	0.0103646	0.982038	0.0297734	TRUE	Neutrophil vs Rest	Neutrophil	Rest
Pilrb2	0.981	0.019	3.94413	3.25015e-05	1.92073e-06	0	0.25	4.83079	5.12988	2.9701	-6.69075	12.3974	0.275416	0.0116216	0.205176	0.0036943	0.296569	0.00911432	TRUE	Neutrophil vs Rest	Neutrophil	Rest
Plac8	0.981	0.019	3.94413	8.37808e-05	2.45885e-05	0	0.25	3.57203	3.90116	2.86046	-13.6805	13.326	0.95194	0.079607	0.253235	0.013007	1.03962	0.156962	TRUE	Neutrophil vs Rest	Neutrophil	Rest
Slfn2	0.9808	0.0192	3.93346	7.5412e-05	9.18209e-06	0	0.25	4.27461	4.70414	2.66056	-9.41782	11.0507	0.707947	0.0439981	0.384473	0.0265528	0.970936	0.091532	TRUE	Neutrophil vs Rest	Neutrophil	Rest
Wfdc17	0.9806	0.0194	3.92289	0.00020707	1.37249e-05	0	0.25	5.16749	5.62043	3.02394	-7.89036	13.4122	0.707948	0.0849946	0.125693	0.022448	0.809683	0.158971	TRUE	Neutrophil vs Rest	Neutrophil	Rest
Clec4a2	0.9804	0.0196	3.91243	0.000129907	1.72497e-05	0	0.25	4.27016	4.31299	2.6934	-6.25692	12.9959	1.24584	0.053978	0.451017	0.0261679	1.42553	0.124967	TRUE	Neutrophil vs Rest	Neutrophil	Rest
Arhgdib	0.9804	0.0196	3.91243	0.000646035	2.36747e-05	0	0.25	4.93145	5.28995	3.02861	-9.33735	12.631	6.27726	0.106903	0.632163	0.0505657	6.76734	0.219139	TRUE	Neutrophil vs Rest	Neutrophil	Rest
Cebpe	0.9802	0.0198	3.90207	9.09665e-05	3.61353e-06	0	0.25	3.98181	3.88778	2.36266	-5.83748	13.8593	0.774491	0.00264245	0.255083	0.00228328	0.827272	0.00234294	TRUE	Neutrophil vs Rest	Neutrophil	Rest
Atp8b4	0.9802	0.0198	3.90207	1.8667e-05	3.3474e-06	0	0.25	4.09688	4.30413	2.87786	-7.66983	15.2286	0.181146	0.00510531	0.121996	0.00305293	0.24736	0.0129599	TRUE	Neutrophil vs Rest	Neutrophil	Rest
B430306N03Rik	0.9802	0.0198	3.90207	1.30686e-05	1.39977e-06	0	0.25	3.59027	3.7114	2.1066	-9.37235	10.5975	0.134935	0.0018728	0.116451	0.00182149	0.216844	0.00601029	TRUE	Neutrophil vs Rest	Neutrophil	Rest
Lyz2	0.9802	0.0198	3.90207	0.00263434	0.000302643	0	0.25	5.18612	5.75329	3.38012	-10.1129	14.3909	24.1128	1.79769	0.702403	0.0813515	31.6353	4.20513	TRUE	Neutrophil vs Rest	Neutrophil	Rest
Pirb	0.9802	0.0198	3.90207	8.36126e-05	6.22889e-06	0	0.25	3.86061	4.1142	1.95707	-4.59795	9.17151	0.918668	0.0331973	0.4122	0.0247056	1.14376	0.0581134	TRUE	Neutrophil vs Rest	Neutrophil	Rest
Cd33	0.98	0.02	3.89182	4.98868e-05	6.69044e-06	0	0.25	4.22476	3.90335	2.68033	-4.46481	11.0017	0.530499	0.0155212	0.336414	0.0122887	0.834266	0.0375984	TRUE	Neutrophil vs Rest	Neutrophil	Rest
Ccl6	0.98	0.02	3.89182	0.000218048	1.66793e-05	0	0.25	4.46259	4.54541	2.64274	-5.90139	12.3476	1.5268	0.0578261	0.312384	0.0214988	2.05202	0.138209	TRUE	Neutrophil vs Rest	Neutrophil	Rest
Mki67	0.9792	0.0208	3.85178	9.53728e-05	8.04559e-06	0	0.25	4.54032	4.89287	3.06912	-7.88726	14.4463	0.665434	0.0146489	0.144177	0.0090305	0.659774	0.0167025	TRUE	Neutrophil vs Rest	Neutrophil	Rest
Cfp	0.979	0.021	3.84201	2.70185e-05	8.7567e-06	0	0.25	2.889	3.11332	1.96248	-8.23312	8.43972	0.227357	0.0582878	0.179298	0.0328895	0.279314	0.0854517	TRUE	Neutrophil vs Rest	Neutrophil	Rest
Lsp1	0.9788	0.0212	3.83233	0.000108977	1.73123e-05	0	0.25	3.86684	4.09344	2.54926	-7.33275	10.3483	1.07209	0.0978478	0.513863	0.0371226	1.46893	0.185366	TRUE	Neutrophil vs Rest	Neutrophil	Rest
Fgr	0.9788	0.0212	3.83233	3.04204e-05	3.43985e-06	0	0.25	4.28488	4.12054	3.33158	-10.775	18.7815	0.299446	0.00392519	0.221811	0.00330947	0.522253	0.00999729	TRUE	Neutrophil vs Rest	Neutrophil	Rest
Slpi	0.9788	0.0212	3.83233	0.000338333	1.72344e-05	0	0.25	4.70608	5.04982	3.25856	-7.98187	19.6513	3.37708	0.019549	0.558226	0.0122117	4.65647	0.0223677	TRUE	Neutrophil vs Rest	Neutrophil	Rest
Pilra	0.9788	0.0212	3.83233	5.44751e-05	5.06482e-06	0	0.25	4.87594	4.38103	3.48809	-6.30696	14.1497	0.585952	0.0151363	0.336414	0.00661895	0.673863	0.0172582	TRUE	Neutrophil vs Rest	Neutrophil	Rest
Ltb4r1	0.9786	0.0214	3.82273	6.78706e-05	5.08985e-06	0	0.25	3.96719	4.01006	2.58282	-6.9391	11.1601	0.580406	0.00667025	0.292052	0.00464353	0.727123	0.0136583	TRUE	Neutrophil vs Rest	Neutrophil	Rest
Retnlg	0.9782	0.0218	3.8038	0.00373481	6.10043e-05	0	0.25	5.83974	6.41884	3.84054	-7.48225	15.2784	45.6322	0.00474614	0.600739	0.00305293	55.0692	0.00919562	TRUE	Neutrophil vs Rest	Neutrophil	Rest
Cd52	0.9778	0.0222	3.78521	0.000747659	5.78126e-05	0	0.25	4.52697	5.17717	3.12116	-10.1085	12.4646	8.43623	0.282359	0.680222	0.0431514	9.41387	0.544344	TRUE	Neutrophil vs Rest	Neutrophil	Rest
Slfn1	0.9778	0.0222	3.78521	3.22065e-05	3.60419e-06	0	0.25	5.04859	4.38477	4.19146	-8.37858	15.8701	0.37708	0.00364299	0.240296	0.00284769	0.478787	0.00728939	TRUE	Neutrophil vs Rest	Neutrophil	Rest
Lst1	0.9774	0.0226	3.76695	0.000124804	1.77559e-05	0	0.25	3.92855	4.21169	2.64766	-9.10116	12.1121	1.44732	0.11914	0.536044	0.0609046	1.6858	0.204294	TRUE	Neutrophil vs Rest	Neutrophil	Rest
Anxa1	0.9774	0.0226	3.76695	0.000761491	1.81697e-05	0	0.25	4.99384	5.19805	3.38967	-7.20571	15.7446	5.87061	0.0827877	0.602588	0.0426897	8.55383	0.224628	TRUE	Neutrophil vs Rest	Neutrophil	Rest
Hist1h1b	0.9774	0.0226	3.76695	2.50312e-05	1.26047e-06	0	0.25	3.95437	4.22212	2.9202	-7.59074	14.9035	0.323475	0.00279638	0.103512	0.00182149	0.315855	0.00742861	TRUE	Neutrophil vs Rest	Neutrophil	Rest
Mmp8	0.9772	0.0228	3.75793	0.000443153	8.22205e-05	0	0.25	3.48575	3.84125	2.68507	-7.1891	11.0054	3.13493	0.00212935	0.475046	0.00146233	5.09528	0.0080677	TRUE	Neutrophil vs Rest	Neutrophil	Rest
Hba-a2	0.977	0.023	3.74899	0.00257334	5.18198e-05	0	0.25	4.22655	3.81908	3.35994	-6.18981	16.8347	75.6044	0.260347	0.310536	0.0512327	92.1665	0.510028	TRUE	Neutrophil vs Rest	Neutrophil	Rest
AA467197	0.9768	0.0232	3.74013	0.000102959	4.78959e-06	0	0.25	4.50805	4.79008	2.8962	-6.33458	11.9041	0.865064	0.0124939	0.332717	0.00325816	0.974102	0.00996523	TRUE	Neutrophil vs Rest	Neutrophil	Rest
Alox5	0.9768	0.0232	3.74013	3.30608e-05	4.22828e-06	0	0.25	4.62217	4.44983	3.22522	-6.7048	13.6247	0.221812	0.00495138	0.190388	0.00423305	0.310304	0.016483	TRUE	Neutrophil vs Rest	Neutrophil	Rest
Nusap1	0.9768	0.0232	3.74013	6.70052e-05	5.7145e-06	0	0.25	3.79578	3.84634	2.2704	-4.95505	11.1973	0.545286	0.0158034	0.162662	0.00643936	0.514242	0.0180524	TRUE	Neutrophil vs Rest	Neutrophil	Rest
Ccdc88c	0.9768	0.0232	3.74013	1.34098e-05	2.10673e-06	0	0.25	4.32278	5.01084	2.85084	-8.51716	11.556	0.127542	0.00682418	0.101664	0.00595192	0.193977	0.0151577	TRUE	Neutrophil vs Rest	Neutrophil	Rest
Cd300ld	0.9768	0.0232	3.74013	2.17212e-05	4.11591e-06	0	0.25	4.51817	4.21154	3.35963	-8.36038	13.1971	0.147874	0.0123657	0.121996	0.00956926	0.23353	0.0308734	TRUE	Neutrophil vs Rest	Neutrophil	Rest
Mmp9	0.9768	0.0232	3.74013	0.00024868	1.40778e-05	0	0.25	4.72605	4.80344	3.25766	-7.12167	13.7123	2.38262	0.00921009	0.502773	0.00248852	2.97047	0.0214452	TRUE	Neutrophil vs Rest	Neutrophil	Rest
Fcer1g	0.9764	0.0236	3.72263	0.000456353	9.12131e-05	0	0.25	3.70852	4.02581	3.2062	-10.3181	12.37	4.77819	0.428671	0.654344	0.0512584	5.9521	0.947374	TRUE	Neutrophil vs Rest	Neutrophil	Rest
Sell	0.976	0.024	3.70541	4.84688e-05	6.31522e-06	0	0.25	6.46617	4.86	5.87697	-11.1308	21.347	0.515712	0.00672156	0.334566	0.00420739	0.6204	0.0177076	TRUE	Neutrophil vs Rest	Neutrophil	Rest
Arhgap9	0.976	0.024	3.70541	2.81324e-05	4.51471e-06	0	0.25	2.86193	2.9032	1.79989	-7.34782	9.75416	0.205176	0.0108263	0.173752	0.00918443	0.28085	0.0242304	TRUE	Neutrophil vs Rest	Neutrophil	Rest
Il18rap	0.9754	0.0246	3.6801	2.11181e-05	3.7665e-06	0	0.25	4.09456	3.67268	3.04166	-8.46945	12.3262	0.192237	0.002899	0.168207	0.00259114	0.323429	0.0108916	TRUE	Neutrophil vs Rest	Neutrophil	Rest
Cyba	0.9754	0.0246	3.6801	0.000486247	4.39943e-05	0	0.25	4.34069	4.68375	3.04157	-7.50564	11.9219	4.68761	0.263634	0.661738	0.100208	5.99267	0.5661	TRUE	Neutrophil vs Rest	Neutrophil	Rest
Treml2	0.9754	0.0246	3.6801	1.64354e-05	2.5575e-06	0	0.25	3.27191	3.50096	2.07603	-5.23022	8.29151	0.127542	0.00241155	0.103512	0.00230894	0.167748	0.00731522	TRUE	Neutrophil vs Rest	Neutrophil	Rest
Itgb2l	0.9752	0.0248	3.6718	5.862e-05	4.21947e-06	0	0.25	3.59373	3.62054	2.14022	-5.86706	12.7697	0.478743	0.000359168	0.268022	0.000359168	0.811017	0.00141741	TRUE	Neutrophil vs Rest	Neutrophil	Rest
Padi4	0.9752	0.0248	3.6718	3.45956e-05	5.88979e-06	0	0.25	3.59642	3.66496	2.71382	-7.72481	12.8331	0.245841	0.00184715	0.181146	0.00177018	0.391996	0.00402774	TRUE	Neutrophil vs Rest	Neutrophil	Rest
Plbd1	0.9752	0.0248	3.6718	8.72615e-05	1.21715e-05	0	0.25	3.71689	3.89429	2.28219	-8.52015	9.59993	0.696857	0.040586	0.360444	0.0183689	0.821817	0.0813742	TRUE	Neutrophil vs Rest	Neutrophil	Rest
Akna	0.9752	0.0248	3.6718	1.53699e-05	2.53061e-06	0	0.25	3.9108	4.30538	3.13552	-8.2113	12.4294	0.179298	0.018651	0.160813	0.0101593	0.181712	0.0187018	TRUE	Neutrophil vs Rest	Neutrophil	Rest
Tyrobp	0.9752	0.0248	3.6718	0.000561041	7.12813e-05	0	0.25	4.24788	4.56466	3.39418	-9.87629	12.4399	6.57671	0.351243	0.672828	0.0451012	8.08279	0.738273	TRUE	Neutrophil vs Rest	Neutrophil	Rest
Ffar2	0.975	0.025	3.66356	2.82713e-05	2.79704e-06	0	0.25	5.78039	4.1445	5.54591	-16.3052	21.8057	0.15342	0.00174453	0.109057	0.00169322	0.310455	0.00858211	TRUE	Neutrophil vs Rest	Neutrophil	Rest
Rgs18	0.9744	0.0256	3.63923	3.29112e-05	5.38535e-06	0	0.25	3.32831	3.46673	2.19165	-8.12934	10.2643	0.271719	0.00905615	0.205176	0.00759383	0.34104	0.0215013	TRUE	Neutrophil vs Rest	Neutrophil	Rest
Ptpn6	0.974	0.026	3.62331	4.75272e-05	9.02828e-06	0	0.25	3.18689	3.1418	2.23742	-5.84734	9.70067	0.426987	0.0351727	0.273567	0.0245773	0.537231	0.0801649	TRUE	Neutrophil vs Rest	Neutrophil	Rest
Tmem71	0.974	0.026	3.62331	2.51361e-05	3.66037e-06	0	0.25	3.29244	3.50549	2.42309	-8.49302	14.4478	0.234751	0.00600323	0.171904	0.00546448	0.263353	0.0125468	TRUE	Neutrophil vs Rest	Neutrophil	Rest
Spi1	0.9732	0.0268	3.59219	0.000102319	1.53099e-05	0	0.25	3.42824	3.68926	2.37855	-7.95048	11.8925	0.926061	0.0607252	0.449168	0.0283999	1.12873	0.133066	TRUE	Neutrophil vs Rest	Neutrophil	Rest
Rab44	0.9732	0.0268	3.59219	1.85625e-05	2.7729e-06	0	0.25	3.01341	3.14178	1.76092	-5.14321	9.45022	0.184843	0.00138536	0.138632	0.00123143	0.260824	0.00309864	TRUE	Neutrophil vs Rest	Neutrophil	Rest
Ptprc	0.9728	0.0272	3.57696	0.000136656	1.82987e-05	0	0.25	3.42702	3.48621	2.2288	-4.33935	10.8815	1.62661	0.0558762	0.545287	0.0290156	2.12449	0.140715	TRUE	Neutrophil vs Rest	Neutrophil	Rest
Hist1h2ae	0.9728	0.0272	3.57696	7.73195e-05	2.71007e-06	0	0.25	4.65592	4.68174	3.50711	-9.74984	16.8012	1.03142	0.0108263	0.10536	0.00566972	0.769664	0.0125871	TRUE	Neutrophil vs Rest	Neutrophil	Rest
Napsa	0.9728	0.0272	3.57696	2.12404e-05	5.78791e-06	0	0.25	3.25744	3.57947	2.47129	-7.85441	10.1412	0.208873	0.0241668	0.131238	0.0104928	0.28159	0.045433	TRUE	Neutrophil vs Rest	Neutrophil	Rest
Ncf1	0.9722	0.0278	3.55453	0.00010742	7.37e-06	0	0.25	3.69147	3.8921	2.10807	-3.33963	9.0927	1.17375	0.0185998	0.489834	0.0154699	1.519	0.0408428	TRUE	Neutrophil vs Rest	Neutrophil	Rest
Slfn4	0.972	0.028	3.54715	7.07316e-05	7.18571e-06	0	0.25	3.79792	3.96315	2.86508	-8.37187	11.0258	0.656192	0.000949229	0.319778	0.00084661	1.11009	0.00325751	TRUE	Neutrophil vs Rest	Neutrophil	Rest
Ifitm1	0.972	0.028	3.54715	0.000212496	3.63574e-05	0	0.25	4.0857	4.44067	3.43965	-9.43864	13.4505	0.706099	0.125066	0.146026	0.0435876	0.863859	0.327968	TRUE	Neutrophil vs Rest	Neutrophil	Rest
Ube2c	0.9718	0.0282	3.53983	0.000150126	1.0958e-05	0	0.25	3.37047	3.31035	2.27654	-4.57623	11.4112	1.03327	0.0428691	0.179298	0.0270145	1.11923	0.122126	TRUE	Neutrophil vs Rest	Neutrophil	Rest
Arhgap30	0.9718	0.0282	3.53983	2.71254e-05	3.74882e-06	0	0.25	3.3422	3.37783	2.34345	-6.06226	10.5248	0.288355	0.0124426	0.208872	0.0101337	0.424297	0.0329849	TRUE	Neutrophil vs Rest	Neutrophil	Rest
Mgst2	0.9716	0.0284	3.53255	6.89025e-05	7.75794e-06	0	0.25	2.97472	2.97025	1.83031	-3.34531	8.24297	0.574861	0.0187793	0.280961	0.0172657	0.82089	0.0272492	TRUE	Neutrophil vs Rest	Neutrophil	Rest
Cybb	0.9714	0.0286	3.52533	0.000247198	1.85057e-05	0	0.25	4.00692	4.2769	2.46112	-7.33307	12.6313	2.40665	0.0568514	0.480591	0.0287591	3.58692	0.14317	TRUE	Neutrophil vs Rest	Neutrophil	Rest
Nfam1	0.9714	0.0286	3.52533	3.68953e-05	4.15136e-06	0	0.25	3.47622	3.70767	2.02449	-4.18099	8.05272	0.443623	0.0116473	0.306839	0.00987711	0.563334	0.0254832	TRUE	Neutrophil vs Rest	Neutrophil	Rest
Serpinb1a	0.9712	0.0288	3.51816	0.000159058	2.32864e-05	0	0.25	3.23454	3.1303	2.06431	-3.28083	9.37188	2.25878	0.162293	0.639556	0.101927	2.53126	0.344642	TRUE	Neutrophil vs Rest	Neutrophil	Rest
Fpr2	0.971	0.029	3.51103	8.03614e-05	7.09621e-06	0	0.25	3.46013	3.53495	2.47706	-6.64246	11.1395	0.674676	0.0015906	0.358595	0.00146233	1.11208	0.00449891	TRUE	Neutrophil vs Rest	Neutrophil	Rest
Igsf6	0.9708	0.0292	3.50395	4.99642e-05	8.61951e-06	0	0.25	3.17534	3.21713	2.1382	-4.27283	8.76803	0.456562	0.0156495	0.303142	0.0123656	0.72026	0.0368358	TRUE	Neutrophil vs Rest	Neutrophil	Rest
Ripor2	0.9708	0.0292	3.50395	2.7828e-05	6.67102e-06	0	0.25	3.92466	3.94504	3.33457	-8.47536	13.6018	0.227357	0.0181893	0.162662	0.0110316	0.315399	0.0305477	TRUE	Neutrophil vs Rest	Neutrophil	Rest
F630028O10Rik	0.9708	0.0292	3.50395	8.92537e-05	1.07487e-05	0	0.25	4.06689	3.42439	3.09143	-5.83665	14.9533	0.702402	0.0131609	0.349353	0.00869699	1.4823	0.0421689	TRUE	Neutrophil vs Rest	Neutrophil	Rest
Dok3	0.97	0.03	3.4761	3.163e-05	5.11413e-06	0	0.25	3.01373	3.06538	1.96027	-4.94865	8.8642	0.271719	0.0243464	0.214418	0.0201647	0.365298	0.0376635	TRUE	Neutrophil vs Rest	Neutrophil	Rest
Mrgpra2b	0.97	0.03	3.4761	5.44647e-05	8.85892e-06	0	0.25	3.0943	3.07664	3.53544	-8.84919	13.6068	0.521257	0.110546	0.31793	0.0639319	0.629604	0.106508	TRUE	Neutrophil vs Rest	Neutrophil	Rest
Chil1	0.97	0.03	3.4761	7.67172e-05	6.83978e-06	0	0.25	3.72272	3.74219	2.41214	-6.97729	10.4404	0.637707	0.0156239	0.334566	0.0139819	0.856332	0.0343618	TRUE	Neutrophil vs Rest	Neutrophil	Rest
Siglece	0.9692	0.0308	3.44896	2.10821e-05	4.59529e-06	0	0.25	3.03052	3.17567	2.3191	-6.77539	10.0337	0.214418	0.0116986	0.175601	0.00921009	0.242576	0.0291754	TRUE	Neutrophil vs Rest	Neutrophil	Rest
Tspan32	0.9692	0.0308	3.44896	1.90753e-05	4.78811e-06	0	0.25	3.45419	3.59102	2.59592	-7.83645	11.1089	0.125693	0.00823519	0.109057	0.00697812	0.151924	0.0239534	TRUE	Neutrophil vs Rest	Neutrophil	Rest
Lbr	0.969	0.031	3.44228	9.124e-05	1.75933e-05	0	0.25	2.47362	2.46105	1.4422	-2.68263	6.58137	0.951939	0.131222	0.467652	0.10285	1.30623	0.219903	TRUE	Neutrophil vs Rest	Neutrophil	Rest
1700047M11Rik	0.9688	0.0312	3.43564	2.88944e-05	4.21261e-06	0	0.25	3.59297	3.81568	3.38995	-10.3904	17.6787	0.260629	0.00194977	0.160813	0.00166756	0.269027	0.00548191	TRUE	Neutrophil vs Rest	Neutrophil	Rest
Cd300lf	0.9688	0.0312	3.43564	4.603e-05	6.64555e-06	0	0.25	2.80395	3.00889	1.83986	-6.7241	7.54165	0.460259	0.0433566	0.308688	0.031889	0.866676	0.129084	TRUE	Neutrophil vs Rest	Neutrophil	Rest
Pilrb1	0.9688	0.0312	3.43564	1.63268e-05	2.36007e-06	0	0.25	3.18981	3.0079	2.23961	-5.5371	11.9792	0.162662	0.0105185	0.121996	0.00323251	0.186792	0.00779068	TRUE	Neutrophil vs Rest	Neutrophil	Rest
Gpr141	0.9684	0.0316	3.42249	2.38338e-05	5.34805e-06	0	0.25	3.23222	3.49987	2.56902	-6.14057	10.7635	0.205176	0.00641371	0.160813	0.00428436	0.264891	0.0129845	TRUE	Neutrophil vs Rest	Neutrophil	Rest
Fxyd5	0.9684	0.0316	3.42249	0.000100854	3.81775e-05	0	0.25	2.92319	3.20697	2.54829	-7.39578	10.6132	1.27541	0.303456	0.495379	0.117499	1.52611	0.604266	TRUE	Neutrophil vs Rest	Neutrophil	Rest
Ipcef1	0.9684	0.0316	3.42249	1.67954e-05	3.72799e-06	0	0.25	3.35008	3.82835	3.01155	-8.36355	12.3225	0.142329	0.0172657	0.125693	0.00808127	0.177155	0.0161634	TRUE	Neutrophil vs Rest	Neutrophil	Rest
Ncf2	0.9684	0.0316	3.42249	7.22785e-05	1.04031e-05	0	0.25	3.13717	3.3529	2.15795	-5.90584	9.34415	0.645101	0.0473075	0.365989	0.0334796	0.789337	0.0867807	TRUE	Neutrophil vs Rest	Neutrophil	Rest
Hist1h4d	0.9684	0.0316	3.42249	3.07073e-05	2.47219e-06	0	0.25	3.63472	3.99893	3.12055	-8.24747	14.6506	0.386322	0.0151877	0.116451	0.0138793	0.284981	0.0424632	TRUE	Neutrophil vs Rest	Neutrophil	Rest
Mapk13	0.9682	0.0318	3.41597	3.80779e-05	3.73311e-06	0	0.25	3.12856	3.23418	2.68547	-7.49165	13.0125	0.284658	0.0246287	0.194085	0.015085	0.379878	0.0179173	TRUE	Neutrophil vs Rest	Neutrophil	Rest
Pclaf	0.968	0.032	3.4095	6.75452e-05	8.62093e-06	0	0.25	3.03278	3.17116	2.16162	-6.01448	8.9705	0.548983	0.0442288	0.147874	0.0280664	1.01187	0.137045	TRUE	Neutrophil vs Rest	Neutrophil	Rest
Pygl	0.9674	0.0326	3.3903	9.75093e-05	1.21614e-05	0	0.25	2.87615	3.06846	2.02682	-4.35585	8.19472	1.02588	0.0754772	0.476895	0.0582365	1.23711	0.113879	TRUE	Neutrophil vs Rest	Neutrophil	Rest
Ankrd22	0.9672	0.0328	3.38398	1.11675e-05	1.60749e-06	0	0.25	3.30745	3.37354	2.23676	-6.76917	9.84595	0.131238	0.00761949	0.107209	0.00110316	0.147722	0.00260558	TRUE	Neutrophil vs Rest	Neutrophil	Rest
Fcgr3	0.9668	0.0332	3.37144	5.33741e-05	3.0166e-05	0	0.25	2.45388	2.41639	1.99476	-6.83984	9.32846	0.367837	0.11306	0.268022	0.0333	0.55874	0.272238	TRUE	Neutrophil vs Rest	Neutrophil	Rest
Lgals3	0.9666	0.0334	3.36523	0.00021622	3.24869e-05	0	0.25	3.18702	3.41897	2.88664	-7.68126	11.2527	1.80222	0.226792	0.54159	0.0880474	2.29932	0.293571	TRUE	Neutrophil vs Rest	Neutrophil	Rest
Gm42418	0.9664	0.0336	3.35905	0.00550917	0.00212219	0	0.25	3.25172	2.82289	4.74995	-15.2172	13.4189	77.8336	9.51704	0.685767	0.244824	86.2484	34.8422	TRUE	Neutrophil vs Rest	Neutrophil	Rest
Prdx5	0.9662	0.0338	3.35291	0.000897515	0.000187517	0	0.25	2.54567	2.49184	2.53667	-5.1749	8.11112	9.88909	3.27726	0.84658	0.568947	11.1316	2.96812	TRUE	Neutrophil vs Rest	Neutrophil	Rest
Gypa	0.9662	0.0338	3.35291	0.000205909	1.40878e-05	0	0.25	3.26695	3.16446	2.37344	-4.97932	12.9892	1.13309	0.00105185	0.131238	0.000692681	1.39542	0.00351645	TRUE	Neutrophil vs Rest	Neutrophil	Rest
Ifitm3	0.9662	0.0338	3.35291	0.000336583	0.000216508	0	0.25	3.00108	3.52817	3.55406	-9.11622	11.3476	3.65249	1.82247	0.667283	0.265938	4.26952	3.37225	TRUE	Neutrophil vs Rest	Neutrophil	Rest
AB124611	0.966	0.034	3.3468	4.38622e-05	8.97135e-06	0	0.25	2.92324	2.74589	2.46857	-6.24265	9.8234	0.343808	0.0240385	0.247689	0.020293	0.553582	0.0550174	TRUE	Neutrophil vs Rest	Neutrophil	Rest
Capg	0.966	0.034	3.3468	6.93658e-05	2.29269e-05	0	0.25	3.14639	3.42446	2.85497	-6.09728	11.2361	0.59889	0.165243	0.343808	0.10226	0.81158	0.314982	TRUE	Neutrophil vs Rest	Neutrophil	Rest
Sqor	0.966	0.034	3.3468	1.71194e-05	3.38095e-06	0	0.25	3.71802	3.96535	3.24658	-9.08872	13.6124	0.18854	0.0132892	0.157116	0.0119038	0.199313	0.0220095	TRUE	Neutrophil vs Rest	Neutrophil	Rest
Rbp2	0.9656	0.0344	3.33469	1.59362e-05	3.50233e-06	0	0.25	3.06538	3.08171	3.49724	-8.97469	11.0003	0.170055	0.0432797	0.134935	0.0286051	0.175104	0.0347236	TRUE	Neutrophil vs Rest	Neutrophil	Rest
Clec4d	0.9654	0.0346	3.32869	4.08733e-05	9.75817e-06	0	0.25	2.9579	2.93658	3.50366	-8.37463	13.3082	0.402958	0.00102619	0.214418	0.00100054	0.557204	0.00214264	TRUE	Neutrophil vs Rest	Neutrophil	Rest
C3	0.9654	0.0346	3.32869	6.03834e-05	1.20439e-05	0	0.25	3.71425	3.46997	3.38154	-7.15662	13.6645	0.486137	0.00933836	0.260628	0.00610585	0.770489	0.0309037	TRUE	Neutrophil vs Rest	Neutrophil	Rest
Bin2	0.9654	0.0346	3.32869	2.19502e-05	3.38385e-06	0	0.25	3.17074	3.4184	2.82263	-9.33157	10.9463	0.232902	0.011673	0.173752	0.00895354	0.273728	0.0233806	TRUE	Neutrophil vs Rest	Neutrophil	Rest
Cebpd	0.965	0.035	3.31678	8.13587e-05	8.29493e-05	0	0.25	2.03295	2.47232	2.80642	-8.66639	10.041	0.656192	0.117652	0.35305	0.0554401	0.792822	0.284881	TRUE	Neutrophil vs Rest	Neutrophil	Rest
Hsd11b1	0.9648	0.0352	3.31087	3.414e-05	5.80352e-06	0	0.25	3.28092	3.28187	2.77212	-8.49627	15.0362	0.243993	0.00746554	0.171904	0.00628544	0.362762	0.0217464	TRUE	Neutrophil vs Rest	Neutrophil	Rest
Tuba4a	0.9648	0.0352	3.31087	0.000235766	5.29145e-05	0	0.25	2.54736	2.61821	1.67446	-3.35744	6.65356	2.98706	0.615189	0.774492	0.300213	3.3641	1.17764	TRUE	Neutrophil vs Rest	Neutrophil	Rest
Ly6e	0.9648	0.0352	3.31087	9.1318e-05	0.000110373	0	0.25	1.56367	1.94821	2.01385	-6.55426	7.1706	0.334566	0.793563	0.184843	0.138485	0.503418	1.56344	TRUE	Neutrophil vs Rest	Neutrophil	Rest
Rasgrp2	0.9646	0.0354	3.305	6.79533e-05	2.39954e-05	0	0.25	2.84166	2.99896	2.38655	-6.39232	9.57891	0.754158	0.174454	0.414048	0.0792991	0.880878	0.271062	TRUE	Neutrophil vs Rest	Neutrophil	Rest
Cxcr2	0.9644	0.0356	3.29916	7.34913e-05	1.30235e-05	0	0.25	3.02795	3.09288	2.928	-8.11828	10.1093	0.720887	0.104465	0.36414	0.0656251	1.13413	0.362826	TRUE	Neutrophil vs Rest	Neutrophil	Rest
Fpr1	0.9642	0.0358	3.29335	3.99105e-05	4.05006e-06	0	0.25	2.99516	2.96686	2.64283	-10.1917	12.5838	0.234751	0.0010775	0.173752	0.000897919	0.411993	0.00258985	TRUE	Neutrophil vs Rest	Neutrophil	Rest
Rasgrp4	0.9642	0.0358	3.29335	2.44974e-05	3.3994e-06	0	0.25	2.86956	3.0777	1.86444	-4.73615	8.70055	0.231054	0.0175479	0.177449	0.00992842	0.267809	0.0257363	TRUE	Neutrophil vs Rest	Neutrophil	Rest
Lrg1	0.9642	0.0358	3.29335	0.000127059	1.59865e-05	0	0.25	3.22206	3.42384	2.69827	-8.22912	12.3176	1.08687	0.0200621	0.434381	0.00856872	1.39533	0.0549157	TRUE	Neutrophil vs Rest	Neutrophil	Rest
Itgb2	0.9642	0.0358	3.29335	7.36978e-05	1.26711e-05	0	0.25	2.74047	2.88584	1.90355	-4.74402	8.92573	0.707947	0.0164191	0.395564	0.0124683	0.985687	0.0441335	TRUE	Neutrophil vs Rest	Neutrophil	Rest
Hist1h2ap	0.964	0.036	3.28757	9.49322e-05	5.56115e-06	0	0.25	3.50863	3.31051	3.19151	-8.01033	15.4717	0.913123	0.0195746	0.140481	0.00849175	1.01651	0.0319196	TRUE	Neutrophil vs Rest	Neutrophil	Rest
2310001H17Rik	0.9638	0.0362	3.28182	4.18825e-05	5.85943e-06	0	0.25	3.14599	3.08506	2.324	-4.46582	11.3887	0.480592	0.0357114	0.306839	0.0319916	0.66853	0.0438289	TRUE	Neutrophil vs Rest	Neutrophil	Rest
Itgal	0.9638	0.0362	3.28182	2.07175e-05	3.43928e-06	0	0.25	2.82563	2.92784	2.28896	-7.22275	11.8808	0.225508	0.00882525	0.170055	0.00759383	0.270221	0.0234369	TRUE	Neutrophil vs Rest	Neutrophil	Rest
Slc16a3	0.9638	0.0362	3.28182	2.75256e-05	3.00183e-06	0	0.25	2.83718	2.85634	2.48571	-6.01586	12.2973	0.175601	0.020139	0.121996	0.0116473	0.254705	0.021383	TRUE	Neutrophil vs Rest	Neutrophil	Rest
Coro1a	0.9638	0.0362	3.28182	0.000310084	3.73063e-05	0	0.25	2.93675	3.29375	2.10065	-5.93814	8.85572	2.92976	0.437466	0.700555	0.241899	3.60248	0.654385	TRUE	Neutrophil vs Rest	Neutrophil	Rest
Pcp4	0.9636	0.0364	3.27611	0.00151745	0.000284344	0	0.25	3.48494	4.16309	3.70788	-9.64662	11.2498	18.976	3.64786	0.791128	0.428795	19.6386	4.54916	TRUE	Neutrophil vs Rest	Neutrophil	Rest
Hba-a1	0.9636	0.0364	3.27611	0.00276614	4.52285e-05	0	0.25	3.91722	3.54304	3.89132	-7.9705	17.8073	124.185	0.300369	0.321627	0.0327099	147.573	0.396888	TRUE	Neutrophil vs Rest	Neutrophil	Rest
Snx20	0.9636	0.0364	3.27611	1.53534e-05	4.04369e-06	0	0.25	2.72468	3.065	2.00703	-6.58813	8.75393	0.184843	0.0237051	0.127542	0.015085	0.218237	0.037804	TRUE	Neutrophil vs Rest	Neutrophil	Rest
Il1rn	0.9634	0.0366	3.27042	1.78005e-05	5.71578e-06	0	0.25	3.06087	3.16375	3.01337	-9.64997	12.5819	0.19963	0.0143154	0.144177	0.0127248	0.290317	0.0454748	TRUE	Neutrophil vs Rest	Neutrophil	Rest
Sp140	0.9632	0.0368	3.26476	3.40339e-05	4.78633e-06	0	0.25	2.95763	2.99518	1.85355	-4.24096	9.0081	0.364141	0.0235512	0.236599	0.0154442	0.339486	0.0326821	TRUE	Neutrophil vs Rest	Neutrophil	Rest
Cotl1	0.963	0.037	3.25914	0.000111615	3.80547e-05	0	0.25	2.34736	2.55189	2.14314	-6.46723	8.55646	1.02957	0.272875	0.508318	0.140819	1.37169	0.568519	TRUE	Neutrophil vs Rest	Neutrophil	Rest
Stap1	0.963	0.037	3.25914	1.9555e-05	4.45266e-06	0	0.25	2.70642	2.94702	1.83883	-5.20141	8.26586	0.216266	0.0206522	0.157116	0.0127761	0.209836	0.0363499	TRUE	Neutrophil vs Rest	Neutrophil	Rest
Hcls1	0.9628	0.0372	3.25354	3.74828e-05	9.68595e-06	0	0.25	2.61882	2.63232	1.90792	-6.10496	8.60938	0.367837	0.0348393	0.288355	0.0227045	0.49199	0.0793592	TRUE	Neutrophil vs Rest	Neutrophil	Rest
Gapdh	0.9628	0.0372	3.25354	0.000898776	0.000191333	0	0.25	3.07237	3.72197	3.0908	-6.83847	8.75848	10.9205	2.38172	0.83549	0.502707	11.3476	3.22682	TRUE	Neutrophil vs Rest	Neutrophil	Rest
Hist1h1e	0.9628	0.0372	3.25354	4.70066e-05	4.76046e-06	0	0.25	2.68612	2.54176	2.12029	-6.39627	12.6835	0.512015	0.0358654	0.158965	0.0323251	0.410303	0.0440616	TRUE	Neutrophil vs Rest	Neutrophil	Rest
Apobr	0.9626	0.0374	3.24797	2.43319e-05	4.25805e-06	0	0.25	2.54817	2.67465	1.74357	-3.0692	7.25484	0.256932	0.0149055	0.19963	0.0142384	0.32765	0.022429	TRUE	Neutrophil vs Rest	Neutrophil	Rest
Apoe	0.9626	0.0374	3.24797	0.00195606	0.00744597	0	0.25	1.51025	2.42615	4.11089	-11.5256	12.9175	22.1072	58.2201	0.883549	0.543139	28.4101	107.282	TRUE	Neutrophil vs Rest	Neutrophil	Rest
Mgst3	0.9626	0.0374	3.24797	0.000301777	7.70999e-05	0	0.25	2.97758	3.01381	3.03428	-6.54997	11.3175	3.95933	1.31387	0.74122	0.335488	4.2271	1.17852	TRUE	Neutrophil vs Rest	Neutrophil	Rest
Hmgn2	0.9626	0.0374	3.24797	0.000305103	2.65083e-05	0	0.25	3.25572	3.24598	3.22907	-6.06951	12.3253	2.99815	0.285885	0.532348	0.196952	3.28108	0.369338	TRUE	Neutrophil vs Rest	Neutrophil	Rest
Pycard	0.9624	0.0376	3.24243	2.6196e-05	8.97747e-06	0	0.25	2.36889	2.57141	1.8834	-6.4622	7.56869	0.157116	0.0583651	0.12939	0.0435876	0.228956	0.101171	TRUE	Neutrophil vs Rest	Neutrophil	Rest
Plp2	0.9624	0.0376	3.24243	8.09262e-05	1.27918e-05	0	0.25	3.05737	2.85727	3.03435	-7.13974	12.475	0.83364	0.147181	0.415896	0.103055	0.863822	0.145028	TRUE	Neutrophil vs Rest	Neutrophil	Rest
Cks2	0.9624	0.0376	3.24243	0.000106273	1.24885e-05	0	0.25	2.69696	2.40199	2.15182	-5.59511	10.4161	1.061	0.090048	0.314233	0.0647272	1.25232	0.0912418	TRUE	Neutrophil vs Rest	Neutrophil	Rest
Cytip	0.9614	0.0386	3.21514	1.50609e-05	4.12212e-06	0	0.25	3.3231	3.01902	2.8881	-8.1431	12.2992	0.131238	0.0122117	0.107209	0.00944098	0.158165	0.0348219	TRUE	Neutrophil vs Rest	Neutrophil	Rest
Cd53	0.9614	0.0386	3.21514	7.96667e-05	2.41137e-05	0	0.25	2.57639	2.49963	2.04807	-6.7878	9.8293	0.619223	0.0713717	0.371534	0.0325047	0.947537	0.177114	TRUE	Neutrophil vs Rest	Neutrophil	Rest
Hdc	0.9614	0.0386	3.21514	9.56897e-05	1.13196e-05	0	0.25	3.73658	3.50844	3.00051	-6.39858	13.9298	0.874307	0.0111085	0.275416	0.0074399	0.95398	0.0215621	TRUE	Neutrophil vs Rest	Neutrophil	Rest
Cyp4f18	0.9614	0.0386	3.21514	2.15892e-05	4.72913e-06	0	0.25	2.6701	2.8115	2.26988	-6.68409	10.2989	0.19963	0.0147516	0.16451	0.0105698	0.3512	0.0301207	TRUE	Neutrophil vs Rest	Neutrophil	Rest
Clec5a	0.9614	0.0386	3.21514	2.80695e-05	5.53144e-06	0	0.25	4.1014	3.39908	4.04013	-10.2386	17.0295	0.279113	0.00836347	0.197782	0.00705508	0.468475	0.0199346	TRUE	Neutrophil vs Rest	Neutrophil	Rest
Cnn2	0.9612	0.0388	3.20976	0.000103063	2.01921e-05	0	0.25	2.53643	2.60875	2.1936	-6.12055	8.74614	0.837337	0.114496	0.406654	0.075887	1.18017	0.249977	TRUE	Neutrophil vs Rest	Neutrophil	Rest
Ndufa3	0.961	0.039	3.20441	0.000396465	0.000100832	0	0.25	2.42477	2.3447	2.40485	-5.18616	7.92879	4.71164	1.35404	0.80037	0.465738	5.31908	1.60931	TRUE	Neutrophil vs Rest	Neutrophil	Rest
Alas2	0.9608	0.0392	3.19909	0.000201241	2.91604e-05	0	0.25	2.80059	2.82884	2.13982	-4.78702	11.4318	0.731977	0.0105185	0.158965	0.00682419	0.992795	0.0199828	TRUE	Neutrophil vs Rest	Neutrophil	Rest
Ctse	0.9604	0.0396	3.18852	5.74327e-05	6.25209e-06	0	0.25	3.03848	3.10492	2.81573	-7.70306	14.2843	0.327172	0.00197542	0.110906	0.00164191	0.439802	0.00571983	TRUE	Neutrophil vs Rest	Neutrophil	Rest
Pi16	0.9602	0.0398	3.18327	3.62936e-05	1.9094e-05	0	0.25	2.27787	2.52381	2.64329	-10.6904	10.2137	0.2939	0.0772727	0.214418	0.0351215	0.402419	0.218984	TRUE	Neutrophil vs Rest	Neutrophil	Rest
Mgst1	0.9602	0.0398	3.18327	0.000168135	4.27595e-05	0	0.25	2.88529	3.09689	2.54435	-5.66658	9.79084	1.71719	0.318955	0.556377	0.148952	2.03514	0.63705	TRUE	Neutrophil vs Rest	Neutrophil	Rest
Il1r2	0.96	0.04	3.17805	3.94366e-05	4.31286e-06	0	0.25	2.52487	2.37897	2.4	-6.8304	11.8412	0.219963	0.00307858	0.136784	0.00282203	0.440212	0.00420744	TRUE	Neutrophil vs Rest	Neutrophil	Rest
Tspo	0.9596	0.0404	3.16769	0.000171143	4.60893e-05	0	0.25	2.90485	3.30498	2.78305	-7.11073	10.0973	1.59334	0.431178	0.600739	0.206983	1.77178	0.689879	TRUE	Neutrophil vs Rest	Neutrophil	Rest
Pvalb	0.9594	0.0406	3.16254	0.000375415	6.77207e-05	0	0.25	3.41946	3.79143	2.46252	-6.73011	8.64292	4.92975	0.630081	0.7061	0.164063	5.03547	0.931456	TRUE	Neutrophil vs Rest	Neutrophil	Rest
Gm39469	0.9592	0.0408	3.15742	1.7475e-05	7.59012e-06	0	0.25	2.16525	2.49723	2.82225	-8.09819	10.7816	0.170055	0.0421253	0.134935	0.0247313	0.141611	0.0400002	TRUE	Neutrophil vs Rest	Neutrophil	Rest
Ebi3	0.959	0.041	3.15232	2.64634e-05	6.94825e-06	0	0.25	2.46611	2.54499	1.84557	-5.0683	8.17875	0.162662	0.0157265	0.133087	0.0138023	0.259779	0.026866	TRUE	Neutrophil vs Rest	Neutrophil	Rest
Ceacam1	0.9588	0.0412	3.14724	4.64553e-05	9.26656e-06	0	0.25	3.30303	3.1354	2.52871	-3.85587	9.56738	0.343808	0.0385591	0.205176	0.0304523	0.46612	0.0876881	TRUE	Neutrophil vs Rest	Neutrophil	Rest
S100a11	0.9588	0.0412	3.14724	0.000714197	0.000106417	0	0.25	3.04265	3.36385	3.03236	-7.23946	11.3744	10.3105	1.36095	0.739372	0.343005	12.2397	1.58777	TRUE	Neutrophil vs Rest	Neutrophil	Rest
Hck	0.9588	0.0412	3.14724	3.43033e-05	9.46828e-06	0	0.25	2.94628	2.95382	2.79977	-7.0546	11.1614	0.323475	0.0162908	0.23475	0.0129044	0.401718	0.0379518	TRUE	Neutrophil vs Rest	Neutrophil	Rest
Clec4e	0.9586	0.0414	3.14219	5.23042e-05	7.82258e-06	0	0.25	2.77122	2.76534	2.67003	-8.79294	16.4544	0.319778	0.00366864	0.203327	0.00302727	0.587047	0.00823065	TRUE	Neutrophil vs Rest	Neutrophil	Rest
Gm26740	0.9586	0.0414	3.14219	3.21884e-05	1.12409e-05	0	0.25	2.88267	2.82603	2.62655	-6.86409	10.7609	0.260629	0.0184458	0.19963	0.0128274	0.448215	0.0509956	TRUE	Neutrophil vs Rest	Neutrophil	Rest
Rnaseh2c	0.9584	0.0416	3.13716	0.000118828	3.52275e-05	0	0.25	1.89218	1.87347	1.51864	-3.06056	6.57154	1.47689	0.452685	0.606285	0.261551	1.55355	0.452802	TRUE	Neutrophil vs Rest	Neutrophil	Rest
Arhgap4	0.9584	0.0416	3.13716	1.37598e-05	2.91253e-06	0	0.25	2.77419	2.72158	1.93399	-4.06555	7.71545	0.147874	0.00820954	0.12939	0.00761949	0.292504	0.0149252	TRUE	Neutrophil vs Rest	Neutrophil	Rest
Hist1h4h	0.9582	0.0418	3.13216	3.05137e-05	1.00841e-05	0	0.25	2.64327	3.00215	2.9395	-10.138	11.3785	0.310536	0.0769901	0.203327	0.0604685	0.318546	0.118604	TRUE	Neutrophil vs Rest	Neutrophil	Rest
Mxd1	0.9582	0.0418	3.13216	7.60998e-05	1.31354e-05	0	0.25	2.41939	2.44604	1.78059	-3.43495	9.10589	0.702402	0.065292	0.395564	0.0513866	0.906561	0.0883447	TRUE	Neutrophil vs Rest	Neutrophil	Rest
Bmx	0.9578	0.0422	3.12222	2.75905e-05	1.02528e-05	0	0.25	2.20721	2.50041	2.38991	-7.5699	9.28183	0.275416	0.0207291	0.186691	0.0137253	0.314251	0.0444197	TRUE	Neutrophil vs Rest	Neutrophil	Rest
Txn1	0.9576	0.0424	3.11728	0.00102078	0.000602654	0	0.25	1.69926	2.1088	2.41855	-6.87466	6.59816	13.3161	14.6943	0.898336	0.698325	14.5233	9.56349	TRUE	Neutrophil vs Rest	Neutrophil	Rest
Ldhb	0.9576	0.0424	3.11728	0.000282546	0.000136483	0	0.25	2.29894	2.61407	2.43955	-6.01132	8.72908	3.39741	1.37766	0.780037	0.389158	3.82661	2.45352	TRUE	Neutrophil vs Rest	Neutrophil	Rest
Hist2h2aa1	0.9576	0.0424	3.11728	1.93779e-05	2.66948e-06	0	0.25	2.73234	2.82186	2.61782	-12.5941	14.0385	0.173752	0.0128018	0.112754	0.0116986	0.164797	0.0214176	TRUE	Neutrophil vs Rest	Neutrophil	Rest
B230208H11Rik	0.9574	0.0426	3.11237	2.64937e-05	4.57728e-06	0	0.25	2.31346	2.36376	1.96026	-5.98171	9.99766	0.175601	0.015393	0.131238	0.0141871	0.307798	0.0499677	TRUE	Neutrophil vs Rest	Neutrophil	Rest
Hbb-bs	0.9572	0.0428	3.10747	0.00520774	0.000109469	0	0.25	3.19744	2.60197	3.50403	-6.24773	15.6488	218.202	0.657416	0.452865	0.106698	252.066	1.42066	TRUE	Neutrophil vs Rest	Neutrophil	Rest
Lta4h	0.9572	0.0428	3.10747	8.91303e-05	1.47086e-05	0	0.25	2.62432	2.59176	1.77006	-2.98399	7.8268	0.839185	0.131299	0.365989	0.105544	1.18408	0.267276	TRUE	Neutrophil vs Rest	Neutrophil	Rest
Fcnb	0.957	0.043	3.1026	0.000150473	3.13729e-05	0	0.25	2.49585	2.64653	2.81615	-7.30682	11.4246	1.34935	0.00125709	0.157116	0.000590061	1.39016	0.00184	TRUE	Neutrophil vs Rest	Neutrophil	Rest
Sh3bgr	0.9568	0.0432	3.09775	6.83845e-05	1.34192e-05	0	0.25	3.0539	3.13315	2.23766	-4.86665	8.15386	0.913122	0.126221	0.467652	0.0756305	0.901325	0.172326	TRUE	Neutrophil vs Rest	Neutrophil	Rest
Hbb-bt	0.9568	0.0432	3.09775	0.00232156	6.59622e-05	0	0.25	2.959	2.47468	3.46269	-10.4514	15.2124	57.5619	0.140972	0.266174	0.0393802	63.1747	0.391464	TRUE	Neutrophil vs Rest	Neutrophil	Rest
Ltb	0.9566	0.0434	3.09293	3.5908e-05	1.0603e-05	0	0.25	2.74871	2.63771	2.64708	-9.13727	13.5446	0.269871	0.00908181	0.207024	0.00661895	0.324357	0.0213791	TRUE	Neutrophil vs Rest	Neutrophil	Rest
Emilin2	0.9566	0.0434	3.09293	1.91625e-05	6.35658e-06	0	0.25	2.83646	3.06682	2.4078	-9.0165	9.33523	0.144177	0.00859436	0.112754	0.00641371	0.211357	0.0281272	TRUE	Neutrophil vs Rest	Neutrophil	Rest
[truncated: 1,415 more rows]
