# Supplementary material for: The single-cell transcriptomic atlas iPain identifies senescence of nociceptors as a therapeutical target for chronic pain treatment
Source: Nat Commun. 2024 Oct 4;15:8585. doi: 10.1038/s41467-024-52052-8 (PMC11450014; doi:10.1038/s41467-024-52052-8)
Supplement: Supplementary file 6 — Supplementary Data 3 [file 41467_2024_52052_MOESM6_ESM.xlsx]

## Sheet: Sheet1
	group	names	scores	logfoldchanges	pvals	pvals_adj
0	B cell	chr5:146260653-146261616	34.523	0.494993	7.70947e-244	5.09066e-241
1	B cell	chr3:89196193-89197049	32.8274	1.762	3.37635e-219	1.08094e-216
2	B cell	chr11:54139887-54141028	30.3215	0.839783	1.70611e-191	2.77309e-189
3	B cell	chr14:19415471-19416548	27.8961	1.20743	1.88074e-162	1.49399e-160
4	B cell	chr9:24541648-24542564	25.7486	0.772293	1.31302e-140	6.34874e-139
5	B cell	chr5:23787284-23788292	24.8816	2.22302	1.0608e-129	4.09775e-128
6	B cell	chr5:8797860-8798847	24.663	1.65554	7.09453e-129	2.66739e-127
7	B cell	chr14:30594096-30594825	23.229	2.00891	1.93751e-114	5.27572e-113
8	B cell	chr8:13338252-13339148	22.5225	1.39703	2.71573e-108	6.57314e-107
9	B cell	chr8:57487444-57488259	22.2339	1.96229	2.22252e-105	5.07695e-104
10	B cell	chr5:73491994-73492921	22.15	1.97379	7.62906e-105	1.71491e-103
11	B cell	chr12:79498739-79499633	21.2363	0.422572	1.64717e-97	3.16407e-96
12	B cell	chr15:43476793-43477621	21.0984	1.18097	4.25981e-96	7.93738e-95
13	B cell	chr11:88968422-88969193	20.8777	1.88589	1.02687e-93	1.81419e-92
14	B cell	chr9:3031890-3032798	20.443	1.80884	8.5016e-90	1.40893e-88
15	B cell	chr6:103648645-103649666	20.403	0.531373	2.54426e-90	4.26329e-89
16	B cell	chr9:3025097-3025947	20.1589	1.45849	1.52343e-87	2.41485e-86
17	B cell	chr2:29619466-29620283	19.7916	0.70113	3.49707e-85	5.18184e-84
18	B cell	chr6:27471155-27472111	19.3488	1.31489	2.26778e-81	3.08552e-80
19	B cell	chr9:3004210-3005077	19.2002	2.30156	1.33589e-79	1.75216e-78
20	B cell	chr16:3114136-3114991	18.6162	2.03831	3.25539e-75	3.90166e-74
21	B cell	chr2:181928865-181929679	18.5009	2.32479	3.10386e-74	3.65577e-73
22	B cell	chr4:11321696-11322587	18.3403	2.35171	4.65742e-73	5.32817e-72
23	B cell	chr1:183298907-183300016	18.1956	0.553713	1.44249e-72	1.63694e-71
24	B cell	chr10:88730822-88731746	18.1245	1.41568	8.79867e-72	9.7902e-71
25	B cell	chr2:98663669-98664405	18.1133	0.570856	6.80936e-72	7.60475e-71
26	B cell	chr9:3035557-3036434	18.0445	2.55654	1.06714e-70	1.16471e-69
27	B cell	chr8:11635507-11636201	17.8801	0.605415	3.45805e-70	3.74327e-69
28	B cell	chr2:38823752-38824512	17.4111	1.70847	1.60331e-66	1.6225e-65
29	B cell	chr9:3026601-3027511	17.2061	1.22553	6.44311e-65	6.28256e-64
30	B cell	chr2:181930625-181931542	17.1827	1.07043	8.10912e-65	7.89976e-64
31	B cell	chr19:45649698-45651113	17.126	2.53981	4.15462e-64	3.97587e-63
32	B cell	chr6:119388255-119389112	17.0813	1.14091	3.32302e-64	3.18871e-63
33	B cell	chr7:117380512-117381432	16.8539	1.50247	1.81842e-62	1.69191e-61
34	B cell	chr6:47748023-47748937	16.696	1.92822	3.06916e-61	2.77736e-60
35	B cell	chr11:63921929-63923077	16.6389	1.37574	5.2928e-61	4.76104e-60
36	B cell	chr18:10609735-10610579	16.6348	1.30566	5.75362e-61	5.17116e-60
37	B cell	chr8:110997453-110998277	16.6173	1.28749	6.83016e-61	6.12309e-60
38	B cell	chr9:97110640-97111517	16.6141	0.596527	5.40617e-61	4.86095e-60
39	B cell	chr9:103111453-103112307	16.4605	1.6574	1.07202e-59	9.38737e-59
40	B cell	chr3:8245965-8246968	16.4411	0.585437	8.543e-60	7.49953e-59
41	B cell	chr11:101467483-101468433	16.4358	0.526451	9.28484e-60	8.14061e-59
42	B cell	chr11:102218529-102219362	16.2351	0.774687	2.45619e-58	2.09271e-57
43	B cell	chr5:122778944-122779837	16.186	0.558713	5.15249e-58	4.35314e-57
44	B cell	chr9:2999751-3000609	16.1345	1.46472	2.14341e-57	1.7873e-56
45	B cell	chr12:3109500-3110460	15.9459	3.51567	7.06126e-56	5.75635e-55
46	B cell	chr3:105709985-105710871	15.6576	1.82432	2.94262e-54	2.32179e-53
47	B cell	chr13:97190155-97191037	15.6302	1.68488	5.02139e-54	3.93699e-53
48	B cell	chr11:60931559-60932420	15.6008	0.578337	4.23077e-54	3.32081e-53
49	B cell	chr13:3372755-3373640	15.5627	0.677036	7.98944e-54	6.23631e-53
50	B cell	chr9:3005543-3006343	15.457	3.24187	9.16339e-53	7.00262e-52
51	B cell	chr18:3005391-3006308	15.4119	0.825215	9.06988e-53	6.93367e-52
52	B cell	chr4:153974656-153975510	15.3342	1.18603	2.75972e-52	2.08558e-51
53	B cell	chr11:3101232-3101947	15.3121	1.2971	4.39055e-52	3.30033e-51
54	B cell	chr4:139821025-139821850	15.3008	3.81496	1.24758e-51	9.30841e-51
55	B cell	chr6:88198219-88199102	15.2882	2.24757	9.27502e-52	6.9423e-51
56	B cell	chr9:3001781-3002615	15.2284	1.33492	1.69919e-51	1.26511e-50
57	B cell	chr11:62602381-62603253	15.1688	0.950648	3.09949e-51	2.29636e-50
58	B cell	chr12:83520067-83520946	15.1066	1.43682	9.4837e-51	6.94354e-50
59	B cell	chr15:75085195-75086018	15.0932	0.451662	8.6236e-51	6.32258e-50
60	B cell	chr4:126261871-126262753	14.9346	0.805312	9.37876e-50	6.71091e-49
61	B cell	chr9:44319834-44320718	14.8677	0.638914	2.51965e-49	1.78779e-48
62	B cell	chr2:181592294-181593168	14.676	1.03426	4.25635e-48	2.93718e-47
63	B cell	chrX:76598450-76599536	14.4935	0.803801	5.75383e-47	3.86577e-46
64	B cell	chr2:131422612-131423537	14.4769	2.58967	1.19348e-46	7.97034e-46
65	B cell	chr8:22974275-22975290	14.3895	1.52579	3.04522e-46	2.01521e-45
66	B cell	chr9:124257198-124258084	14.3418	1.32409	5.60461e-46	3.68582e-45
67	B cell	chr11:115813364-115814274	14.295	0.769787	8.37136e-46	5.48827e-45
68	B cell	chr11:62549401-62550126	14.1668	1.16174	5.65652e-45	3.63621e-44
69	B cell	chrY:4149772-4150668	13.6278	3.12746	1.44675e-41	8.55579e-41
70	B cell	chr9:40268866-40269810	13.57	1.98916	2.21871e-41	1.30734e-40
71	B cell	chr1:36243801-36244847	13.5574	1.49619	2.5914e-41	1.52355e-40
72	B cell	chr9:95857285-95858142	13.4601	1.0476	8.18947e-41	4.76966e-40
73	B cell	chr15:82338508-82339386	13.3891	2.26997	2.80142e-40	1.60461e-39
74	B cell	chr11:3192938-3193814	13.3167	0.276457	4.84031e-40	2.75602e-39
75	B cell	chr18:40307775-40308721	13.3149	1.10749	6.10264e-40	3.4701e-39
76	B cell	chr3:90612701-90613540	13.1858	1.99511	3.48616e-39	1.94566e-38
77	B cell	chr12:16999755-17000662	13.1412	0.583671	4.7301e-39	2.62742e-38
78	B cell	chr11:3099955-3100737	13.1056	3.49411	1.33419e-38	7.34725e-38
79	B cell	chr16:92428051-92428991	13.0971	2.16218	1.15456e-38	6.36634e-38
80	B cell	chr3:135690945-135691847	13.0629	1.22065	1.51679e-38	8.34632e-38
81	B cell	chr1:85703273-85704186	13.0234	3.2358	3.87585e-38	2.1151e-37
82	B cell	chr8:126516893-126517598	13.0201	1.15669	2.33862e-38	1.28284e-37
83	B cell	chr9:4259805-4260918	13.0157	1.91431	3.26692e-38	1.78511e-37
84	B cell	chr5:112394457-112395406	13.0103	1.2787	2.93852e-38	1.60732e-37
85	B cell	chr9:3015040-3015981	12.8579	2.36328	2.68167e-37	1.43416e-36
86	B cell	chr6:51545065-51545970	12.8463	0.916721	2.12936e-37	1.1411e-36
87	B cell	chr17:47510906-47511753	12.8371	0.71425	2.39186e-37	1.28014e-36
88	B cell	chr4:12906541-12907407	12.7867	1.01825	4.58425e-37	2.44301e-36
89	B cell	chr11:100850091-100851021	12.7239	0.82406	1.0711e-36	5.668e-36
90	B cell	chr17:35236228-35236743	12.6435	1.11884	2.89294e-36	1.5187e-35
91	B cell	chr2:181917272-181918146	12.4837	0.295722	1.91109e-35	9.84912e-35
92	B cell	chr6:126761153-126762082	12.4837	2.94607	2.67643e-35	1.37398e-34
93	B cell	chr7:19822236-19823104	12.4757	2.5543	3.00499e-35	1.5404e-34
94	B cell	chr4:121097627-121098558	12.4578	1.01195	2.74488e-35	1.40809e-34
95	B cell	chr18:68691738-68692586	12.4532	1.54082	3.19664e-35	1.63745e-34
96	B cell	chr4:117914677-117915575	12.4525	1.14251	3.25763e-35	1.66829e-34
97	B cell	chr6:48840905-48841786	12.4213	1.07243	4.45638e-35	2.27338e-34
98	B cell	chr11:69041530-69041999	12.3956	1.99789	7.81509e-35	3.95528e-34
99	B cell	chr10:58224933-58225952	12.3594	2.71689	1.34152e-34	6.74749e-34
100	B cell	chr8:70792122-70792973	12.3483	0.601395	1.00635e-34	5.07619e-34
101	B cell	chr2:57114514-57115279	12.3052	0.947053	1.78466e-34	8.95933e-34
102	B cell	chr1:36709560-36710376	12.2746	0.888511	2.53277e-34	1.26789e-33
103	B cell	chr3:85887095-85887935	12.164	1.18011	9.96385e-34	4.91907e-33
104	B cell	chr8:84270042-84270957	12.137	0.491925	1.31209e-33	6.45506e-33
105	B cell	chr15:15134998-15136171	12.0861	2.70125	3.52171e-33	1.71223e-32
106	B cell	chr17:34038405-34039153	12.0494	1.10232	3.99133e-33	1.93878e-32
107	B cell	chr16:35938345-35939170	12.0226	1.53296	5.68018e-33	2.74902e-32
108	B cell	chr1:172376104-172376955	12.0191	0.829862	5.36389e-33	2.59833e-32
109	B cell	chr2:118926070-118926941	12.0059	1.71178	7.17583e-33	3.46572e-32
110	B cell	chr5:138263390-138264337	11.985	0.964525	8.45637e-33	4.07766e-32
111	B cell	chr17:27534578-27535441	11.9597	2.8295	1.51646e-32	7.28246e-32
112	B cell	chr11:64079053-64079927	11.9205	2.5503	2.33724e-32	1.11923e-31
113	B cell	chr5:143464158-143465054	11.8998	1.41216	2.37049e-32	1.13457e-31
114	B cell	chr8:105264264-105265106	11.8919	1.16495	2.55719e-32	1.22247e-31
115	B cell	chr8:25490343-25491247	11.8315	3.15048	7.23071e-32	3.42875e-31
116	B cell	chr16:3350962-3351775	11.8198	2.451	7.28226e-32	3.45242e-31
117	B cell	chr5:33629268-33630136	11.8159	0.691299	6.01526e-32	2.85665e-31
118	B cell	chr13:119601719-119602336	11.7913	2.15837	9.76963e-32	4.62438e-31
119	B cell	chr14:19419240-19419721	11.7903	0.615028	8.19317e-32	3.88252e-31
120	B cell	chr16:28444721-28445573	11.7395	3.53395	2.15698e-31	1.01463e-30
121	B cell	chr13:119599793-119600602	11.7323	2.69057	2.01462e-31	9.48082e-31
122	B cell	chr19:60144182-60145164	11.7185	2.43534	2.40365e-31	1.1294e-30
123	B cell	chr11:72214776-72215544	11.7182	0.626184	1.84723e-31	8.69888e-31
124	B cell	chr9:107296206-107297117	11.686	1.16387	2.85349e-31	1.33809e-30
125	B cell	chr2:3049839-3050710	11.6833	1.69876	3.25032e-31	1.52114e-30
126	B cell	chr7:19011689-19012686	11.6354	1.52405	5.41626e-31	2.52583e-30
127	B cell	chr12:86894112-86895022	11.6181	0.407454	5.94244e-31	2.76877e-30
128	B cell	chr10:81232767-81233654	11.5568	0.939283	1.22689e-30	5.67021e-30
129	B cell	chr4:14845233-14846209	11.5549	1.58442	1.42918e-30	6.59644e-30
130	B cell	chr9:107289320-107290146	11.4605	0.545648	3.51213e-30	1.6077e-29
131	B cell	chr10:22142200-22143127	11.455	0.279492	3.75693e-30	1.71827e-29
132	B cell	chr5:122054450-122055284	11.4099	0.829798	6.37614e-30	2.89799e-29
133	B cell	chr18:12948836-12949931	11.3661	0.636123	1.02926e-29	4.66702e-29
134	B cell	chr11:88969910-88971028	11.3317	1.44785	1.69896e-29	7.65929e-29
135	B cell	chr8:121464713-121465529	11.3203	2.72378	2.17497e-29	9.77396e-29
136	B cell	chr4:119319872-119321010	11.3129	0.690789	1.86048e-29	8.37673e-29
137	B cell	chr17:46552649-46553567	11.3124	0.569406	1.91789e-29	8.63154e-29
138	B cell	chr17:46645679-46646557	11.2897	0.672657	2.44016e-29	1.0961e-28
139	B cell	chr5:88553868-88554776	11.2868	1.66478	2.81747e-29	1.2637e-28
140	B cell	chr15:82962987-82963804	11.2575	1.6879	4.03111e-29	1.80308e-28
141	B cell	chr16:21204276-21205130	11.2573	0.571438	3.53008e-29	1.58131e-28
142	B cell	chr9:3029735-3030478	11.2534	1.13929	4.01382e-29	1.79572e-28
143	B cell	chrX:87237856-87238905	11.238	0.480511	4.35216e-29	1.94586e-28
144	B cell	chr18:51251764-51253036	11.1855	1.71586	9.75353e-29	4.31878e-28
145	B cell	chr8:124862605-124863520	11.1788	0.890673	8.52159e-29	3.782e-28
146	B cell	chr12:35534530-35535377	11.1593	1.2608	1.11852e-28	4.94544e-28
147	B cell	chr17:35590530-35591402	11.1307	1.90244	1.63791e-28	7.21172e-28
148	B cell	chr8:119670482-119671294	11.1191	0.664075	1.63369e-28	7.19615e-28
149	B cell	chr9:3021902-3022624	11.0961	3.60327	2.83616e-28	1.24281e-27
150	B cell	chr4:70377747-70378642	11.0479	1.97208	4.33582e-28	1.89133e-27
151	B cell	chr5:15010505-15011673	11.0394	1.56088	4.24711e-28	1.85301e-27
152	B cell	chr10:57437268-57438569	11.0367	2.9493	5.2256e-28	2.27476e-27
153	B cell	chr1:191869650-191870259	11.0292	3.93119	6.20014e-28	2.69178e-27
154	B cell	chr8:70302114-70303027	11.0083	0.718468	5.56244e-28	2.4184e-27
155	B cell	chr4:3061743-3062634	11.0002	3.08042	7.70344e-28	3.33621e-27
156	B cell	chr9:3037797-3038838	10.9358	3.1024	1.57615e-27	6.77601e-27
157	B cell	chr2:122681172-122682375	10.9135	3.30489	1.92633e-27	8.2663e-27
158	B cell	chr10:10092317-10093494	10.9102	3.84997	2.1689e-27	9.28838e-27
159	B cell	chr19:42255458-42256353	10.904	1.97851	1.97811e-27	8.48508e-27
160	B cell	chr5:15463156-15463974	10.8937	3.70062	2.56419e-27	1.09701e-26
161	B cell	chrX:4898928-4899824	10.8537	1.24597	3.07904e-27	1.31355e-26
162	B cell	chr16:88910274-88911357	10.8436	3.58166	4.2893e-27	1.8225e-26
163	B cell	chr9:3017176-3017585	10.8124	2.86884	5.65287e-27	2.39417e-26
164	B cell	chr2:179442868-179443710	10.7988	1.70501	5.85062e-27	2.47693e-26
165	B cell	chr11:78079934-78080816	10.7717	0.970802	7.3667e-27	3.11317e-26
166	B cell	chr5:110448161-110449059	10.7341	0.399203	1.05743e-26	4.44999e-26
167	B cell	chr14:61571119-61572001	10.717	1.53497	1.37825e-26	5.78745e-26
168	B cell	chr17:6492699-6493406	10.7127	1.4013	1.43844e-26	6.03661e-26
169	B cell	chr4:126058165-126058998	10.6661	1.39277	2.33431e-26	9.76131e-26
170	B cell	chr5:100820410-100821252	10.6619	1.11198	2.35313e-26	9.83417e-26
171	B cell	chr16:85549752-85550763	10.6602	3.01042	2.87365e-26	1.19811e-25
172	B cell	chr8:83652120-83653040	10.66	0.840101	2.44298e-26	1.02036e-25
173	B cell	chr9:3018018-3018833	10.6185	1.08512	4.02909e-26	1.67259e-25
174	B cell	chr9:3258073-3259437	10.6115	1.52966	4.35292e-26	1.8056e-25
175	B cell	chr10:58223676-58224559	10.5932	2.48165	5.58406e-26	2.30948e-25
176	B cell	chr5:76139984-76140923	10.5857	0.633178	5.12599e-26	2.12211e-25
177	B cell	chr16:18626126-18626998	10.5731	0.527406	5.83967e-26	2.41472e-25
178	B cell	chr2:152669164-152669986	10.571	0.757001	6.00467e-26	2.48198e-25
179	B cell	chrX:11998707-11999537	10.5257	3.46824	1.22666e-25	5.0358e-25
180	B cell	chr7:56049666-56050566	10.5256	0.434016	9.55312e-26	3.92795e-25
181	B cell	chr10:58231624-58232286	10.4187	2.46258	3.53943e-25	1.43823e-24
182	B cell	chr11:4703938-4704861	10.4057	1.47907	3.64492e-25	1.48053e-24
183	B cell	chr6:125131356-125132283	10.4001	0.422491	3.60101e-25	1.46297e-24
184	B cell	chr6:115774211-115775076	10.3498	2.87749	7.16713e-25	2.89231e-24
185	B cell	chr5:129846496-129847382	10.3405	1.30757	6.9618e-25	2.81106e-24
186	B cell	chr12:12420618-12421417	10.3167	1.36309	8.86846e-25	3.56799e-24
187	B cell	chr9:57708255-57709178	10.3133	2.2326	1.00597e-24	4.04416e-24
188	B cell	chr5:15587242-15588241	10.2655	4.28603	1.86517e-24	7.43607e-24
189	B cell	chr3:65658746-65659662	10.2237	0.900589	2.24412e-24	8.92329e-24
190	B cell	chr17:23518731-23519511	10.1678	3.71841	4.769e-24	1.88318e-23
191	B cell	chr6:28423289-28424024	10.1673	0.86609	3.93777e-24	1.55727e-23
192	B cell	chr7:92063143-92064495	10.1609	3.75647	5.15628e-24	2.03383e-23
193	B cell	chr13:117602038-117602882	10.0965	1.81356	8.44064e-24	3.31384e-23
194	B cell	chr9:3037140-3037678	10.069	2.6309	1.22468e-23	4.78947e-23
195	B cell	chr7:132315248-132316006	10.0604	1.7514	1.24201e-23	4.85545e-23
196	B cell	chr19:4231425-4232364	10.0147	0.715414	1.79355e-23	6.98575e-23
197	B cell	chr8:104343742-104344602	10.0104	1.60575	2.01406e-23	7.83596e-23
198	B cell	chr13:99790551-99791508	9.9954	1.23305	2.31989e-23	9.00594e-23
199	B cell	chr9:3006821-3007566	9.97236	3.19082	3.28791e-23	1.27171e-22
200	B cell	chr13:21715850-21716698	9.95895	0.687805	3.1668e-23	1.22531e-22
201	B cell	chr4:44072195-44073079	9.94831	0.682268	3.49765e-23	1.3516e-22
202	B cell	chr11:72196403-72197291	9.94715	2.53375	4.07953e-23	1.57358e-22
203	B cell	chr2:22739156-22740064	9.94111	1.51861	4.10691e-23	1.58385e-22
204	B cell	chr5:65489480-65490373	9.94003	0.817525	3.83839e-23	1.48218e-22
205	B cell	chr1:169747094-169748091	9.82812	1.5706	1.17943e-22	4.50089e-22
206	B cell	chr10:11491646-11492920	9.79588	0.356269	1.57688e-22	6.00025e-22
207	B cell	chr8:84012209-84013033	9.77012	2.12521	2.25682e-22	8.56442e-22
208	B cell	chr2:69896871-69897684	9.76659	0.390416	2.08503e-22	7.91676e-22
209	B cell	chr5:24792694-24793667	9.76115	3.3339	2.5803e-22	9.77441e-22
210	B cell	chr9:61889496-61890414	9.75884	2.06702	2.50408e-22	9.48908e-22
211	B cell	chr13:77438518-77439443	9.74717	2.53884	2.83858e-22	1.07432e-21
212	B cell	chr16:3247357-3248023	9.74026	1.88741	2.96655e-22	1.12235e-21
213	B cell	chr14:122074103-122074974	9.69723	2.48326	4.6249e-22	1.74228e-21
214	B cell	chr11:21370676-21371527	9.69294	0.757053	4.25847e-22	1.60566e-21
215	B cell	chr2:30078035-30078730	9.69044	1.77095	4.72096e-22	1.77783e-21
216	B cell	chr5:67847013-67847941	9.66864	0.664705	5.35812e-22	2.01418e-21
217	B cell	chr8:88737198-88738193	9.66586	2.8248	6.42707e-22	2.41086e-21
218	B cell	chr14:55540038-55540856	9.65358	1.07398	6.33828e-22	2.37798e-21
219	B cell	chr8:71922404-71923272	9.63234	0.367622	7.64642e-22	2.86216e-21
220	B cell	chr15:41276534-41277424	9.62121	2.52673	9.67723e-22	3.614e-21
221	B cell	chr14:121171888-121172758	9.61832	2.63662	9.93724e-22	3.71044e-21
222	B cell	chr2:167503069-167503878	9.6133	0.856004	9.20967e-22	3.44121e-21
223	B cell	chr7:13054143-13055078	9.56461	1.56324	1.51285e-21	5.61603e-21
224	B cell	chr19:5939972-5940845	9.54539	1.0382	1.79522e-21	6.65609e-21
225	B cell	chr17:13551744-13552618	9.5227	1.02208	2.27102e-21	8.39662e-21
226	B cell	chr3:108388924-108389804	9.49661	1.30427	2.88008e-21	1.06206e-20
227	B cell	chr12:81630777-81631706	9.48107	3.16885	3.63528e-21	1.33775e-20
228	B cell	chr3:127779858-127780737	9.4784	1.55126	3.48396e-21	1.28318e-20
229	B cell	chr17:13305636-13306564	9.47615	1.33962	3.58168e-21	1.31871e-20
230	B cell	chr10:118846440-118847339	9.47396	1.02477	3.53612e-21	1.30216e-20
231	B cell	chr17:74395152-74396033	9.46916	0.382102	3.63141e-21	1.33656e-20
232	B cell	chr9:41228537-41229435	9.46024	0.660141	3.93791e-21	1.4481e-20
233	B cell	chr5:137152084-137153007	9.45088	1.65627	4.63852e-21	1.70426e-20
234	B cell	chr6:128839456-128840123	9.44067	1.39245	5.00556e-21	1.83752e-20
235	B cell	chr6:125231086-125232001	9.43931	0.649826	4.83509e-21	1.77556e-20
236	B cell	chr4:133887471-133888343	9.43689	0.954994	5.02641e-21	1.84485e-20
237	B cell	chr8:106210509-106211385	9.43194	0.719769	5.18688e-21	1.90243e-20
238	B cell	chr15:38456993-38457890	9.42437	1.34612	5.74043e-21	2.1029e-20
239	B cell	chr2:24409202-24409953	9.38789	2.76703	8.85042e-21	3.23098e-20
240	B cell	chr4:147417892-147418633	9.37002	2.26808	1.0152e-20	3.69913e-20
241	B cell	chr2:127506776-127507585	9.34026	2.66991	1.39379e-20	5.05852e-20
242	B cell	chr9:17987359-17988209	9.33387	3.88055	1.54209e-20	5.58623e-20
243	B cell	chr4:147351001-147351574	9.32588	2.42879	1.56237e-20	5.65676e-20
244	B cell	chr11:69995207-69996108	9.29223	0.640307	1.91258e-20	6.91053e-20
245	B cell	chr3:153912558-153913453	9.2883	0.535872	1.99404e-20	7.20364e-20
246	B cell	chr14:25359550-25360455	9.28342	1.44284	2.15965e-20	7.78593e-20
247	B cell	chr14:65833398-65834391	9.28128	0.42365	2.10239e-20	7.5821e-20
248	B cell	chr7:12010195-12011092	9.27719	1.02508	2.2693e-20	8.17706e-20
249	B cell	chr17:78882026-78883031	9.22393	1.79326	3.84245e-20	1.37705e-19
250	B cell	chr8:23237198-23238187	9.20006	0.655969	4.49097e-20	1.60702e-19
251	B cell	chr19:60226172-60227086	9.1792	1.20264	5.51313e-20	1.96811e-19
252	B cell	chr8:71837906-71838810	9.16034	4.47491	7.67885e-20	2.73155e-19
253	B cell	chrY:90812615-90813432	9.13977	1.51649	8.38308e-20	2.97905e-19
254	B cell	chr1:172216857-172217752	9.05395	1.07493	1.75339e-19	6.18415e-19
255	B cell	chr10:4346510-4347431	9.03754	1.65847	2.05258e-19	7.22488e-19
256	B cell	chr11:114198214-114199016	9.03549	1.55382	2.09959e-19	7.38665e-19
257	B cell	chr1:171063214-171063936	9.01434	3.71927	2.803e-19	9.82702e-19
258	B cell	chr7:64073005-64074118	8.99597	0.969944	2.92619e-19	1.02453e-18
259	B cell	chr16:35981149-35982131	8.92122	2.27836	6.11938e-19	2.12564e-18
260	B cell	chr4:147416046-147416867	8.91244	1.87124	6.46988e-19	2.24628e-18
261	B cell	chr19:61199287-61200238	8.90117	0.428996	6.69747e-19	2.32453e-18
262	B cell	chr4:94556272-94557126	8.8991	1.34413	7.01763e-19	2.43525e-18
263	B cell	chr17:3020131-3020990	8.89591	1.61241	7.43284e-19	2.5768e-18
264	B cell	chr17:31276841-31277706	8.83695	1.08828	1.213e-18	4.18325e-18
265	B cell	chr8:83740795-83741694	8.8246	0.722785	1.33842e-18	4.60901e-18
266	B cell	chr11:78826202-78827065	8.80322	1.49166	1.68064e-18	5.77619e-18
267	B cell	chr11:69670924-69671748	8.75832	0.351713	2.37613e-18	8.13738e-18
268	B cell	chr4:109117597-109118491	8.74587	0.460513	2.64726e-18	9.05417e-18
269	B cell	chr9:61999946-62000870	8.7302	2.21843	3.29522e-18	1.12448e-17
270	B cell	chr11:116273739-116274668	8.69951	0.964763	4.02008e-18	1.36874e-17
271	B cell	chr5:145665786-145666665	8.69809	3.39032	4.54297e-18	1.54429e-17
272	B cell	chr6:113809381-113810344	8.67407	2.71676	5.44861e-18	1.85065e-17
273	B cell	chr15:98985379-98986269	8.65697	0.470333	5.76821e-18	1.95795e-17
274	B cell	chr15:7809790-7811123	8.62389	1.44005	7.94577e-18	2.68803e-17
275	B cell	chr1:34284279-34285269	8.59415	2.82996	1.10143e-17	3.71362e-17
276	B cell	chr6:54592841-54593728	8.5721	0.856148	1.20874e-17	4.067e-17
277	B cell	chr5:106925459-106926350	8.57138	3.46971	1.35261e-17	4.54095e-17
278	B cell	chr17:28485678-28486518	8.57046	0.394911	1.22021e-17	4.10493e-17
279	B cell	chr19:44135356-44136269	8.56432	1.81621	1.346e-17	4.52019e-17
280	B cell	chr11:78245396-78246328	8.56071	0.780986	1.35087e-17	4.5358e-17
281	B cell	chr6:3182664-3183587	8.55506	1.79207	1.48037e-17	4.96353e-17
282	B cell	chr16:3271711-3272918	8.54953	2.34102	1.57907e-17	5.29279e-17
283	B cell	chr19:40611839-40612710	8.54011	0.564231	1.58551e-17	5.31355e-17
284	B cell	chr3:27781859-27782721	8.51482	1.63614	2.02418e-17	6.77289e-17
285	B cell	chr17:74489165-74490025	8.49971	0.405515	2.23127e-17	7.45756e-17
286	B cell	chr10:127380286-127381166	8.49642	0.291072	2.30176e-17	7.69073e-17
287	B cell	chr2:115835436-115836403	8.49514	4.04595	2.61953e-17	8.73314e-17
288	B cell	chr15:74672237-74673092	8.48912	0.563928	2.44297e-17	8.1574e-17
289	B cell	chr8:72722937-72723774	8.48393	0.708235	2.58425e-17	8.6196e-17
290	B cell	chr5:123906785-123907651	8.47601	0.273612	2.73261e-17	9.10727e-17
291	B cell	chr2:127521107-127521765	8.47336	0.79924	2.80872e-17	9.35356e-17
292	B cell	chr2:127070202-127071081	8.47231	1.40269	2.9126e-17	9.68727e-17
293	B cell	chr11:120775792-120776654	8.47194	1.63151	2.98085e-17	9.91115e-17
294	B cell	chr17:53788615-53789655	8.42655	3.64624	4.62012e-17	1.52919e-16
295	B cell	chr15:86185191-86186126	8.41818	1.08913	4.52191e-17	1.49691e-16
296	B cell	chr5:14514570-14515411	8.40461	2.7736	5.39655e-17	1.7831e-16
297	B cell	chr3:108444734-108445576	8.38406	0.315882	5.96259e-17	1.96859e-16
298	B cell	chr4:3089849-3090650	8.38066	1.1032	6.36022e-17	2.09888e-16
299	B cell	chr11:3103443-3104317	8.37969	1.55709	6.42968e-17	2.12081e-16
300	B cell	chr3:157924425-157925477	8.33838	2.08966	9.25236e-17	3.04095e-16
301	B cell	chrX:81525712-81526619	8.3373	3.12193	9.59245e-17	3.15125e-16
302	B cell	chr6:112484011-112485039	8.26116	3.22333	1.83707e-16	5.98295e-16
303	B cell	chrX:76096941-76097754	8.2515	4.37169	2.02787e-16	6.59621e-16
304	B cell	chr2:121085497-121086350	8.24586	4.03154	2.10578e-16	6.84856e-16
305	B cell	chr15:57847565-57848455	8.2296	1.00919	2.17842e-16	7.07719e-16
306	B cell	chr5:107900072-107901103	8.2291	0.5275	2.17291e-16	7.06038e-16
307	B cell	chr8:84066486-84067123	8.22899	0.440109	2.18169e-16	7.08673e-16
308	B cell	chr16:18849059-18850078	8.22608	0.85069	2.25335e-16	7.31275e-16
309	B cell	chr7:80580096-80580977	8.19181	3.87475	3.23616e-16	1.04621e-15
310	B cell	chr3:51341066-51341836	8.18863	0.542842	3.03728e-16	9.82815e-16
311	B cell	chr5:96997148-96998063	8.18298	0.66177	3.19847e-16	1.03434e-15
312	B cell	chr7:45699425-45700294	8.17678	0.467131	3.35118e-16	1.08223e-15
313	B cell	chr2:90394724-90395754	8.14615	1.12683	4.45913e-16	1.43499e-15
314	B cell	chr4:152153300-152154297	8.13998	0.56446	4.53751e-16	1.45977e-15
315	B cell	chr1:57377205-57378101	8.13931	1.25083	4.63513e-16	1.49095e-15
316	B cell	chr1:95451470-95452485	8.13165	1.18242	4.958e-16	1.59286e-15
317	B cell	chr2:156007625-156008500	8.09277	0.591735	6.66504e-16	2.13447e-15
318	B cell	chr9:124256061-124256887	8.08047	1.01736	7.52299e-16	2.40485e-15
319	B cell	chr2:22589303-22590205	8.04745	2.72255	1.03321e-15	3.29387e-15
320	B cell	chr2:71388821-71389676	8.0422	1.05518	1.01791e-15	3.24558e-15
321	B cell	chr6:55451648-55452592	8.03594	2.00434	1.10997e-15	3.53483e-15
322	B cell	chr8:32883695-32884520	8.03515	3.71318	1.16584e-15	3.70942e-15
323	B cell	chr18:74282800-74283579	8.02306	1.91539	1.22025e-15	3.87901e-15
324	B cell	chr7:30534629-30535513	8.02081	0.979752	1.20482e-15	3.83055e-15
325	B cell	chr18:3003888-3004652	8.0124	1.73837	1.33354e-15	4.2347e-15
326	B cell	chr7:63858393-63859232	8.01207	0.999094	1.29709e-15	4.12018e-15
327	B cell	chr16:81592746-81593714	8.00453	3.82082	1.4983e-15	4.7522e-15
328	B cell	chr10:95074851-95075798	8.00215	3.24305	1.50606e-15	4.77607e-15
329	B cell	chr4:25799390-25800263	7.98695	4.19254	1.7327e-15	5.48657e-15
330	B cell	chr13:94882987-94883920	7.97114	3.73807	1.95197e-15	6.17533e-15
331	B cell	chr8:61897274-61898427	7.946	2.03378	2.29531e-15	7.24854e-15
332	B cell	chr11:72135367-72136285	7.93886	2.32143	2.45262e-15	7.73836e-15
333	B cell	chr9:25323293-25324360	7.93683	4.00115	2.57688e-15	8.12074e-15
334	B cell	chr1:132298513-132299396	7.93645	1.53184	2.42771e-15	7.66092e-15
335	B cell	chr10:55214731-55215610	7.92931	3.23621	2.67526e-15	8.42449e-15
336	B cell	chr7:109010407-109011437	7.92363	3.54472	2.81648e-15	8.8639e-15
337	B cell	chr7:19668804-19669716	7.9167	0.488328	2.75497e-15	8.6716e-15
338	B cell	chr4:146480323-146481171	7.91505	1.91013	2.89001e-15	9.08988e-15
339	B cell	chr3:24919894-24921054	7.91451	4.01338	3.08303e-15	9.68401e-15
340	B cell	chr18:77767267-77768164	7.90697	1.46672	3.07668e-15	9.66695e-15
341	B cell	chr11:8424198-8424937	7.90246	1.87922	3.17098e-15	9.9537e-15
342	B cell	chr6:22355684-22356583	7.89184	0.632128	3.36725e-15	1.05564e-14
343	B cell	chr9:110448792-110449609	7.89037	1.14851	3.4542e-15	1.08241e-14
344	B cell	chr5:99036656-99037555	7.88906	3.32963	3.71321e-15	1.16255e-14
345	B cell	chr10:58236414-58237173	7.8889	3.47868	3.72241e-15	1.16525e-14
346	B cell	chr11:3102074-3102427	7.886	2.4766	3.70619e-15	1.16052e-14
347	B cell	chr17:32424330-32425340	7.8694	3.30269	4.3364e-15	1.35424e-14
348	B cell	chr10:67252494-67253404	7.84433	1.07124	4.94591e-15	1.5414e-14
349	B cell	chr1:191025788-191026694	7.83657	0.285832	5.20698e-15	1.62157e-14
350	B cell	chr4:117836029-117836936	7.82934	0.384552	5.50992e-15	1.71515e-14
351	B cell	chrX:31162505-31163414	7.82592	3.9493	6.17291e-15	1.91871e-14
352	B cell	chrX:31170450-31171448	7.81599	3.38661	6.57191e-15	2.04152e-14
353	B cell	chr5:134638949-134639813	7.80435	0.516789	6.72464e-15	2.08836e-14
354	B cell	chr11:98399862-98400758	7.80321	1.02996	6.87818e-15	2.13541e-14
355	B cell	chr6:85295466-85296245	7.77805	2.7538	8.86205e-15	2.74045e-14
356	B cell	chr13:74300981-74301945	7.77059	0.803839	8.81833e-15	2.72733e-14
357	B cell	chr15:37233891-37234816	7.76583	2.83469	9.69481e-15	2.99315e-14
358	B cell	chr3:102935227-102936342	7.76506	3.55342	9.88094e-15	3.05017e-14
359	B cell	chr10:128891439-128892271	7.74865	1.0119	1.04984e-14	3.23699e-14
360	B cell	chr4:28176528-28177652	7.74333	0.421406	1.08439e-14	3.34205e-14
361	B cell	chr18:82165903-82166824	7.7329	4.06148	1.27725e-14	3.93015e-14
362	B cell	chr15:35910141-35911070	7.71925	2.81699	1.38409e-14	4.25269e-14
363	B cell	chr17:79715396-79716251	7.70832	2.44041	1.48285e-14	4.55351e-14
364	B cell	chr8:27174018-27174859	7.69949	1.02609	1.53251e-14	4.7019e-14
365	B cell	chr8:73618713-73619717	7.68541	2.94946	1.7915e-14	5.48217e-14
366	B cell	chr18:15174354-15175282	7.6782	2.15292	1.86005e-14	5.68948e-14
367	B cell	chr7:4546346-4547145	7.67611	0.96474	1.8573e-14	5.68187e-14
368	B cell	chr6:88343237-88344088	7.67458	3.36947	1.97387e-14	6.03324e-14
369	B cell	chr6:120356988-120357904	7.65945	1.01013	2.10781e-14	6.43519e-14
370	B cell	chr4:132144108-132145080	7.65591	2.97112	2.23831e-14	6.82869e-14
371	B cell	chr4:147436257-147437518	7.65275	1.45733	2.26209e-14	6.90023e-14
372	B cell	chr18:3112704-3113610	7.65173	2.51357	2.30052e-14	7.01241e-14
373	B cell	chr2:35131755-35132666	7.64446	1.39873	2.38453e-14	7.26535e-14
374	B cell	chr12:20233729-20234382	7.63916	2.2391	2.5426e-14	7.73915e-14
375	B cell	chr5:15039734-15040613	7.63677	3.92204	2.67345e-14	8.1269e-14
376	B cell	chr2:22226844-22228018	7.63656	2.84028	2.59938e-14	7.90854e-14
377	B cell	chr7:87528913-87529871	7.63145	3.78689	2.77554e-14	8.42994e-14
378	B cell	chr2:170510911-170511808	7.59914	1.15687	3.33539e-14	1.01143e-13
379	B cell	chr7:139247973-139248758	7.59639	0.613974	3.38007e-14	1.02454e-13
380	B cell	chr1:122356763-122357648	7.59276	1.30307	3.58518e-14	1.08562e-13
381	B cell	chr1:119837057-119837909	7.59012	0.585326	3.54932e-14	1.07492e-13
382	B cell	chr1:24683781-24684630	7.56808	3.47393	4.48982e-14	1.35722e-13
383	B cell	chr3:51276972-51277905	7.55136	0.836617	4.80393e-14	1.45031e-13
384	B cell	chr10:71344481-71345377	7.55108	0.194024	4.77666e-14	1.44228e-13
385	B cell	chr17:30092514-30093508	7.54922	3.99812	5.22461e-14	1.57573e-13
386	B cell	chr4:59331407-59332375	7.53642	2.29528	5.5422e-14	1.67057e-13
387	B cell	chr1:178294398-178295502	7.51657	4.06527	6.70737e-14	2.01919e-13
388	B cell	chr11:3173153-3174161	7.50952	2.85464	6.89148e-14	2.07373e-13
389	B cell	chr16:85173266-85174180	7.50342	0.298024	6.85874e-14	2.06417e-13
390	B cell	chr7:81455117-81455958	7.49984	1.48726	7.19864e-14	2.16523e-13
391	B cell	chr5:3099008-3100302	7.49087	3.11646	8.0096e-14	2.40402e-13
392	B cell	chr7:11724895-11725749	7.48717	1.83522	7.95512e-14	2.38801e-13
393	B cell	chr8:4656313-4657164	7.47588	1.62407	8.65434e-14	2.59458e-13
394	B cell	chr9:35421034-35421926	7.47284	0.333116	8.64926e-14	2.59343e-13
395	B cell	chr3:8244960-8245724	7.47189	0.625739	8.78454e-14	2.63212e-13
396	B cell	chr1:75381603-75382512	7.46306	2.79702	9.82999e-14	2.93912e-13
397	B cell	chrX:74428715-74429481	7.45758	0.345156	9.71212e-14	2.9047e-13
398	B cell	chr17:13329039-13330439	7.45487	2.56701	1.04057e-13	3.10862e-13
399	B cell	chr18:16037639-16038681	7.45341	3.32133	1.05106e-13	3.13905e-13
400	B cell	chr2:113327177-113328046	7.43238	3.6957	1.25525e-13	3.73991e-13
401	B cell	chr13:74529034-74529907	7.41661	2.87215	1.38237e-13	4.11286e-13
402	B cell	chr18:58837216-58838163	7.41363	3.70513	1.44164e-13	4.28738e-13
403	B cell	chr3:152701304-152702187	7.41061	2.68198	1.4506e-13	4.31281e-13
404	B cell	chr2:71055271-71056161	7.41037	1.93404	1.41975e-13	4.22289e-13
405	B cell	chrX:170005214-170005951	7.40817	4.01719	1.51278e-13	4.49389e-13
406	B cell	chr4:132308227-132309140	7.40419	0.401306	1.45101e-13	4.31342e-13
407	B cell	chr9:3020851-3021547	7.40234	3.4309	1.56274e-13	4.641e-13
408	B cell	chr2:104069423-104070258	7.39699	2.46213	1.5993e-13	4.74824e-13
409	B cell	chr13:92426289-92427373	7.38897	2.73088	1.69201e-13	5.02138e-13
410	B cell	chr17:25433446-25434327	7.38667	1.70481	1.68793e-13	5.00996e-13
411	B cell	chr4:147242675-147243788	7.38481	2.99568	1.76497e-13	5.23276e-13
412	B cell	chr6:86684080-86684995	7.38276	1.7958	1.76298e-13	5.22757e-13
413	B cell	chr13:89242736-89243584	7.36855	3.79915	2.02849e-13	6.00224e-13
414	B cell	chr2:152143259-152144047	7.36485	3.18364	2.04884e-13	6.06075e-13
415	B cell	chr19:47836859-47837927	7.3618	1.96923	2.06039e-13	6.09407e-13
416	B cell	chr17:6861431-6862341	7.33952	1.29119	2.3852e-13	7.04688e-13
417	B cell	chr19:45201863-45203171	7.33394	3.92747	2.62515e-13	7.74605e-13
418	B cell	chr4:34729713-34731007	7.33182	3.0042	2.60774e-13	7.69573e-13
419	B cell	chr6:147263712-147264590	7.32818	0.842743	2.56342e-13	7.56706e-13
420	B cell	chr3:88673255-88674169	7.32079	3.23172	2.85303e-13	8.41022e-13
421	B cell	chr9:118100332-118101555	7.30119	0.730776	3.13886e-13	9.23993e-13
422	B cell	chr4:48051404-48052280	7.28455	3.69874	3.75524e-13	1.10236e-12
423	B cell	chr10:12963829-12964734	7.28402	1.50313	3.60517e-13	1.05875e-12
424	B cell	chr12:78327502-78328363	7.27968	3.9048	3.89748e-13	1.14349e-12
425	B cell	chr11:16507756-16508618	7.27698	2.14641	3.82652e-13	1.12282e-12
426	B cell	chr12:87861974-87862811	7.26711	3.34915	4.23019e-13	1.23886e-12
427	B cell	chr11:96916108-96917002	7.26669	0.402232	4.02373e-13	1.17905e-12
428	B cell	chr7:29000732-29001697	7.26155	3.42541	4.40317e-13	1.28899e-12
429	B cell	chr1:3671275-3672141	7.2611	1.02404	4.21422e-13	1.23436e-12
430	B cell	chr4:147249751-147250428	7.25577	3.96974	4.63614e-13	1.35587e-12
431	B cell	chr3:89510833-89511731	7.25574	3.15137	4.59805e-13	1.3451e-12
432	B cell	chr6:45300386-45301505	7.2469	3.74301	4.94883e-13	1.44612e-12
433	B cell	chr5:92942101-92943165	7.23982	2.579	5.10468e-13	1.49042e-12
434	B cell	chr3:140111215-140112224	7.23684	2.66377	5.20685e-13	1.51962e-12
435	B cell	chr12:74803768-74804655	7.23317	2.61607	5.39149e-13	1.57264e-12
436	B cell	chr13:54189730-54190612	7.21871	1.55077	5.81884e-13	1.69613e-12
437	B cell	chr2:74711815-74712774	7.21451	1.7464	6.03351e-13	1.75773e-12
438	B cell	chr1:87574563-87575579	7.21253	3.09902	6.28126e-13	1.82864e-12
439	B cell	chr8:117422808-117423751	7.21001	2.6742	6.3746e-13	1.85505e-12
440	B cell	chr4:3163197-3164181	7.20658	3.59974	6.60249e-13	1.92057e-12
441	B cell	chr11:72767119-72767990	7.20413	3.82274	6.75772e-13	1.96465e-12
442	B cell	chr17:13211499-13212191	7.20168	2.10218	6.66264e-13	1.93754e-12
443	B cell	chr15:43490321-43491221	7.19652	3.21535	7.08334e-13	2.05818e-12
444	B cell	chr17:74271870-74273235	7.19446	3.51702	7.23352e-13	2.10124e-12
445	B cell	chr3:95929794-95930578	7.19113	0.46213	7.00175e-13	2.03503e-12
446	B cell	chr8:25465485-25466373	7.18703	0.913247	7.23832e-13	2.10235e-12
447	B cell	chr12:84698143-84699036	7.18554	1.46581	7.38455e-13	2.14452e-12
448	B cell	chr13:21512076-21512999	7.18334	1.20503	7.46167e-13	2.16633e-12
449	B cell	chr6:30537588-30538599	7.17942	0.255928	7.64761e-13	2.21848e-12
450	B cell	chr8:71841001-71841918	7.17373	3.43165	8.36886e-13	2.42404e-12
451	B cell	chr5:25944941-25945733	7.17063	1.92168	8.35989e-13	2.42178e-12
452	B cell	chr4:3067424-3068233	7.1644	1.7088	8.75744e-13	2.53521e-12
453	B cell	chr4:146481660-146482154	7.1517	0.793078	9.32886e-13	2.69878e-12
454	B cell	chr15:89140200-89141106	7.14935	1.15761	9.54172e-13	2.75922e-12
455	B cell	chr11:117902451-117903200	7.14794	3.84097	1.01549e-12	2.93372e-12
456	B cell	chr15:39198664-39199540	7.14643	3.44153	1.02121e-12	2.94904e-12
457	B cell	chr8:71147388-71148073	7.14624	3.38963	1.01853e-12	2.94212e-12
458	B cell	chr12:52603086-52603933	7.1423	0.482807	9.95359e-13	2.87636e-12
459	B cell	chr2:182012474-182013305	7.14043	2.36692	1.05599e-12	3.0478e-12
460	B cell	chr4:147413904-147414623	7.13085	3.11695	1.14004e-12	3.28772e-12
461	B cell	chr3:46449758-46450666	7.12887	3.67015	1.15778e-12	3.33751e-12
462	B cell	chr3:108536129-108536997	7.108	2.85514	1.32771e-12	3.82162e-12
463	B cell	chr7:74555449-74556160	7.0919	1.13812	1.44411e-12	4.15326e-12
464	B cell	chr9:65312284-65313321	7.08895	2.93288	1.53634e-12	4.41193e-12
465	B cell	chr10:67020532-67021351	7.06143	3.75353	1.87334e-12	5.36219e-12
466	B cell	chr3:145951617-145952451	7.05743	2.75336	1.90606e-12	5.45288e-12
467	B cell	chr16:91688361-91689387	7.05463	0.450607	1.86918e-12	5.35099e-12
468	B cell	chr8:104540556-104541498	7.05161	1.58059	1.94263e-12	5.55524e-12
469	B cell	chr2:153586011-153587173	7.04623	3.53884	2.09351e-12	5.98185e-12
470	B cell	chr13:100340320-100341178	7.0403	3.99458	2.18826e-12	6.25174e-12
471	B cell	chr2:91044608-91045674	7.0339	3.14293	2.26777e-12	6.47802e-12
472	B cell	chr3:107273675-107274512	7.02349	1.25578	2.35713e-12	6.72964e-12
473	B cell	chr4:3049931-3050788	7.01929	1.337	2.45312e-12	6.99898e-12
474	B cell	chr7:101301610-101302503	7.01387	0.284098	2.50036e-12	7.12702e-12
475	B cell	chr2:119799267-119800131	7.00933	1.98659	2.6461e-12	7.53634e-12
476	B cell	chr7:24600808-24601762	7.00219	2.48672	2.82849e-12	8.05038e-12
477	B cell	chr9:35175496-35176373	6.99679	0.541348	2.82436e-12	8.03969e-12
478	B cell	chr11:69880636-69881514	6.99599	0.423674	2.83897e-12	8.07911e-12
479	B cell	chr10:125968641-125969419	6.98233	2.67164	3.23882e-12	9.20213e-12
480	B cell	chr1:53706357-53707197	6.97033	3.65744	3.58551e-12	1.01748e-11
481	B cell	chr7:72458759-72459647	6.96921	3.84153	3.61509e-12	1.0256e-11
482	B cell	chr13:100107637-100108481	6.96463	2.8734	3.67122e-12	1.04111e-11
483	B cell	chr7:19002451-19003265	6.95496	0.514671	3.80328e-12	1.07827e-11
484	B cell	chrX:75130477-75131361	6.9385	2.92388	4.41938e-12	1.25076e-11
485	B cell	chr5:66451364-66452330	6.93681	3.52414	4.51278e-12	1.27616e-11
486	B cell	chr19:60708805-60709851	6.93219	3.24039	4.64059e-12	1.31143e-11
487	B cell	chr10:128583358-128584364	6.93005	2.24798	4.61535e-12	1.30465e-11
488	B cell	chr3:149052382-149053301	6.92947	2.96505	4.72482e-12	1.33488e-11
489	B cell	chr8:100916438-100917356	6.92232	3.00873	4.96281e-12	1.40118e-11
490	B cell	chr4:101496309-101497208	6.92009	2.37759	4.97983e-12	1.4058e-11
491	B cell	chr4:156077468-156078643	6.90074	1.40411	5.63531e-12	1.5885e-11
492	B cell	chrX:170842739-170843576	6.89446	4.01719	6.11139e-12	1.72109e-11
493	B cell	chr11:95990888-95991785	6.86737	1.98883	7.21556e-12	2.02584e-11
494	B cell	chr4:120589080-120590379	6.86077	1.56711	7.46647e-12	2.09545e-11
495	B cell	chr10:7792440-7793325	6.85898	1.04251	7.47782e-12	2.09836e-11
496	B cell	chr14:99045699-99046596	6.85107	0.242986	7.85568e-12	2.20293e-11
497	B cell	chr2:60881013-60881828	6.84828	0.231473	8.00653e-12	2.24374e-11
498	B cell	chr13:61911670-61912346	6.84202	2.73524	8.63163e-12	2.41763e-11
499	B cell	chr6:123818095-123818935	6.83192	4.05977	9.42659e-12	2.63855e-11
500	B cell	chr2:32727143-32728041	6.82605	0.9439	9.40035e-12	2.63155e-11
501	B cell	chr19:31531110-31531889	6.82314	2.28094	9.71815e-12	2.71799e-11
502	B cell	chr16:56029239-56030091	6.81465	0.418636	1.01179e-11	2.8283e-11
503	B cell	chr12:46402211-46403151	6.80547	3.27597	1.12599e-11	3.14048e-11
504	B cell	chr6:83867869-83869077	6.80146	1.40796	1.12012e-11	3.12451e-11
505	B cell	chr4:147404127-147404850	6.79487	2.6996	1.20634e-11	3.36234e-11
506	B cell	chr2:18698545-18699508	6.78766	3.61859	1.27594e-11	3.55305e-11
507	B cell	chr6:147091083-147092006	6.78096	1.34856	1.28957e-11	3.59008e-11
508	B cell	chr15:30646431-30647355	6.77833	2.35163	1.33999e-11	3.72896e-11
509	B cell	chr8:19701237-19701776	6.772	3.89649	1.42251e-11	3.956e-11
510	B cell	chr15:38398695-38399588	6.7686	3.31782	1.44553e-11	4.01947e-11
511	B cell	chr19:61263551-61264027	6.76311	3.34082	1.5027e-11	4.17461e-11
512	B cell	chr17:32420326-32421210	6.75479	2.21882	1.5738e-11	4.36525e-11
513	B cell	chr1:111864453-111865263	6.75204	0.741382	1.56045e-11	4.32991e-11
514	B cell	chr4:146892356-146893192	6.73653	3.83802	1.81677e-11	5.03058e-11
515	B cell	chr5:138255378-138256248	6.73346	0.283742	1.76655e-11	4.8928e-11
516	B cell	chr7:134224698-134225555	6.71405	2.58245	2.07939e-11	5.74797e-11
517	B cell	chr14:61686449-61687225	6.70166	0.750177	2.20031e-11	6.07506e-11
518	B cell	chr17:45684696-45685419	6.69114	2.93135	2.44356e-11	6.73964e-11
519	B cell	chr11:71742116-71743249	6.67852	2.59771	2.65358e-11	7.3084e-11
520	B cell	chr19:45560117-45561053	6.67812	1.83862	2.6445e-11	7.2853e-11
521	B cell	chr11:31807135-31808034	6.67792	2.74879	2.65311e-11	7.30806e-11
522	B cell	chr11:60830239-60831137	6.67595	0.9626	2.62365e-11	7.22974e-11
523	B cell	chr10:95611076-95611854	6.67336	2.17439	2.73927e-11	7.54148e-11
524	B cell	chr1:130012483-130013472	6.66555	3.10898	2.89555e-11	7.96134e-11
525	B cell	chr1:88705694-88706632	6.66118	1.16207	2.92115e-11	8.02965e-11
526	B cell	chr7:55833927-55834989	6.66098	4.65746	3.05303e-11	8.38125e-11
527	B cell	chr14:77270461-77271379	6.66045	3.69813	3.03818e-11	8.34266e-11
528	B cell	chr5:83795431-83796284	6.65544	3.06596	3.11543e-11	8.55144e-11
529	B cell	chr4:147127802-147128586	6.6431	4.25663	3.42363e-11	9.38036e-11
530	B cell	chr5:15006057-15007099	6.64161	3.14162	3.40811e-11	9.33903e-11
531	B cell	chr1:32213747-32214613	6.63271	3.62632	3.63345e-11	9.95136e-11
532	B cell	chr4:3059189-3060022	6.63178	1.89928	3.59665e-11	9.85186e-11
533	B cell	chr8:105727271-105728187	6.62154	3.04824	3.90492e-11	1.06866e-10
534	B cell	chr11:46993953-46994957	6.59964	2.85029	4.51595e-11	1.23332e-10
535	B cell	chr19:24897086-24898127	6.59652	3.69763	4.64884e-11	1.26863e-10
536	B cell	chr5:109598530-109599543	6.59198	1.44313	4.65513e-11	1.27018e-10
537	B cell	chr13:68376049-68376879	6.58812	2.82386	4.90633e-11	1.33734e-10
538	B cell	chr3:46447363-46448361	6.58298	2.16783	4.97573e-11	1.35573e-10
539	B cell	chr6:97311642-97312647	6.57946	1.45399	5.07095e-11	1.38115e-10
540	B cell	chr3:106145355-106146270	6.56804	2.84056	5.53608e-11	1.50705e-10
541	B cell	chr1:184882518-184883367	6.56338	1.56345	5.65944e-11	1.54024e-10
542	B cell	chr17:6584075-6584933	6.56129	3.33281	5.86576e-11	1.59536e-10
543	B cell	chr9:28462958-28464460	6.55111	3.56917	6.30552e-11	1.7132e-10
544	B cell	chrY:90807078-90808013	6.54574	1.49732	6.3543e-11	1.72623e-10
545	B cell	chr13:3525941-3527000	6.53298	3.77885	7.13911e-11	1.93645e-10
546	B cell	chr5:64218091-64219084	6.52556	3.49786	7.4674e-11	2.02472e-10
547	B cell	chr11:69876653-69877396	6.52446	1.03975	7.27031e-11	1.97178e-10
548	B cell	chr3:137289343-137290376	6.51808	3.7788	7.80797e-11	2.11489e-10
549	B cell	chr5:125151660-125152546	6.50701	1.70067	8.24356e-11	2.23116e-10
550	B cell	chr8:38659743-38660721	6.48052	3.26293	1.00289e-10	2.70537e-10
551	B cell	chr11:117809096-117810056	6.47789	3.07793	1.02077e-10	2.75289e-10
552	B cell	chr5:147847820-147848619	6.46425	2.41475	1.09974e-10	2.9629e-10
553	B cell	chr8:71628914-71629798	6.46001	0.509249	1.10745e-10	2.98322e-10
554	B cell	chr12:79028862-79029728	6.4569	2.68678	1.16291e-10	3.12983e-10
555	B cell	chr1:72869941-72870807	6.45273	1.14831	1.16841e-10	3.14423e-10
556	B cell	chr16:37920523-37921464	6.45177	3.71398	1.21324e-10	3.2628e-10
557	B cell	chr5:116950355-116951454	6.44774	2.73963	1.23242e-10	3.31352e-10
558	B cell	chr4:147795771-147796688	6.44429	3.92954	1.28003e-10	3.43978e-10
559	B cell	chr10:121310577-121311330	6.44368	3.65126	1.278e-10	3.43476e-10
560	B cell	chr9:65101124-65102018	6.44029	2.62766	1.29128e-10	3.46959e-10
561	B cell	chr7:29307532-29308435	6.43914	0.974746	1.27378e-10	3.42385e-10
562	B cell	chr15:71727657-71728679	6.43348	3.05279	1.35549e-10	3.6398e-10
563	B cell	chr14:103898947-103899865	6.43194	3.24098	1.37078e-10	3.67991e-10
564	B cell	chr8:69033872-69034961	6.43102	3.30343	1.38484e-10	3.71528e-10
565	B cell	chr12:13268673-13269609	6.4282	1.28925	1.37726e-10	3.6959e-10
566	B cell	chr18:24303894-24304722	6.42521	3.12031	1.43639e-10	3.85214e-10
567	B cell	chr18:55939082-55939959	6.42227	3.13325	1.45941e-10	3.91236e-10
568	B cell	chr4:88640747-88641618	6.39868	2.03266	1.67638e-10	4.48492e-10
569	B cell	chr8:116004236-116005093	6.39647	2.56846	1.72114e-10	4.60235e-10
570	B cell	chr11:95413805-95414444	6.3959	0.286654	1.68206e-10	4.49956e-10
571	B cell	chr7:140787156-140787969	6.39539	3.7247	1.74555e-10	4.66662e-10
572	B cell	chr9:102353074-102354020	6.3934	2.87106	1.76926e-10	4.72683e-10
573	B cell	chr12:79006704-79007614	6.39339	2.3585	1.74872e-10	4.67432e-10
574	B cell	chr11:79660213-79661077	6.39159	1.67562	1.75355e-10	4.68663e-10
575	B cell	chr7:19369370-19370625	6.3876	1.04809	1.78458e-10	4.76655e-10
576	B cell	chr2:142437669-142438910	6.38729	3.09181	1.82735e-10	4.87955e-10
577	B cell	chr17:52667924-52669126	6.38674	2.27098	1.82256e-10	4.86738e-10
578	B cell	chr18:3117834-3118646	6.38342	2.24815	1.86449e-10	4.97748e-10
579	B cell	chr2:130839706-130840579	6.37357	0.61566	1.94782e-10	5.19795e-10
580	B cell	chr19:31056952-31057869	6.3632	3.33676	2.14529e-10	5.71338e-10
581	B cell	chr10:66186659-66187636	6.35582	3.1158	2.23117e-10	5.9391e-10
582	B cell	chr10:86971699-86972736	6.35457	3.40745	2.27832e-10	6.06004e-10
583	B cell	chr3:81036190-81037090	6.35265	2.42008	2.29488e-10	6.10331e-10
584	B cell	chr15:60141324-60142338	6.34869	2.35118	2.32035e-10	6.17028e-10
585	B cell	chrX:9200216-9200973	6.34226	3.50001	2.47539e-10	6.5743e-10
586	B cell	chr18:47366137-47366891	6.34082	1.50202	2.43904e-10	6.47937e-10
587	B cell	chr2:53016543-53017488	6.33991	0.600182	2.42373e-10	6.4395e-10
588	B cell	chr3:62158768-62159696	6.33602	0.504481	2.48241e-10	6.59126e-10
589	B cell	chr13:6272587-6273406	6.335	3.15015	2.57502e-10	6.83031e-10
590	B cell	chr8:64849497-64850361	6.33381	0.677729	2.51993e-10	6.6892e-10
591	B cell	chr11:44519858-44520809	6.32126	0.603209	2.73314e-10	7.24334e-10
592	B cell	chr10:78019552-78020266	6.31537	3.06343	2.93045e-10	7.75946e-10
593	B cell	chr6:115637049-115637969	6.31421	2.87644	2.95189e-10	7.81425e-10
594	B cell	chr8:35826315-35827135	6.31052	0.424813	2.92319e-10	7.74118e-10
595	B cell	chr14:54258836-54259728	6.30725	0.447847	2.98711e-10	7.90452e-10
596	B cell	chr3:5860134-5861123	6.30647	0.125534	3.00014e-10	7.938e-10
597	B cell	chr17:23293447-23294517	6.29259	2.28227	3.34152e-10	8.8302e-10
598	B cell	chr6:122308306-122309230	6.29163	0.409247	3.3008e-10	8.72478e-10
599	B cell	chrX:139871143-139872061	6.29049	2.85107	3.42549e-10	9.04757e-10
600	B cell	chr2:73059623-73060882	6.28791	2.49863	3.46105e-10	9.13922e-10
601	B cell	chr6:49217465-49218285	6.28534	2.72559	3.54173e-10	9.34525e-10
602	B cell	chr12:112673771-112674622	6.28241	0.232999	3.50299e-10	9.24649e-10
603	B cell	chr17:45680459-45681309	6.28195	2.48182	3.59847e-10	9.49378e-10
604	B cell	chr4:124670121-124670913	6.28077	2.72728	3.62111e-10	9.54994e-10
605	B cell	chr2:117342107-117342874	6.27135	2.91251	3.86773e-10	1.01876e-09
606	B cell	chr4:91131974-91132992	6.26901	3.21119	3.91802e-10	1.03162e-09
607	B cell	chr8:124751439-124752296	6.26781	3.20414	3.96696e-10	1.04438e-09
608	B cell	chr10:29147935-29148830	6.26656	3.38802	4.00074e-10	1.05314e-09
609	B cell	chr14:20064406-20065293	6.26505	4.00663	4.06069e-10	1.06866e-09
610	B cell	chr2:105248393-105249298	6.25906	3.49519	4.18448e-10	1.10082e-09
611	B cell	chr18:35045424-35046299	6.24905	1.60817	4.3693e-10	1.14859e-09
612	B cell	chr11:75293572-75294605	6.23898	3.41877	4.77887e-10	1.25391e-09
613	B cell	chr4:109666442-109667354	6.23663	0.723699	4.69152e-10	1.23158e-09
614	B cell	chr18:14441801-14442604	6.23648	4.4898	4.88514e-10	1.28148e-09
615	B cell	chr2:135717117-135717991	6.23095	2.99217	4.99633e-10	1.30951e-09
616	B cell	chr11:98457360-98458356	6.22996	0.510653	4.9069e-10	1.28674e-09
617	B cell	chr7:19239166-19240097	6.22981	2.21739	5.00433e-10	1.31144e-09
618	B cell	chr4:82619332-82620214	6.22842	2.47441	5.04258e-10	1.32097e-09
619	B cell	chr11:84513126-84514024	6.2257	0.23405	5.02635e-10	1.31705e-09
620	B cell	chr5:139998635-139999465	6.2218	2.98321	5.28412e-10	1.38356e-09
621	B cell	chr1:194503462-194504505	6.21292	3.8818	5.6458e-10	1.47661e-09
622	B cell	chr6:38203340-38204239	6.20719	2.98514	5.81517e-10	1.52016e-09
623	B cell	chr7:87528026-87528868	6.20514	4.01891	5.93759e-10	1.5514e-09
624	B cell	chr11:20603168-20604069	6.19757	3.16277	6.18407e-10	1.6138e-09
625	B cell	chr6:52713467-52714242	6.19648	0.821666	6.06585e-10	1.58412e-09
626	B cell	chr14:32663483-32664171	6.19181	4.48651	6.46491e-10	1.68584e-09
627	B cell	chr11:110251386-110252337	6.18573	1.82406	6.58376e-10	1.71577e-09
628	B cell	chr1:63730079-63730964	6.1817	1.66299	6.70184e-10	1.74611e-09
629	B cell	chr11:120016879-120017722	6.1791	0.681257	6.77696e-10	1.76525e-09
630	B cell	chr14:19783630-19784496	6.17339	3.0752	7.18389e-10	1.86986e-09
631	B cell	chr4:49631538-49632468	6.17069	0.513323	7.12032e-10	1.85377e-09
632	B cell	chr13:21918841-21919684	6.16865	2.9389	7.37017e-10	1.91741e-09
633	B cell	chr7:12015180-12016148	6.16802	1.51017	7.35775e-10	1.91441e-09
634	B cell	chr17:36111075-36111882	6.16773	2.45805	7.42139e-10	1.93002e-09
635	B cell	chrX:158043007-158043901	6.15415	2.04005	7.99369e-10	2.07681e-09
636	B cell	chr12:16008791-16009615	6.15319	2.80398	8.09236e-10	2.10115e-09
637	B cell	chr5:143375065-143375899	6.15187	3.10853	8.24232e-10	2.13956e-09
638	B cell	chr14:77343542-77344453	6.14992	2.84601	8.35277e-10	2.16797e-09
639	B cell	chr10:5194265-5195252	6.14573	1.37016	8.39968e-10	2.17961e-09
640	B cell	chr6:149408645-149409488	6.13917	1.49032	8.77473e-10	2.27581e-09
641	B cell	chr17:13236466-13237378	6.13266	3.24622	9.29351e-10	2.40799e-09
642	B cell	chr19:44582398-44583310	6.12378	1.01397	9.61033e-10	2.48825e-09
643	B cell	chr11:77930269-77931392	6.12292	2.0555	9.77823e-10	2.53079e-09
644	B cell	chr9:90222122-90222945	6.12255	3.16294	9.89686e-10	2.56087e-09
645	B cell	chr13:78937616-78938429	6.12076	2.65544	9.93605e-10	2.57069e-09
646	B cell	chr2:28425917-28426934	6.11155	3.32007	1.05246e-09	2.71998e-09
647	B cell	chr3:17616344-17617415	6.11078	4.03016	1.06981e-09	2.7638e-09
648	B cell	chr4:147433778-147434635	6.10992	1.94156	1.05681e-09	2.73087e-09
649	B cell	chrX:159414251-159415109	6.10509	2.70462	1.09441e-09	2.82424e-09
650	B cell	chr11:54271583-54272500	6.10393	3.15453	1.10952e-09	2.86184e-09
651	B cell	chr5:112371857-112372906	6.10058	3.02769	1.13868e-09	2.93562e-09
652	B cell	chr4:3239290-3240177	6.09359	2.27924	1.17727e-09	3.0329e-09
653	B cell	chr7:105580883-105581787	6.0912	0.970985	1.17822e-09	3.03495e-09
654	B cell	chr7:110753655-110754488	6.08799	0.733859	1.19654e-09	3.08139e-09
655	B cell	chr7:18380562-18381970	6.07818	2.90352	1.29763e-09	3.33807e-09
656	B cell	chr12:113132382-113133263	6.06458	1.18012	1.38843e-09	3.5686e-09
657	B cell	chr6:29748274-29749210	6.06008	0.833336	1.43036e-09	3.67415e-09
658	B cell	chr6:120134627-120135607	6.05789	3.25504	1.478e-09	3.79422e-09
659	B cell	chr8:84969105-84970014	6.05418	0.255476	1.47312e-09	3.78213e-09
660	B cell	chr2:19060559-19061602	6.04597	3.32173	1.59282e-09	4.08203e-09
661	B cell	chr11:120660318-120661267	6.04386	0.434446	1.57035e-09	4.02738e-09
662	B cell	chr5:122422003-122422941	6.04205	0.529658	1.58807e-09	4.07035e-09
663	B cell	chr9:3075287-3076084	6.04009	3.18534	1.65248e-09	4.23234e-09
664	B cell	chr5:15060861-15061764	6.03283	4.25908	1.73898e-09	4.44905e-09
665	B cell	chr13:23534819-23535696	6.02947	0.985363	1.72393e-09	4.41108e-09
666	B cell	chr5:33228216-33229107	6.02306	1.86049	1.81197e-09	4.63353e-09
667	B cell	chr13:102678186-102679049	6.02018	2.91859	1.85549e-09	4.74196e-09
668	B cell	chr19:4756058-4756954	6.01991	0.292769	1.81907e-09	4.65057e-09
669	B cell	chr2:34370826-34371560	6.01495	1.82381	1.90191e-09	4.85765e-09
670	B cell	chr1:59415576-59416522	6.01132	3.00693	1.96505e-09	5.0165e-09
671	B cell	chr4:85915778-85916877	5.99608	2.93434	2.13876e-09	5.45533e-09
672	B cell	chr8:80752968-80753824	5.9939	0.906299	2.14423e-09	5.46798e-09
673	B cell	chr11:3112103-3113011	5.9853	3.94494	2.32197e-09	5.91479e-09
674	B cell	chr11:50212711-50213616	5.98245	1.30472	2.30399e-09	5.87112e-09
675	B cell	chr11:67454879-67455523	5.98237	1.479	2.30859e-09	5.88143e-09
676	B cell	chr2:59697737-59698695	5.98182	2.29626	2.32878e-09	5.93072e-09
677	B cell	chr5:138684102-138685064	5.97276	4.09739	2.50707e-09	6.3763e-09
678	B cell	chr6:113471025-113471950	5.96668	1.7019	2.53586e-09	6.44877e-09
679	B cell	chr11:3138432-3139377	5.96568	1.02496	2.54411e-09	6.46895e-09
680	B cell	chr5:122314774-122315704	5.96452	0.366362	2.5554e-09	6.4969e-09
681	B cell	chr1:172481643-172482483	5.96326	1.75845	2.59924e-09	6.60517e-09
682	B cell	chr16:91597312-91598167	5.96061	0.288725	2.61658e-09	6.64763e-09
683	B cell	chr16:55934258-55935147	5.95447	0.713704	2.72136e-09	6.9105e-09
684	B cell	chr2:127484089-127485002	5.9537	1.48142	2.75303e-09	6.98925e-09
685	B cell	chr18:77281225-77282280	5.9536	2.65779	2.78868e-09	7.07721e-09
686	B cell	chr16:16212816-16213785	5.94445	3.08247	2.96464e-09	7.51564e-09
687	B cell	chr3:96171990-96172911	5.94445	0.481571	2.88561e-09	7.31968e-09
688	B cell	chr8:69399202-69400099	5.93809	1.99946	3.03394e-09	7.68947e-09
689	B cell	chr12:98844237-98845230	5.93771	3.14326	3.07866e-09	7.80188e-09
690	B cell	chr7:49145800-49146691	5.93467	2.5088	3.10223e-09	7.85785e-09
691	B cell	chr9:117367740-117368510	5.92654	3.30604	3.29918e-09	8.34371e-09
692	B cell	chr13:93144113-93144941	5.92633	1.1362	3.23422e-09	8.18334e-09
693	B cell	chr2:73012314-73013309	5.92131	1.01577	3.35458e-09	8.48078e-09
694	B cell	chr16:18836280-18837146	5.92087	1.15067	3.34282e-09	8.45206e-09
695	B cell	chr10:105339118-105339680	5.91579	4.04763	3.53974e-09	8.93818e-09
696	B cell	chr8:94182874-94183825	5.9153	0.430471	3.44764e-09	8.71291e-09
697	B cell	chr13:67552571-67553458	5.91166	2.3565	3.57353e-09	9.02134e-09
698	B cell	chr11:5955266-5956186	5.91006	1.01221	3.56533e-09	9.00173e-09
699	B cell	chr13:38290088-38291020	5.90793	0.660784	3.60544e-09	9.09972e-09
700	B cell	chr4:45307318-45308128	5.90735	3.25873	3.7011e-09	9.33781e-09
701	B cell	chr18:37143447-37144338	5.90558	2.59511	3.73883e-09	9.43077e-09
702	B cell	chr8:61590810-61591671	5.89708	1.25464	3.86838e-09	9.74706e-09
703	B cell	chr4:100588055-100588959	5.89574	2.90988	3.95565e-09	9.96101e-09
704	B cell	chr19:46317613-46318508	5.89503	1.57211	3.94539e-09	9.93636e-09
705	B cell	chr2:75984920-75985750	5.89491	1.44795	3.94028e-09	9.92469e-09
706	B cell	chr17:79051903-79052874	5.89202	3.71536	4.06711e-09	1.02331e-08
707	B cell	chr10:44148456-44149503	5.89036	3.06701	4.1101e-09	1.03389e-08
708	B cell	chr12:54985006-54985781	5.88881	0.837573	4.0525e-09	1.01988e-08
709	B cell	chr3:51333114-51333900	5.88165	1.99199	4.29139e-09	1.07897e-08
710	B cell	chr1:90928283-90929101	5.87782	2.87825	4.39692e-09	1.10498e-08
711	B cell	chr17:17368342-17369513	5.87745	3.48229	4.44202e-09	1.11605e-08
712	B cell	chrX:135841786-135842634	5.87695	3.15782	4.43333e-09	1.114e-08
713	B cell	chr6:4762109-4762921	5.8716	2.56655	4.56773e-09	1.14695e-08
714	B cell	chr1:9797695-9798633	5.86649	1.45348	4.65809e-09	1.16936e-08
715	B cell	chr17:24752521-24753454	5.86592	1.80971	4.68681e-09	1.17616e-08
716	B cell	chr6:112490485-112491297	5.8636	2.92375	4.78995e-09	1.20175e-08
717	B cell	chr3:36689402-36690243	5.85955	1.45543	4.852e-09	1.21674e-08
718	B cell	chr5:122849672-122850522	5.85641	0.527316	4.91346e-09	1.23172e-08
719	B cell	chr11:69390182-69391002	5.85628	1.10217	4.95352e-09	1.24132e-08
720	B cell	chr7:109016199-109017054	5.85361	1.39871	5.0299e-09	1.26031e-08
721	B cell	chr18:60802896-60803938	5.85036	0.827133	5.10184e-09	1.27803e-08
722	B cell	chr11:119913355-119914281	5.84372	1.22669	5.32401e-09	1.33242e-08
723	B cell	chr11:51176999-51177869	5.84105	3.14136	5.50803e-09	1.37717e-08
724	B cell	chr10:29143447-29144381	5.84095	3.26238	5.5033e-09	1.37615e-08
725	B cell	chr13:95384178-95385826	5.83721	3.00848	5.61986e-09	1.40447e-08
726	B cell	chr6:51167840-51168629	5.82833	1.06651	5.82543e-09	1.45481e-08
727	B cell	chr6:67674619-67675565	5.82771	3.29022	5.95645e-09	1.48718e-08
728	B cell	chr8:29483772-29484649	5.82305	3.75999	6.1626e-09	1.53737e-08
729	B cell	chr18:31647850-31648831	5.82297	3.12406	6.1372e-09	1.5314e-08
730	B cell	chr7:3264358-3265248	5.81305	3.4885	6.51412e-09	1.62354e-08
731	B cell	chr5:15882653-15883479	5.80924	3.56565	6.66713e-09	1.66108e-08
732	B cell	chr13:99516230-99517156	5.8032	1.36797	6.79297e-09	1.69164e-08
733	B cell	chr13:105444709-105445340	5.80058	3.29653	6.99895e-09	1.74191e-08
734	B cell	chrX:52613651-52614469	5.80018	2.51701	6.95705e-09	1.73189e-08
735	B cell	chr2:179297934-179298635	5.79878	4.1381	7.13143e-09	1.77363e-08
736	B cell	chr15:83305242-83306088	5.79702	1.74297	7.02831e-09	1.74859e-08
737	B cell	chr15:34685585-34686443	5.79144	3.19166	7.40853e-09	1.84037e-08
738	B cell	chr5:135357326-135358201	5.79133	2.8814	7.36568e-09	1.83016e-08
739	B cell	chr7:122020653-122021522	5.79109	1.26985	7.28517e-09	1.81058e-08
740	B cell	chr8:46616906-46617783	5.78489	0.498137	7.52387e-09	1.86837e-08
741	B cell	chr13:3036443-3037543	5.78434	2.59706	7.68129e-09	1.90634e-08
742	B cell	chr2:181927897-181928721	5.78027	0.495558	7.74245e-09	1.92106e-08
743	B cell	chr9:47357595-47358637	5.77096	2.89789	8.29949e-09	2.05735e-08
744	B cell	chrX:31759844-31760943	5.76952	2.25262	8.35822e-09	2.07166e-08
745	B cell	chr7:111179430-111180253	5.76916	2.98292	8.37552e-09	2.07522e-08
746	B cell	chr12:87471783-87472697	5.76875	0.645586	8.28191e-09	2.05323e-08
747	B cell	chr6:54939302-54940373	5.76693	1.60314	8.43644e-09	2.08982e-08
748	B cell	chr13:100438571-100439385	5.76666	3.65462	8.58916e-09	2.12741e-08
749	B cell	chr4:146476786-146477576	5.76317	1.96218	8.64882e-09	2.14193e-08
750	B cell	chr1:35002864-35003781	5.76113	3.03161	8.82727e-09	2.18536e-08
751	B cell	chr4:135963214-135964127	5.75397	0.63468	9.04249e-09	2.23811e-08
752	B cell	chr7:44415123-44415974	5.75306	2.94768	9.28121e-09	2.29666e-08
753	B cell	chr5:149143610-149144543	5.75179	3.07266	9.31452e-09	2.30463e-08
754	B cell	chr4:146741923-146742795	5.75077	2.91384	9.33017e-09	2.30824e-08
755	B cell	chr5:5663518-5664448	5.74484	3.25779	9.72087e-09	2.40293e-08
756	B cell	chr19:11769983-11770919	5.74356	2.14871	9.7122e-09	2.40106e-08
757	B cell	chr2:15048872-15049749	5.74165	2.3244	9.86708e-09	2.43792e-08
758	B cell	chr7:16028359-16029259	5.74156	0.753506	9.74804e-09	2.40936e-08
759	B cell	chr3:14648463-14649375	5.74135	3.30258	9.91713e-09	2.45001e-08
760	B cell	chr10:40505685-40506755	5.73403	3.32329	1.0376e-08	2.56218e-08
761	B cell	chr18:78531429-78532263	5.73315	3.2901	1.04076e-08	2.56938e-08
762	B cell	chr18:32938902-32939794	5.73242	3.77114	1.05216e-08	2.5969e-08
763	B cell	chr12:113309224-113310189	5.72684	3.08671	1.08199e-08	2.66897e-08
764	B cell	chr5:62767628-62768596	5.72661	1.53514	1.06607e-08	2.63032e-08
765	B cell	chr2:171056432-171057339	5.72481	3.09427	1.09349e-08	2.69702e-08
766	B cell	chr13:69480794-69481607	5.72427	3.78003	1.10324e-08	2.71981e-08
767	B cell	chr2:181918567-181919367	5.72022	0.225618	1.10103e-08	2.71467e-08
768	B cell	chr3:56574946-56576142	5.71889	1.91853	1.1278e-08	2.77842e-08
769	B cell	chr9:26733463-26734418	5.71868	2.7763	1.13309e-08	2.79079e-08
770	B cell	chr7:123247105-123248244	5.71573	3.08937	1.15365e-08	2.84077e-08
771	B cell	chr1:6382494-6383386	5.71387	2.87428	1.16406e-08	2.86573e-08
772	B cell	chrX:12540857-12541892	5.71329	1.66676	1.15931e-08	2.85438e-08
773	B cell	chr10:45577691-45578407	5.71319	2.17326	1.16437e-08	2.86616e-08
774	B cell	chr9:14751605-14752461	5.70813	0.801039	1.18499e-08	2.91589e-08
775	B cell	chr14:68197226-68198124	5.70419	1.12025	1.21426e-08	2.98654e-08
776	B cell	chr4:125320951-125321856	5.70065	3.21326	1.25555e-08	3.08557e-08
777	B cell	chr7:99441273-99442200	5.69928	2.56746	1.26518e-08	3.1078e-08
778	B cell	chr15:80173146-80173875	5.69744	0.89114	1.26073e-08	3.09794e-08
779	B cell	chr1:58613574-58614485	5.69312	2.56614	1.31331e-08	3.22378e-08
780	B cell	chr8:71037301-71038200	5.6917	3.21515	1.32609e-08	3.25401e-08
781	B cell	chr5:90758813-90759891	5.68871	3.12654	1.35059e-08	3.31258e-08
782	B cell	chr13:23554583-23555463	5.68777	1.03461	1.33799e-08	3.28284e-08
783	B cell	chr14:47188829-47189604	5.68686	0.510074	1.33984e-08	3.28698e-08
784	B cell	chrX:143393736-143394921	5.68572	3.22284	1.37784e-08	3.37864e-08
785	B cell	chr17:31492202-31493001	5.68048	1.59973	1.40134e-08	3.43548e-08
786	B cell	chr3:129533658-129534520	5.67364	1.33941	1.45338e-08	3.56057e-08
787	B cell	chrX:107815855-107816674	5.66509	2.42958	1.54272e-08	3.77593e-08
788	B cell	chr15:53467400-53468272	5.66502	2.6355	1.54236e-08	3.77549e-08
789	B cell	chr1:26687758-26688320	5.66167	1.11889	1.55625e-08	3.80818e-08
790	B cell	chr11:94161209-94161844	5.65986	0.587856	1.56673e-08	3.83338e-08
791	B cell	chr6:131433155-131434047	5.65875	2.60317	1.59712e-08	3.90637e-08
792	B cell	chr12:84841386-84842233	5.65839	2.03288	1.60547e-08	3.92633e-08
793	B cell	chr15:76697647-76698564	5.65759	0.616842	1.58793e-08	3.88479e-08
794	B cell	chr12:76821489-76821979	5.65646	2.27839	1.61873e-08	3.95693e-08
795	B cell	chr10:81464275-81465067	5.65619	1.80162	1.6213e-08	3.9623e-08
796	B cell	chr5:146303285-146304080	5.65433	3.42836	1.64755e-08	4.02506e-08
797	B cell	chr6:99692007-99692830	5.64848	1.86655	1.6876e-08	4.121e-08
798	B cell	chr4:139899273-139900069	5.64341	3.71451	1.76499e-08	4.30501e-08
799	B cell	chr2:172042876-172043786	5.64167	2.02631	1.75891e-08	4.29117e-08
800	B cell	chr2:181863889-181864765	5.63969	1.00661	1.76427e-08	4.30373e-08
801	B cell	chr5:63641670-63642489	5.63381	3.88338	1.86367e-08	4.54098e-08
802	B cell	chr10:93432169-93433108	5.62851	0.642987	1.87898e-08	4.57723e-08
803	B cell	chr19:53329133-53329936	5.62406	0.237863	1.92557e-08	4.68802e-08
804	B cell	chr10:11555051-11556044	5.62247	3.71433	1.98874e-08	4.83903e-08
805	B cell	chr4:145439563-145440495	5.62185	1.16543	1.9655e-08	4.78413e-08
806	B cell	chr2:66655369-66656218	5.61946	3.53285	2.0255e-08	4.92676e-08
807	B cell	chr11:19919948-19920827	5.61546	0.686212	2.02656e-08	4.92877e-08
808	B cell	chr2:70704297-70705320	5.61191	2.20864	2.08332e-08	5.0645e-08
809	B cell	chr8:25304288-25305256	5.60514	2.91855	2.18319e-08	5.30484e-08
810	B cell	chr9:35569701-35570631	5.60321	2.10827	2.19127e-08	5.32386e-08
811	B cell	chr15:85352113-85352929	5.60044	3.50915	2.25542e-08	5.47657e-08
812	B cell	chr18:12682517-12683533	5.58956	3.4197	2.4023e-08	5.82719e-08
813	B cell	chr9:50698577-50699575	5.58877	1.69116	2.37899e-08	5.77264e-08
814	B cell	chr5:44101337-44102375	5.58831	2.00845	2.37968e-08	5.77365e-08
815	B cell	chr3:95110670-95111578	5.58666	0.739056	2.38989e-08	5.79776e-08
816	B cell	chr1:173367275-173368143	5.57758	2.60441	2.55347e-08	6.18393e-08
817	B cell	chr12:32025667-32026660	5.57751	3.32449	2.57092e-08	6.22476e-08
818	B cell	chr11:97280166-97280933	5.57647	0.24639	2.53203e-08	6.13341e-08
819	B cell	chr1:37719340-37720297	5.56957	2.41203	2.66972e-08	6.45742e-08
820	B cell	chr17:13590735-13591606	5.56748	0.834618	2.67286e-08	6.46418e-08
821	B cell	chr7:143599626-143600483	5.56544	0.500531	2.69682e-08	6.51914e-08
822	B cell	chr11:83941538-83942554	5.56429	2.72038	2.75354e-08	6.65322e-08
823	B cell	chr17:35235654-35236135	5.56309	1.46019	2.74369e-08	6.63093e-08
824	B cell	chr6:125313520-125314368	5.55575	0.721498	2.85103e-08	6.88561e-08
825	B cell	chr3:69044423-69045320	5.55364	0.873554	2.89009e-08	6.97835e-08
826	B cell	chrX:170004020-170004866	5.55281	1.33759	2.91451e-08	7.03412e-08
827	B cell	chr3:96401679-96402612	5.54589	3.03905	3.07555e-08	7.41855e-08
828	B cell	chr2:24762780-24763644	5.54367	1.86265	3.08202e-08	7.4333e-08
829	B cell	chr4:85513865-85514987	5.53591	2.53341	3.22967e-08	7.77963e-08
830	B cell	chr2:73721785-73722820	5.53475	3.27615	3.26918e-08	7.87122e-08
831	B cell	chr10:58238998-58240288	5.53445	2.52896	3.25272e-08	7.83337e-08
832	B cell	chr2:93849215-93850063	5.53059	0.753907	3.29217e-08	7.92386e-08
833	B cell	chr1:186575220-186576042	5.52732	3.16159	3.40499e-08	8.19074e-08
834	B cell	chr11:120598008-120598880	5.51769	0.660085	3.54021e-08	8.51213e-08
835	B cell	chr13:54770108-54771027	5.51637	4.02433	3.64707e-08	8.76009e-08
836	B cell	chr7:109295328-109296070	5.51596	2.19508	3.61453e-08	8.68688e-08
837	B cell	chr12:112516677-112517577	5.51469	0.985746	3.61494e-08	8.68688e-08
838	B cell	chr16:13725040-13725913	5.51236	0.694316	3.65219e-08	8.7704e-08
839	B cell	chr3:32817284-32818125	5.51092	1.7245	3.71793e-08	8.92118e-08
840	B cell	chr13:35993875-35994732	5.50999	2.21371	3.71747e-08	8.92107e-08
841	B cell	chr13:30796781-30797673	5.50564	2.79484	3.84176e-08	9.21516e-08
842	B cell	chr16:28330496-28331447	5.50464	3.92193	3.90143e-08	9.35723e-08
843	B cell	chr11:6628168-6628953	5.49566	2.27038	4.06078e-08	9.72617e-08
844	B cell	chr7:87583798-87584827	5.49373	3.50962	4.12885e-08	9.88361e-08
845	B cell	chr5:38307461-38308374	5.49291	2.30908	4.11484e-08	9.8523e-08
846	B cell	chr13:99560432-99561550	5.49172	3.27972	4.18138e-08	1.00037e-07
847	B cell	chr8:103390977-103391995	5.4907	2.68301	4.18841e-08	1.00194e-07
848	B cell	chr3:72625056-72625974	5.49068	2.88655	4.1798e-08	1.0001e-07
849	B cell	chr1:127868384-127869263	5.4894	0.424832	4.16357e-08	9.96332e-08
850	B cell	chr2:106715249-106716658	5.48546	2.56703	4.30695e-08	1.02971e-07
851	B cell	chr6:48120871-48121757	5.48088	3.37845	4.44719e-08	1.06288e-07
852	B cell	chr12:12356292-12357230	5.47617	3.75185	4.57164e-08	1.09225e-07
853	B cell	chr2:131871900-131872403	5.47486	3.56599	4.60172e-08	1.09919e-07
854	B cell	chr3:61002341-61003134	5.46606	0.578795	4.73741e-08	1.13096e-07
855	B cell	chr11:43836036-43836916	5.46598	1.58057	4.78166e-08	1.14127e-07
856	B cell	chr1:58935065-58935981	5.46154	3.55092	4.95037e-08	1.18087e-07
857	B cell	chr11:98654774-98655699	5.45679	2.27076	5.0505e-08	1.20435e-07
858	B cell	chr6:47594703-47595533	5.45548	0.319694	5.02481e-08	1.19835e-07
859	B cell	chr2:165927735-165928350	5.45413	3.83434	5.17131e-08	1.23274e-07
860	B cell	chr11:17953357-17954216	5.45285	2.42523	5.16125e-08	1.23048e-07
861	B cell	chr4:147389787-147390709	5.44934	3.99488	5.3136e-08	1.26651e-07
862	B cell	chr18:11210889-11211716	5.44795	3.75551	5.34809e-08	1.27445e-07
863	B cell	chr19:21077491-21078461	5.44458	3.01034	5.4362e-08	1.29515e-07
864	B cell	chr5:15488389-15489352	5.44307	3.83052	5.49709e-08	1.30936e-07
865	B cell	chr8:10960130-10961023	5.44132	2.83369	5.53059e-08	1.3169e-07
866	B cell	chr7:44723987-44725100	5.44007	3.21024	5.57844e-08	1.32814e-07
867	B cell	chr17:35622343-35623222	5.438	3.36923	5.63694e-08	1.34177e-07
868	B cell	chr6:77979272-77980136	5.43579	2.92563	5.68637e-08	1.35323e-07
869	B cell	chr2:35906256-35907080	5.42995	1.99998	5.85755e-08	1.39302e-07
870	B cell	chr11:57677612-57678460	5.42302	2.44981	6.1059e-08	1.45094e-07
871	B cell	chr13:23519086-23519865	5.4224	1.16903	6.06354e-08	1.44104e-07
872	B cell	chr5:144590900-144591751	5.4217	3.427	6.16304e-08	1.46419e-07
873	B cell	chr12:27139807-27140840	5.42114	3.1987	6.19364e-08	1.47096e-07
874	B cell	chr6:8729717-8730611	5.42003	3.21827	6.21581e-08	1.47606e-07
875	B cell	chr6:88874547-88875461	5.41885	0.574523	6.17003e-08	1.46569e-07
876	B cell	chr8:83389410-83390410	5.41731	3.187	6.34767e-08	1.50653e-07
877	B cell	chr7:24369773-24370666	5.41601	2.54526	6.33765e-08	1.50432e-07
878	B cell	chr11:113208250-113209125	5.41495	3.87937	6.43983e-08	1.52806e-07
879	B cell	chr9:70141043-70141900	5.41389	1.95073	6.41011e-08	1.52118e-07
880	B cell	chr5:15462295-15462932	5.41266	3.05606	6.47438e-08	1.53591e-07
881	B cell	chr6:115761934-115762782	5.41255	2.20029	6.44365e-08	1.52879e-07
882	B cell	chr11:52163509-52164233	5.41129	3.7067	6.57674e-08	1.55932e-07
883	B cell	chr5:137740955-137741854	5.41011	0.457155	6.47599e-08	1.53612e-07
884	B cell	chr16:3231417-3232207	5.40713	2.2696	6.64979e-08	1.57646e-07
885	B cell	chr6:71369709-71370601	5.40557	3.86559	6.77988e-08	1.60694e-07
886	B cell	chr12:41058423-41059491	5.40309	2.44994	6.81525e-08	1.6146e-07
887	B cell	chr16:95827018-95827825	5.39983	1.85892	6.93793e-08	1.64293e-07
888	B cell	chr3:89764084-89764973	5.39904	2.89207	6.99165e-08	1.65528e-07
889	B cell	chr3:67463450-67464340	5.39844	1.8231	6.95617e-08	1.64706e-07
890	B cell	chr5:21732623-21733375	5.39047	2.63773	7.32721e-08	1.73336e-07
891	B cell	chr2:63471823-63472741	5.38536	2.84912	7.5442e-08	1.7841e-07
892	B cell	chr13:49379389-49380249	5.38134	2.37679	7.68274e-08	1.81625e-07
893	B cell	chr7:5125545-5126453	5.37651	2.79103	7.90319e-08	1.86628e-07
894	B cell	chr4:143379953-143380693	5.37616	3.57892	7.97637e-08	1.88293e-07
895	B cell	chr17:23433126-23433954	5.37482	2.3033	7.95221e-08	1.87743e-07
896	B cell	chr7:64994521-64995398	5.37281	2.51437	8.06584e-08	1.90319e-07
897	B cell	chr7:78986295-78987509	5.37214	2.73655	8.08212e-08	1.90683e-07
898	B cell	chr14:32735174-32736084	5.36786	2.83703	8.29596e-08	1.9564e-07
899	B cell	chr7:126312856-126313868	5.36555	3.3933	8.4242e-08	1.98598e-07
900	B cell	chr13:54371244-54372068	5.3654	2.45374	8.3893e-08	1.97797e-07
901	B cell	chr5:20064717-20065693	5.36442	3.26111	8.49013e-08	2.00063e-07
902	B cell	chr3:131511256-131512305	5.36362	2.87381	8.50087e-08	2.00294e-07
903	B cell	chr2:179158403-179159530	5.36171	3.2955	8.61207e-08	2.02868e-07
904	B cell	chr13:65303225-65304145	5.36144	3.79984	8.64133e-08	2.0349e-07
905	B cell	chr17:57166738-57167542	5.35818	3.04939	8.73314e-08	2.05583e-07
906	B cell	chr12:73793878-73794540	5.35482	0.690343	8.80199e-08	2.07181e-07
907	B cell	chr4:127015261-127016167	5.35088	0.978669	9.00015e-08	2.11751e-07
908	B cell	chr12:45122967-45123745	5.35056	3.05671	9.15619e-08	2.15326e-07
909	B cell	chr7:104501625-104502550	5.34522	2.9571	9.37878e-08	2.20536e-07
910	B cell	chr17:8597450-8598749	5.34317	2.99387	9.52484e-08	2.23945e-07
911	B cell	chr7:100178342-100179205	5.34127	3.0098	9.63374e-08	2.26481e-07
912	B cell	chr9:74853835-74854911	5.33941	3.20642	9.736e-08	2.28808e-07
913	B cell	chr3:37144785-37145697	5.33936	3.48215	9.72177e-08	2.28499e-07
914	B cell	chr18:37178202-37179302	5.33699	2.97834	9.84754e-08	2.31301e-07
915	B cell	chr1:133087454-133088286	5.33641	2.03438	9.81085e-08	2.30491e-07
916	B cell	chr11:97338530-97339383	5.33636	2.19481	9.84607e-08	2.31292e-07
917	B cell	chr19:57941565-57942150	5.3332	2.95274	1.00391e-07	2.35697e-07
918	B cell	chr2:23014980-23015904	5.33268	2.71662	1.00568e-07	2.36086e-07
919	B cell	chr11:117810198-117811056	5.32979	0.46404	1.00925e-07	2.36896e-07
920	B cell	chr17:5660668-5661837	5.32801	2.11092	1.02844e-07	2.41133e-07
921	B cell	chr7:107429276-107430063	5.3234	2.99226	1.05866e-07	2.48136e-07
922	B cell	chr16:57548874-57549730	5.32053	2.37763	1.06943e-07	2.50606e-07
923	B cell	chrX:9272406-9273315	5.31877	2.97102	1.09204e-07	2.55791e-07
924	B cell	chr16:43130231-43131047	5.31635	0.39485	1.08621e-07	2.54453e-07
925	B cell	chr18:12424844-12425773	5.31614	2.96077	1.10422e-07	2.58585e-07
926	B cell	chr17:71598380-71599421	5.3099	0.348073	1.12539e-07	2.63513e-07
927	B cell	chr7:67809283-67810229	5.3092	3.20432	1.14955e-07	2.68992e-07
928	B cell	chr9:123872586-123873343	5.30807	2.68351	1.15633e-07	2.7055e-07
929	B cell	chr11:101173399-101174274	5.30727	0.563627	1.1427e-07	2.67419e-07
930	B cell	chr5:35425206-35426117	5.3044	3.19031	1.17465e-07	2.74775e-07
931	B cell	chr2:122305955-122306901	5.30313	1.84549	1.18042e-07	2.76093e-07
932	B cell	chr3:13371964-13372901	5.30173	3.96375	1.19771e-07	2.80015e-07
933	B cell	chr8:118179706-118180795	5.30068	2.96129	1.20192e-07	2.80935e-07
934	B cell	chr19:8440673-8441842	5.30041	2.64732	1.19463e-07	2.79324e-07
935	B cell	chr1:26685753-26686633	5.29905	1.42345	1.19863e-07	2.80198e-07
936	B cell	chr2:120027149-120027970	5.29479	1.9867	1.23136e-07	2.8772e-07
937	B cell	chrX:96508262-96509347	5.29233	3.58938	1.26217e-07	2.94691e-07
938	B cell	chr9:46282561-46283502	5.29171	1.46016	1.24718e-07	2.91354e-07
939	B cell	chr2:4918607-4919450	5.2911	0.710966	1.24839e-07	2.91603e-07
940	B cell	chr2:25098681-25099462	5.28785	2.00273	1.28466e-07	2.99663e-07
941	B cell	chr10:80142043-80142819	5.28715	0.366648	1.27428e-07	2.97389e-07
942	B cell	chr5:24451466-24452372	5.28595	0.319749	1.28395e-07	2.99571e-07
943	B cell	chr8:70072220-70073126	5.28541	1.63737	1.29263e-07	3.01404e-07
944	B cell	chr5:3927899-3928826	5.28391	1.68426	1.30571e-07	3.04355e-07
945	B cell	chr3:40728742-40729438	5.28245	2.95014	1.32545e-07	3.08887e-07
946	B cell	chr14:43319436-43320318	5.28044	3.00072	1.33853e-07	3.11831e-07
947	B cell	chr3:37073021-37073900	5.27784	3.55257	1.36401e-07	3.17699e-07
948	B cell	chr7:110583403-110584526	5.27705	3.59859	1.37237e-07	3.19609e-07
949	B cell	chr8:20380408-20381242	5.27657	4.00594	1.37616e-07	3.20422e-07
950	B cell	chr9:62243949-62244788	5.27619	1.60537	1.36058e-07	3.16934e-07
951	B cell	chr12:70367374-70368268	5.27419	2.92206	1.38247e-07	3.21856e-07
952	B cell	chr2:69205773-69206680	5.26727	0.62492	1.42134e-07	3.30722e-07
953	B cell	chr17:13201208-13202029	5.26676	2.63678	1.43539e-07	3.33917e-07
954	B cell	chr18:54997291-54998054	5.26455	2.45757	1.45504e-07	3.38377e-07
955	B cell	chr8:56417284-56418413	5.26165	3.81355	1.48445e-07	3.45103e-07
956	B cell	chr19:8892507-8893435	5.25978	0.515628	1.48014e-07	3.44138e-07
957	B cell	chr12:86492641-86493514	5.25684	1.93662	1.51617e-07	3.52283e-07
958	B cell	chr4:137969425-137970335	5.25425	3.43543	1.54637e-07	3.59143e-07
959	B cell	chr16:72662926-72663820	5.25146	2.24649	1.56681e-07	3.63809e-07
960	B cell	chr8:115707559-115708336	5.249	0.800228	1.56746e-07	3.6392e-07
961	B cell	chr1:180268321-180269228	5.24712	1.14593	1.58945e-07	3.68906e-07
962	B cell	chr4:61855896-61856619	5.24573	2.69866	1.61377e-07	3.74467e-07
963	B cell	chr7:109993238-109994359	5.24552	1.50075	1.60506e-07	3.72486e-07
964	B cell	chr16:10297919-10298823	5.24297	2.25382	1.63547e-07	3.79378e-07
965	B cell	chr18:67740737-67741486	5.24254	2.87323	1.64743e-07	3.8211e-07
966	B cell	chr5:14990437-14991117	5.24243	3.57592	1.65099e-07	3.82894e-07
967	B cell	chr5:149312599-149313718	5.23749	1.82588	1.68681e-07	3.9103e-07
968	B cell	chrX:162887949-162888833	5.23509	1.70148	1.70068e-07	3.94157e-07
969	B cell	chr17:72996906-72998028	5.23475	2.18319	1.70672e-07	3.9547e-07
970	B cell	chrX:153237915-153238710	5.23375	3.05481	1.73177e-07	4.01231e-07
971	B cell	chr16:21562055-21563148	5.23188	3.2102	1.74208e-07	4.03444e-07
972	B cell	chr2:167492498-167493373	5.22768	0.262339	1.7593e-07	4.07252e-07
973	B cell	chr3:86546427-86547335	5.22754	2.2892	1.77543e-07	4.10807e-07
974	B cell	chr3:99980805-99981710	5.22281	2.70963	1.8224e-07	4.21398e-07
975	B cell	chr3:102714671-102715615	5.22227	2.32177	1.83312e-07	4.23737e-07
976	B cell	chr2:129038805-129039690	5.22161	3.16021	1.84774e-07	4.27024e-07
977	B cell	chr13:78232276-78233344	5.22009	2.7878	1.84864e-07	4.27184e-07
978	B cell	chr17:83323586-83324448	5.219	2.66583	1.86731e-07	4.31168e-07
979	B cell	chr11:72042013-72042891	5.21864	1.29329	1.8523e-07	4.27937e-07
980	B cell	chr9:77655174-77655864	5.21739	2.47692	1.88374e-07	4.34819e-07
981	B cell	chr9:57628980-57629842	5.2157	1.92688	1.89598e-07	4.37598e-07
982	B cell	chr15:8806148-8807113	5.21503	3.60799	1.90785e-07	4.40242e-07
983	B cell	chr14:20884720-20885913	5.2125	1.61961	1.92263e-07	4.43556e-07
984	B cell	chr3:34650771-34651702	5.20994	2.00308	1.95583e-07	4.50967e-07
985	B cell	chr6:116628368-116629227	5.20988	0.991922	1.93997e-07	4.47506e-07
986	B cell	chr3:83789509-83790446	5.20688	3.07868	1.99647e-07	4.60287e-07
987	B cell	chr10:58237537-58238293	5.20487	3.16068	2.01555e-07	4.64535e-07
988	B cell	chr4:146167908-146168518	5.20324	3.44195	2.03644e-07	4.69248e-07
989	B cell	chr17:35829506-35830301	5.20165	2.25662	2.04256e-07	4.70607e-07
990	B cell	chr3:27263672-27264475	5.19932	3.34224	2.078e-07	4.78459e-07
991	B cell	chr18:31714754-31715871	5.19706	3.0576	2.09538e-07	4.82264e-07
992	B cell	chr18:53824453-53825352	5.195	3.50724	2.12891e-07	4.89646e-07
993	B cell	chr17:66531654-66532747	5.19385	2.79532	2.13359e-07	4.90669e-07
994	B cell	chr14:93890453-93891318	5.19259	0.548525	2.12393e-07	4.88555e-07
995	B cell	chr9:85842508-85843287	5.19084	3.3148	2.1743e-07	4.99814e-07
996	B cell	chr13:92131081-92132029	5.18944	2.12472	2.17824e-07	5.00667e-07
997	B cell	chr12:72070988-72071443	5.18916	0.703027	2.16305e-07	4.97391e-07
998	B cell	chr5:151422551-151423565	5.18759	2.77568	2.20865e-07	5.0749e-07
999	B cell	chr14:55297167-55298152	5.18189	2.87227	2.27782e-07	5.23157e-07
1000	B cell	chr2:132815624-132816504	5.18169	1.13788	2.25848e-07	5.18771e-07
1001	B cell	chr11:102060950-102061831	5.17696	0.64272	2.30863e-07	5.30173e-07
1002	B cell	chr15:86219526-86220404	5.17465	1.40208	2.35122e-07	5.39839e-07
1003	B cell	chr19:56425085-56426094	5.17459	1.63197	2.358e-07	5.41277e-07
1004	B cell	chr10:62182957-62183823	5.17363	2.8093	2.37966e-07	5.46189e-07
1005	B cell	chr16:78576266-78577129	5.17064	1.06485	2.39164e-07	5.4882e-07
1006	B cell	chr10:67537172-67538053	5.16998	1.11205	2.40372e-07	5.51532e-07
1007	B cell	chr11:3126878-3127730	5.16833	1.13755	2.42505e-07	5.56186e-07
1008	B cell	chr5:72796023-72796958	5.16581	0.525522	2.44972e-07	5.61598e-07
1009	B cell	chr13:110602666-110603676	5.16296	1.46127	2.50232e-07	5.73471e-07
1010	B cell	chr8:123653499-123654313	5.16214	0.51514	2.49997e-07	5.73057e-07
1011	B cell	chr4:115962645-115963567	5.15965	3.09997	2.56923e-07	5.88358e-07
1012	B cell	chr7:118827706-118828601	5.15903	1.20443	2.54804e-07	5.83696e-07
1013	B cell	chr18:41950877-41951818	5.15872	1.26575	2.55171e-07	5.84473e-07
1014	B cell	chrX:134717667-134718376	5.15704	2.24282	2.59095e-07	5.93205e-07
1015	B cell	chr2:119674634-119675505	5.15567	0.34631	2.58553e-07	5.92028e-07
1016	B cell	chr4:83926164-83926983	5.15548	2.75771	2.61346e-07	5.98163e-07
1017	B cell	chr9:44604347-44605222	5.15544	0.392109	2.59125e-07	5.93208e-07
1018	B cell	chr13:86357490-86358517	5.15135	2.47923	2.67681e-07	6.12264e-07
1019	B cell	chr10:83396439-83397321	5.14927	2.80115	2.70566e-07	6.18729e-07
1020	B cell	chr14:50061688-50063063	5.14855	1.23112	2.69765e-07	6.16964e-07
1021	B cell	chr2:6167702-6168700	5.14701	3.27742	2.74771e-07	6.28209e-07
1022	B cell	chr17:13187391-13188114	5.1458	3.73891	2.7648e-07	6.3198e-07
1023	B cell	chr12:89811823-89812702	5.14167	2.89668	2.82297e-07	6.44998e-07
1024	B cell	chr4:147275068-147275868	5.13774	2.58355	2.87371e-07	6.56236e-07
1025	B cell	chr5:96196467-96197299	5.13755	2.20684	2.86579e-07	6.5457e-07
1026	B cell	chr4:138818748-138819691	5.13747	2.45278	2.88669e-07	6.58987e-07
1027	B cell	chr11:61973700-61974683	5.13673	3.19026	2.89658e-07	6.61173e-07
1028	B cell	chr4:148804076-148804920	5.13638	0.698971	2.87089e-07	6.55661e-07
1029	B cell	chr17:13441070-13441921	5.13542	2.97592	2.91656e-07	6.6559e-07
1030	B cell	chr1:183075005-183075954	5.1337	3.13392	2.94134e-07	6.71099e-07
1031	B cell	chr2:103527539-103528686	5.13312	2.64461	2.9484e-07	6.72493e-07
1032	B cell	chr10:103236829-103237582	5.13213	0.995604	2.93553e-07	6.69846e-07
1033	B cell	chr10:66807189-66808001	5.13169	2.57052	2.97643e-07	6.78667e-07
1034	B cell	chr17:67133221-67134182	5.13045	1.55098	2.9776e-07	6.7886e-07
1035	B cell	chr5:104059223-104060180	5.13027	2.32093	2.98584e-07	6.80518e-07
1036	B cell	chr13:99641761-99642667	5.12982	1.73949	2.98506e-07	6.80414e-07
1037	B cell	chr12:39735950-39736858	5.12859	3.383	3.02213e-07	6.88566e-07
1038	B cell	chr6:47015134-47015959	5.12752	2.49631	3.0411e-07	6.92739e-07
1039	B cell	chr8:123101991-123102870	5.12617	0.997864	3.02854e-07	6.89953e-07
1040	B cell	chr10:58226272-58227025	5.12212	1.22942	3.09885e-07	7.05514e-07
1041	B cell	chr4:3235968-3236958	5.1214	1.41807	3.11335e-07	7.08737e-07
1042	B cell	chrX:113185107-113186011	5.11918	2.72572	3.17037e-07	7.21562e-07
1043	B cell	chr7:122441433-122442133	5.11678	3.2866	3.21843e-07	7.32265e-07
1044	B cell	chr12:24666646-24667485	5.11666	2.48379	3.20611e-07	7.29619e-07
1045	B cell	chr12:106009850-106010749	5.11568	2.49732	3.23527e-07	7.35858e-07
1046	B cell	chr9:13958492-13959430	5.11545	3.64794	3.25856e-07	7.41077e-07
1047	B cell	chr1:132007396-132008274	5.11419	0.418888	3.22174e-07	7.32939e-07
1048	B cell	chr4:3164782-3165598	5.11376	3.29761	3.27955e-07	7.45689e-07
1049	B cell	chr9:107526586-107527404	5.11169	1.69739	3.28357e-07	7.46524e-07
1050	B cell	chr10:52691132-52691671	5.11044	2.33472	3.30141e-07	7.50497e-07
1051	B cell	chr10:58228061-58228906	5.11026	3.14636	3.33684e-07	7.58306e-07
1052	B cell	chr10:49651915-49652835	5.1091	2.73534	3.34186e-07	7.59367e-07
1053	B cell	chrX:144318441-144319029	5.10709	3.00294	3.37731e-07	7.67175e-07
1054	B cell	chr15:74380562-74381443	5.10415	2.78954	3.44462e-07	7.82127e-07
1055	B cell	chr13:67127882-67128801	5.1008	2.60978	3.49673e-07	7.93619e-07
1056	B cell	chr5:122602095-122602957	5.10016	3.5354	3.52722e-07	8.00366e-07
1057	B cell	chr15:35635146-35636061	5.09843	2.67587	3.54669e-07	8.04612e-07
1058	B cell	chr6:65672293-65673229	5.09829	2.33674	3.52694e-07	8.00366e-07
1059	B cell	chr2:120563289-120564142	5.09699	0.852975	3.53389e-07	8.01793e-07
1060	B cell	chr15:103366167-103366968	5.09493	1.55269	3.5923e-07	8.14784e-07
1061	B cell	chr11:119777178-119778040	5.08377	2.25643	3.81562e-07	8.64323e-07
1062	B cell	chr13:21221698-21222914	5.08278	2.37899	3.83239e-07	8.67936e-07
1063	B cell	chr8:98877194-98878118	5.08165	2.87794	3.862e-07	8.7436e-07
1064	B cell	chr4:61855053-61855893	5.08148	2.96014	3.86952e-07	8.75875e-07
1065	B cell	chrX:134612112-134613095	5.08106	2.38678	3.86605e-07	8.75184e-07
1066	B cell	chr15:79201494-79202362	5.07171	1.47653	4.03223e-07	9.12118e-07
1067	B cell	chr17:34305474-34306420	5.07063	1.40812	4.07353e-07	9.21362e-07
1068	B cell	chr5:112382647-112383470	5.0677	2.60015	4.14975e-07	9.383e-07
1069	B cell	chr4:146434749-146435726	5.06686	2.49528	4.17661e-07	9.44072e-07
1070	B cell	chr1:182959854-182960613	5.06547	2.54463	4.20956e-07	9.51111e-07
1071	B cell	chr12:99083897-99084797	5.06441	2.34236	4.21319e-07	9.51831e-07
1072	B cell	chr5:121712817-121713661	5.06329	1.16103	4.22503e-07	9.54302e-07
1073	B cell	chr2:132846281-132847217	5.06074	0.973919	4.27626e-07	9.6546e-07
1074	B cell	chr16:58492997-58494084	5.05988	3.19441	4.34601e-07	9.80998e-07
1075	B cell	chr16:5633119-5634008	5.05962	2.76274	4.34533e-07	9.80949e-07
1076	B cell	chr8:71819358-71820527	5.05057	0.940609	4.51459e-07	1.01829e-06
1077	B cell	chr5:75684112-75685183	5.05044	2.04267	4.52014e-07	1.01943e-06
1078	B cell	chr18:33650488-33651524	5.04962	1.922	4.54635e-07	1.02523e-06
1079	B cell	chr9:78447829-78448694	5.04886	0.918832	4.55453e-07	1.02697e-06
1080	B cell	chr18:15215080-15215887	5.04609	2.93383	4.65869e-07	1.05001e-06
1081	B cell	chr9:20727481-20728222	5.04572	1.95284	4.66149e-07	1.05053e-06
1082	B cell	chr5:114738513-114739421	5.04468	2.32995	4.6743e-07	1.05319e-06
1083	B cell	chr15:36496286-36497158	5.04346	0.315895	4.66913e-07	1.05214e-06
1084	B cell	chr7:119109988-119111175	5.04177	2.25731	4.73947e-07	1.06753e-06
1085	B cell	chr14:79427639-79428432	5.03626	2.2291	4.893e-07	1.10094e-06
1086	B cell	chr17:49693217-49694226	5.03617	2.66189	4.90759e-07	1.10399e-06
1087	B cell	chr2:158028116-158028970	5.03461	0.279966	4.88875e-07	1.1001e-06
1088	B cell	chr13:3298030-3298837	5.03409	2.91245	4.96222e-07	1.11616e-06
1089	B cell	chr15:64540717-64541679	5.02243	3.10009	5.27353e-07	1.18517e-06
1090	B cell	chr13:105152058-105152878	5.02078	3.43789	5.32411e-07	1.19628e-06
1091	B cell	chr5:100738338-100739236	5.01964	2.93899	5.34839e-07	1.20161e-06
1092	B cell	chr10:13388287-13389205	5.01697	3.02008	5.4017e-07	1.21333e-06
1093	B cell	chr6:116024441-116025331	5.01536	1.98565	5.4449e-07	1.22238e-06
1094	B cell	chr11:3163185-3164457	5.01468	3.40552	5.49041e-07	1.23247e-06
1095	B cell	chr8:71858964-71859898	5.01408	3.26263	5.50788e-07	1.236e-06
1096	B cell	chr4:32152955-32153877	5.01304	1.74787	5.50607e-07	1.23572e-06
1097	B cell	chr19:44407540-44408313	5.01119	0.912823	5.52949e-07	1.24058e-06
1098	B cell	chr15:63351403-63352343	5.01103	3.34898	5.60169e-07	1.25611e-06
1099	B cell	chr12:99280318-99281192	5.00837	2.27697	5.65454e-07	1.2677e-06
1100	B cell	chr10:70983790-70984460	5.0052	3.41999	5.77681e-07	1.29442e-06
1101	B cell	chr7:141638450-141639381	5.00471	2.79114	5.78999e-07	1.29724e-06
1102	B cell	chr4:146511718-146512589	5.00395	3.2564	5.80632e-07	1.30062e-06
1103	B cell	chr5:102416273-102417372	5.00286	3.19133	5.83818e-07	1.30748e-06
1104	B cell	chr3:145114227-145115056	4.99828	3.65492	5.99088e-07	1.34139e-06
1105	B cell	chr4:154674338-154675235	4.99694	2.50131	5.998e-07	1.3427e-06
1106	B cell	chrX:160501817-160502699	4.9963	2.09351	5.99708e-07	1.34264e-06
1107	B cell	chr8:116143879-116144755	4.99463	1.865	6.05168e-07	1.35458e-06
1108	B cell	chr1:104652012-104653084	4.99269	2.48127	6.1186e-07	1.36912e-06
1109	B cell	chr11:6011549-6012526	4.98945	3.85008	6.27681e-07	1.40378e-06
1110	B cell	chr13:30748738-30749617	4.98823	2.32554	6.2553e-07	1.39912e-06
1111	B cell	chr9:100520105-100521130	4.98797	2.79038	6.28463e-07	1.40523e-06
1112	B cell	chr19:46136939-46137670	4.98646	2.09694	6.32738e-07	1.41434e-06
1113	B cell	chr13:78952443-78953307	4.98646	3.89728	6.36494e-07	1.42244e-06
1114	B cell	chr14:101729292-101730196	4.98619	1.65338	6.32293e-07	1.4135e-06
1115	B cell	chr1:102627772-102628807	4.9849	3.29693	6.39808e-07	1.42969e-06
1116	B cell	chr16:64873427-64874325	4.97935	0.774026	6.51681e-07	1.45576e-06
1117	B cell	chr7:48510220-48511156	4.97765	3.1311	6.65464e-07	1.48592e-06
1118	B cell	chr18:78754648-78755905	4.97668	3.41525	6.6791e-07	1.49085e-06
1119	B cell	chr8:116921213-116922169	4.97575	0.218255	6.63006e-07	1.48059e-06
1120	B cell	chr19:15047982-15048947	4.97568	2.67716	6.68851e-07	1.49269e-06
1121	B cell	chr5:36237083-36237741	4.97542	3.41687	6.72844e-07	1.50129e-06
1122	B cell	chr3:98355448-98356465	4.97448	3.42741	6.77221e-07	1.51026e-06
1123	B cell	chr1:134965315-134966221	4.97397	3.4051	6.7888e-07	1.51364e-06
1124	B cell	chr12:105435739-105436622	4.97278	1.0911	6.75994e-07	1.50768e-06
1125	B cell	chr4:138396060-138397009	4.97229	2.47428	6.79979e-07	1.51593e-06
1126	B cell	chr7:140154371-140155207	4.97135	2.21846	6.83808e-07	1.52414e-06
1127	B cell	chr7:47531610-47532769	4.97066	3.38955	6.89486e-07	1.53615e-06
1128	B cell	chr17:31570017-31570915	4.96539	0.444409	6.99458e-07	1.5582e-06
1129	B cell	chr3:47432050-47433345	4.96529	3.47747	7.09839e-07	1.58033e-06
1130	B cell	chr9:3019315-3019992	4.96436	2.00218	7.06983e-07	1.57414e-06
1131	B cell	chr2:144632174-144633092	4.96433	3.13278	7.11557e-07	1.58399e-06
1132	B cell	chr1:14755132-14755911	4.96229	2.86091	7.17725e-07	1.59755e-06
1133	B cell	chr12:33220244-33221124	4.9621	2.68146	7.19966e-07	1.60237e-06
1134	B cell	chr2:140863913-140864858	4.95916	2.81669	7.29255e-07	1.62236e-06
1135	B cell	chr14:119409207-119410039	4.95909	3.5445	7.30978e-07	1.62602e-06
1136	B cell	chr7:92752717-92753688	4.9588	1.3243	7.26184e-07	1.61587e-06
1137	B cell	chr7:141060513-141061364	4.95838	1.20546	7.27142e-07	1.61783e-06
1138	B cell	chr2:106982198-106983118	4.95615	2.66289	7.41192e-07	1.64839e-06
1139	B cell	chr3:67373823-67374619	4.95409	2.00763	7.4509e-07	1.65689e-06
1140	B cell	chr3:62355880-62356780	4.95189	2.74011	7.57707e-07	1.68441e-06
1141	B cell	chr6:86365229-86366089	4.94805	0.26567	7.64711e-07	1.69945e-06
1142	B cell	chr7:64501502-64502356	4.94761	2.73696	7.74139e-07	1.71986e-06
1143	B cell	chr1:5170180-5171104	4.94266	0.722095	7.87091e-07	1.74826e-06
1144	B cell	chr18:58555465-58556244	4.94213	2.57247	7.93602e-07	1.76198e-06
1145	B cell	chr4:8911131-8912049	4.94181	1.57543	7.93184e-07	1.76143e-06
1146	B cell	chrX:31211905-31212597	4.93887	3.142	8.10412e-07	1.79836e-06
1147	B cell	chr2:113828691-113829529	4.93626	1.48281	8.16424e-07	1.81151e-06
1148	B cell	chr1:153996918-153997805	4.93513	2.58133	8.23394e-07	1.82659e-06
1149	B cell	chr5:5693645-5694648	4.93496	1.06193	8.19928e-07	1.8191e-06
1150	B cell	chr16:37011446-37012292	4.93219	1.7588	8.34953e-07	1.85146e-06
1151	B cell	chr1:191036695-191037583	4.92869	3.09167	8.53717e-07	1.89227e-06
1152	B cell	chr5:26854712-26855537	4.92579	2.4455	8.65347e-07	1.91684e-06
1153	B cell	chrX:170736232-170737142	4.9244	1.18741	8.6497e-07	1.91621e-06
1154	B cell	chrX:169982143-169982998	4.92434	1.97014	8.67484e-07	1.92097e-06
1155	B cell	chr7:67950592-67951204	4.92374	0.471163	8.6607e-07	1.91824e-06
1156	B cell	chr12:105386165-105387006	4.92297	3.79948	8.81076e-07	1.95054e-06
1157	B cell	chr12:30194071-30195025	4.92245	2.95766	8.81111e-07	1.95054e-06
1158	B cell	chr15:98092870-98093793	4.91672	0.477502	8.97189e-07	1.9855e-06
1159	B cell	chr3:104692132-104692978	4.91583	3.71393	9.14929e-07	2.0237e-06
1160	B cell	chr5:52741263-52742064	4.91577	1.4491	9.06598e-07	2.00591e-06
1161	B cell	chr2:49787303-49788227	4.91559	2.19474	9.06573e-07	2.00591e-06
1162	B cell	chr4:146167149-146167854	4.91274	3.07048	9.25749e-07	2.04699e-06
1163	B cell	chr5:15043253-15044186	4.91037	3.11811	9.37113e-07	2.07169e-06
1164	B cell	chr5:116174531-116175425	4.90994	3.43394	9.40741e-07	2.07884e-06
1165	B cell	chr7:110761717-110762585	4.90944	3.70699	9.44061e-07	2.08574e-06
1166	B cell	chr17:12604106-12605137	4.90871	3.22428	9.45293e-07	2.08824e-06
1167	B cell	chr19:41263501-41264269	4.90527	0.30163	9.50688e-07	2.0995e-06
1168	B cell	chr18:35829549-35830407	4.90304	0.944166	9.62874e-07	2.12575e-06
1169	B cell	chr15:75757877-75758652	4.90165	2.72608	9.79608e-07	2.16111e-06
1170	B cell	chr16:76432064-76432829	4.90077	1.67582	9.80321e-07	2.16246e-06
1171	B cell	chr7:107567115-107567939	4.89904	2.39715	9.88457e-07	2.18018e-06
1172	B cell	chr11:87616818-87617810	4.89869	1.88918	9.89938e-07	2.18322e-06
1173	B cell	chr2:124244382-124245241	4.8952	2.53697	1.00765e-06	2.22182e-06
1174	B cell	chr5:33995951-33996986	4.89185	1.0197	1.01908e-06	2.2463e-06
1175	B cell	chr12:31073448-31074375	4.8909	2.55392	1.03156e-06	2.27334e-06
1176	B cell	chr10:22058289-22059130	4.8891	2.14396	1.04096e-06	2.29358e-06
1177	B cell	chr11:67588699-67589601	4.8857	2.5767	1.06025e-06	2.33512e-06
1178	B cell	chr4:118547891-118548808	4.88512	0.681728	1.05544e-06	2.32476e-06
1179	B cell	chr2:90106250-90107044	4.88155	2.76017	1.08327e-06	2.38407e-06
1180	B cell	chr11:3137036-3137905	4.8813	2.50947	1.084e-06	2.38543e-06
1181	B cell	chr10:32879815-32880761	4.88002	3.21503	1.09287e-06	2.4047e-06
1182	B cell	chr8:58915576-58916576	4.87713	2.23686	1.10528e-06	2.43175e-06
1183	B cell	chr14:123291086-123291902	4.87651	3.3369	1.11488e-06	2.45237e-06
1184	B cell	chr1:57266525-57267414	4.87302	3.59155	1.13423e-06	2.49338e-06
1185	B cell	chr18:43265087-43265988	4.87296	2.81417	1.12948e-06	2.48344e-06
1186	B cell	chr12:54312765-54313701	4.86951	2.75893	1.15027e-06	2.52811e-06
1187	B cell	chr5:34261459-34262174	4.86673	3.15729	1.16961e-06	2.57007e-06
1188	B cell	chr3:3213453-3214316	4.86566	3.20453	1.17337e-06	2.57807e-06
1189	B cell	chr5:117620092-117620975	4.86332	2.14916	1.18439e-06	2.60121e-06
1190	B cell	chr1:161170114-161171269	4.86103	2.21616	1.19841e-06	2.63118e-06
1191	B cell	chr11:43569305-43570253	4.86097	3.02072	1.2015e-06	2.63767e-06
1192	B cell	chrX:101253812-101254710	4.86081	1.51745	1.19542e-06	2.62489e-06
1193	B cell	chr17:84850017-84850949	4.86011	3.07294	1.20596e-06	2.64665e-06
1194	B cell	chr9:53705904-53706741	4.8592	2.16799	1.20538e-06	2.64565e-06
1195	B cell	chr18:47550381-47551223	4.85813	2.83481	1.21792e-06	2.67207e-06
1196	B cell	chr2:135659027-135659866	4.8571	1.09181	1.21457e-06	2.66498e-06
1197	B cell	chr4:147466900-147467816	4.85373	3.33668	1.24921e-06	2.74014e-06
1198	B cell	chr15:68071139-68072055	4.85294	2.21844	1.24773e-06	2.73718e-06
1199	B cell	chr2:174330593-174331250	4.85176	1.71725	1.24983e-06	2.74122e-06
1200	B cell	chr2:168010722-168011624	4.84936	0.810113	1.26308e-06	2.77e-06
1201	B cell	chr9:35523855-35524674	4.8493	2.06565	1.27317e-06	2.79182e-06
1202	B cell	chr4:134382392-134383743	4.84841	3.86945	1.28477e-06	2.81638e-06
1203	B cell	chrX:52987754-52988601	4.84786	1.50303	1.27447e-06	2.79438e-06
1204	B cell	chr12:29089521-29090782	4.8438	2.57174	1.3066e-06	2.86299e-06
1205	B cell	chr1:39650385-39651297	4.84267	2.89324	1.31649e-06	2.88352e-06
1206	B cell	chr14:24181813-24182702	4.84155	0.763064	1.31315e-06	2.87682e-06
1207	B cell	chr4:110351331-110352165	4.84083	2.50622	1.32526e-06	2.90215e-06
1208	B cell	chr3:126745811-126746706	4.83967	3.58351	1.34192e-06	2.93771e-06
1209	B cell	chr6:102478503-102479409	4.83833	2.58273	1.3429e-06	2.93942e-06
1210	B cell	chr1:194620305-194620923	4.83641	2.15374	1.35573e-06	2.96701e-06
1211	B cell	chr9:21522083-21522925	4.83335	2.91924	1.37892e-06	3.01622e-06
1212	B cell	chr6:148047613-148048289	4.83292	2.83419	1.38383e-06	3.02632e-06
1213	B cell	chr8:75212767-75213607	4.83228	0.446049	1.37418e-06	3.00646e-06
1214	B cell	chr13:55405261-55406062	4.8288	2.49828	1.4078e-06	3.07747e-06
1215	B cell	chr2:12301406-12302301	4.82637	2.6592	1.42479e-06	3.11332e-06
1216	B cell	chr9:62860939-62861921	4.82415	3.03608	1.4466e-06	3.15903e-06
1217	B cell	chr17:5591434-5592313	4.82361	1.97213	1.44546e-06	3.15685e-06
1218	B cell	chr5:25309412-25310392	4.82346	3.22787	1.45199e-06	3.17014e-06
1219	B cell	chr13:97071220-97072128	4.82344	1.74514	1.44174e-06	3.14938e-06
1220	B cell	chr2:75669442-75670165	4.82298	2.88859	1.45462e-06	3.17555e-06
1221	B cell	chr3:118425534-118426361	4.81902	2.74561	1.47984e-06	3.22927e-06
1222	B cell	chr11:59887956-59888895	4.81833	1.90598	1.48283e-06	3.23513e-06
1223	B cell	chr15:78531795-78532728	4.81795	0.661415	1.47671e-06	3.22278e-06
1224	B cell	chr5:34636416-34637342	4.81739	0.389729	1.48035e-06	3.23005e-06
1225	B cell	chr19:8417770-8418777	4.81556	3.34358	1.51179e-06	3.29728e-06
1226	B cell	chr10:57305025-57306011	4.81469	3.28218	1.51684e-06	3.30729e-06
1227	B cell	chr9:27476736-27477862	4.81414	1.99818	1.51497e-06	3.30355e-06
1228	B cell	chr16:17221912-17222801	4.81324	1.15115	1.51773e-06	3.30887e-06
1229	B cell	chr5:108629290-108630142	4.80869	0.692694	1.54707e-06	3.37249e-06
1230	B cell	chr4:123342439-123343366	4.80677	2.93982	1.57647e-06	3.43375e-06
1231	B cell	chr7:24096713-24097454	4.80433	3.79411	1.60271e-06	3.48802e-06
1232	B cell	chr5:64229904-64230770	4.80396	1.21542	1.58712e-06	3.45622e-06
1233	B cell	chr4:137370009-137370928	4.8034	1.7209	1.5928e-06	3.46723e-06
1234	B cell	chr7:30599743-30600599	4.80335	1.15183	1.59206e-06	3.46627e-06
1235	B cell	chr4:154863931-154864828	4.80333	0.679709	1.58973e-06	3.46156e-06
1236	B cell	chrX:95214566-95215371	4.80261	2.87842	1.60425e-06	3.49101e-06
1237	B cell	chr3:37145874-37147104	4.80204	1.9236	1.60752e-06	3.49777e-06
1238	B cell	chr1:121709041-121709998	4.802	2.74483	1.61034e-06	3.50354e-06
1239	B cell	chr12:12676278-12677159	4.79479	3.52484	1.67633e-06	3.64638e-06
1240	B cell	chr4:15562718-15563650	4.78807	3.65475	1.73555e-06	3.77403e-06
1241	B cell	chr17:85664588-85665458	4.78691	2.15591	1.73669e-06	3.77612e-06
1242	B cell	chr19:56039350-56040267	4.7868	2.819	1.73944e-06	3.78171e-06
1243	B cell	chr11:12857507-12858172	4.78678	3.1836	1.74233e-06	3.78761e-06
1244	B cell	chr15:16741350-16742352	4.7863	2.97011	1.74507e-06	3.79276e-06
1245	B cell	chr4:135454974-135455832	4.78596	2.66419	1.74268e-06	3.78797e-06
1246	B cell	chr4:101418672-101419495	4.7844	2.62686	1.76e-06	3.82482e-06
1247	B cell	chr2:30214275-30215143	4.78125	1.03714	1.77471e-06	3.85601e-06
1248	B cell	chr5:122176167-122176862	4.77956	3.05356	1.80637e-06	3.92357e-06
1249	B cell	chr5:15691672-15692603	4.77939	2.8546	1.80343e-06	3.91761e-06
1250	B cell	chr2:168524689-168525556	4.77392	1.32307	1.84195e-06	3.99963e-06
1251	B cell	chr9:56535289-56536205	4.77304	1.03959	1.85024e-06	4.01721e-06
1252	B cell	chr17:88607535-88608619	4.77244	1.80508	1.86256e-06	4.04355e-06
1253	B cell	chr11:18877455-18878324	4.77197	2.78476	1.87178e-06	4.06272e-06
1254	B cell	chr6:126645610-126646416	4.77126	2.38603	1.88042e-06	4.08107e-06
1255	B cell	chr15:41689678-41690488	4.7703	3.04039	1.89031e-06	4.1017e-06
1256	B cell	chr18:78348418-78349403	4.76975	2.83699	1.89185e-06	4.10462e-06
1257	B cell	chr11:117522904-117523830	4.76949	0.923519	1.88076e-06	4.0814e-06
1258	B cell	chr17:13241495-13242381	4.75745	3.23338	2.0126e-06	4.36167e-06
1259	B cell	chr2:136713160-136713882	4.75526	3.17724	2.03549e-06	4.41037e-06
1260	B cell	chr10:76930845-76931718	4.75483	2.47775	2.03353e-06	4.40656e-06
1261	B cell	chr6:120112009-120112919	4.75321	2.12228	2.04662e-06	4.43358e-06
1262	B cell	chr2:117234621-117235580	4.75293	3.23638	2.05992e-06	4.46101e-06
1263	B cell	chr6:43363131-43364118	4.75286	2.89859	2.05539e-06	4.45165e-06
1264	B cell	chr12:108338278-108339361	4.75009	2.56056	2.0909e-06	4.52624e-06
1265	B cell	chr14:63943141-63944059	4.7491	1.95787	2.08944e-06	4.52354e-06
1266	B cell	chr9:119919713-119920550	4.74781	2.33033	2.1081e-06	4.56254e-06
1267	B cell	chr17:13185522-13186441	4.7446	3.15787	2.14252e-06	4.63419e-06
1268	B cell	chr8:125019104-125019705	4.74447	3.72445	2.14979e-06	4.64896e-06
1269	B cell	chr6:52012169-52013061	4.74324	0.271848	2.13828e-06	4.62596e-06
1270	B cell	chr5:149052718-149053576	4.73883	0.676031	2.18677e-06	4.7275e-06
1271	B cell	chrX:157598152-157599001	4.73573	2.81594	2.23874e-06	4.83737e-06
1272	B cell	chr17:83267210-83268161	4.73422	1.73348	2.24437e-06	4.84903e-06
1273	B cell	chr10:7460848-7461668	4.73292	2.47191	2.26362e-06	4.88863e-06
1274	B cell	chr4:21825995-21826873	4.73273	3.07471	2.27537e-06	4.9135e-06
1275	B cell	chr9:111438725-111439760	4.73204	2.71407	2.27658e-06	4.91561e-06
1276	B cell	chr4:64874182-64875014	4.73112	3.13791	2.29354e-06	4.9492e-06
1277	B cell	chr4:147511713-147512405	4.73107	2.53663	2.28753e-06	4.93775e-06
1278	B cell	chr14:20252878-20253868	4.72679	2.32588	2.33992e-06	5.04617e-06
1279	B cell	chr12:13388646-13389408	4.72541	3.10623	2.35861e-06	5.08492e-06
1280	B cell	chr2:122234356-122235231	4.7252	0.721991	2.33852e-06	5.04367e-06
1281	B cell	chr5:77581023-77581883	4.72443	3.11	2.36938e-06	5.10711e-06
1282	B cell	chr6:90315626-90316435	4.72319	2.03618	2.37814e-06	5.12442e-06
1283	B cell	chr19:34290132-34291034	4.72253	2.07303	2.38065e-06	5.12932e-06
1284	B cell	chrX:134488577-134489533	4.72072	3.31291	2.41431e-06	5.1997e-06
1285	B cell	chrX:140996865-140997783	4.71791	0.513038	2.42249e-06	5.21679e-06
1286	B cell	chr14:99710314-99711164	4.71516	1.55425	2.46371e-06	5.30447e-06
1287	B cell	chrX:104199646-104200530	4.71401	2.89559	2.49252e-06	5.36488e-06
1288	B cell	chr13:100338659-100339492	4.713	4.1362	2.513e-06	5.40674e-06
1289	B cell	chr4:145836755-145837666	4.71225	3.63413	2.51895e-06	5.41791e-06
1290	B cell	chr3:91446298-91447255	4.7119	3.51411	2.51517e-06	5.41086e-06
1291	B cell	chr12:71317694-71318705	4.71101	1.19364	2.51056e-06	5.4026e-06
1292	B cell	chrY:90797503-90798289	4.71027	1.58599	2.52578e-06	5.43202e-06
1293	B cell	chr17:65884523-65885437	4.7099	0.30006	2.51858e-06	5.41766e-06
1294	B cell	chr17:52299170-52299885	4.70717	2.56794	2.57187e-06	5.52833e-06
1295	B cell	chr13:12828887-12829781	4.70706	2.21763	2.57465e-06	5.53319e-06
1296	B cell	chr8:120525841-120526679	4.70696	1.55103	2.56554e-06	5.51587e-06
1297	B cell	chr19:10341685-10342496	4.70642	2.61761	2.58217e-06	5.5488e-06
1298	B cell	chr12:78906372-78907248	4.70252	3.19371	2.63924e-06	5.66969e-06
1299	B cell	chr9:8245546-8246720	4.69916	3.03765	2.67369e-06	5.74136e-06
1300	B cell	chr16:70591861-70593072	4.69096	2.49047	2.77939e-06	5.9641e-06
1301	B cell	chr16:75726660-75727704	4.69075	3.65691	2.79781e-06	6.00179e-06
1302	B cell	chr8:71823540-71824460	4.68937	2.5838	2.80495e-06	6.01651e-06
1303	B cell	chr17:66485454-66486721	4.6864	1.42574	2.83819e-06	6.08657e-06
1304	B cell	chr9:15709435-15710343	4.68506	0.886767	2.84782e-06	6.1066e-06
1305	B cell	chr18:90209653-90210722	4.68311	2.79435	2.89662e-06	6.20934e-06
1306	B cell	chr2:153009070-153009930	4.68281	2.25928	2.8984e-06	6.21253e-06
1307	B cell	chr15:31417895-31418652	4.68149	1.3764	2.89614e-06	6.20896e-06
1308	B cell	chrX:101696812-101697690	4.68138	2.94809	2.92113e-06	6.25808e-06
1309	B cell	chr4:82447125-82447964	4.68083	1.45463	2.91322e-06	6.24241e-06
1310	B cell	chr18:74927298-74928446	4.67612	3.79176	3.00695e-06	6.43738e-06
1311	B cell	chr17:13249552-13250450	4.67395	2.63423	3.02087e-06	6.46455e-06
1312	B cell	chr16:37799603-37800576	4.67302	2.55165	3.03982e-06	6.50379e-06
1313	B cell	chr4:136630996-136631864	4.67105	1.79195	3.0576e-06	6.54116e-06
1314	B cell	chr18:71656749-71657583	4.67062	4.49308	3.09138e-06	6.61076e-06
1315	B cell	chr13:21896629-21897530	4.6681	3.19987	3.11187e-06	6.65052e-06
1316	B cell	chr10:39471555-39472494	4.66645	2.60946	3.13339e-06	6.69584e-06
1317	B cell	chr6:85587321-85588133	4.66461	1.22922	3.14739e-06	6.72508e-06
1318	B cell	chr9:33685799-33686602	4.65912	2.99353	3.24133e-06	6.9202e-06
1319	B cell	chr5:9468440-9469154	4.65842	2.7938	3.25979e-06	6.95822e-06
1320	B cell	chr1:37551461-37552383	4.65614	2.54203	3.29596e-06	7.034e-06
1321	B cell	chr6:58600015-58600847	4.65544	2.30179	3.30656e-06	7.05592e-06
1322	B cell	chr7:143977672-143978540	4.65296	1.37908	3.33281e-06	7.10762e-06
1323	B cell	chr12:112928413-112929249	4.6517	1.41659	3.35582e-06	7.15452e-06
1324	B cell	chr12:17568880-17569990	4.64951	1.89598	3.39853e-06	7.24395e-06
1325	B cell	chr16:16559858-16560727	4.64897	1.94278	3.39879e-06	7.24395e-06
1326	B cell	chr1:86053070-86054063	4.64823	2.06935	3.41465e-06	7.27628e-06
1327	B cell	chr19:3934959-3935651	4.64815	0.380965	3.40167e-06	7.24934e-06
1328	B cell	chr3:106177179-106178045	4.64765	2.58359	3.43609e-06	7.31828e-06
1329	B cell	chr1:132843827-132845016	4.64707	2.79218	3.45032e-06	7.3471e-06
1330	B cell	chr13:49646178-49647056	4.64451	1.9116	3.47657e-06	7.4015e-06
1331	B cell	chr1:150949959-150951089	4.64315	2.06303	3.50564e-06	7.46189e-06
1332	B cell	chr14:13283891-13284668	4.63783	2.70233	3.59905e-06	7.65686e-06
1333	B cell	chrX:99975201-99975998	4.6376	1.39091	3.59034e-06	7.63987e-06
1334	B cell	chr16:97560371-97561280	4.63407	0.988864	3.64378e-06	7.75046e-06
1335	B cell	chr4:11914300-11915207	4.63106	2.20927	3.7117e-06	7.88779e-06
1336	B cell	chr14:30353335-30354309	4.63069	1.50657	3.71162e-06	7.88779e-06
1337	B cell	chr17:28388902-28389858	4.62925	3.36439	3.76972e-06	8.00705e-06
1338	B cell	chr4:19880532-19881407	4.62917	3.22584	3.7633e-06	7.99503e-06
1339	B cell	chr18:74430723-74432168	4.62764	1.81917	3.76825e-06	8.00474e-06
1340	B cell	chr4:24850414-24851414	4.62687	2.21365	3.78769e-06	8.0428e-06
1341	B cell	chr13:99481625-99482474	4.62559	0.549999	3.79422e-06	8.05586e-06
1342	B cell	chr5:73443421-73444297	4.6252	2.9623	3.83066e-06	8.13159e-06
1343	B cell	chr9:60521649-60522527	4.62462	1.2326	3.81783e-06	8.10518e-06
1344	B cell	chr7:106276373-106277198	4.62443	2.21718	3.84858e-06	8.16799e-06
1345	B cell	chr11:3158134-3158987	4.61957	1.20485	3.91768e-06	8.30963e-06
1346	B cell	chr5:117413329-117414185	4.61713	1.00082	3.96101e-06	8.39816e-06
1347	B cell	chr16:44315398-44316363	4.61685	3.1118	3.98608e-06	8.44771e-06
1348	B cell	chr6:83472833-83473767	4.61678	2.37074	3.97965e-06	8.43599e-06
1349	B cell	chr2:91949580-91950428	4.61676	0.238628	3.95635e-06	8.38912e-06
1350	B cell	chr10:130523285-130524485	4.61577	2.14871	4.00061e-06	8.47618e-06
1351	B cell	chr15:101277213-101278099	4.61549	1.54704	3.98371e-06	8.44377e-06
1352	B cell	chr2:157204140-157204995	4.61464	1.62231	4.01026e-06	8.49406e-06
1353	B cell	chr2:22743189-22744022	4.61437	2.75758	4.03069e-06	8.53478e-06
1354	B cell	chr9:72491497-72492425	4.61299	2.22247	4.05858e-06	8.59039e-06
1355	B cell	chr4:154836961-154837789	4.61279	2.4022	4.05352e-06	8.58054e-06
1356	B cell	chr12:95695019-95695910	4.61206	0.953161	4.05287e-06	8.58002e-06
1357	B cell	chr12:17992426-17993282	4.60984	3.57987	4.13067e-06	8.73516e-06
1358	B cell	chr11:30754701-30755603	4.60984	2.34742	4.1124e-06	8.69907e-06
1359	B cell	chr7:107685179-107686150	4.60846	2.43923	4.14018e-06	8.75433e-06
1360	B cell	chr11:118232243-118233061	4.60843	1.36877	4.1307e-06	8.73516e-06
1361	B cell	chr3:79145448-79146224	4.60803	2.20587	4.14286e-06	8.75912e-06
1362	B cell	chr2:52602780-52603783	4.60627	3.1775	4.2e-06	8.87637e-06
1363	B cell	chr7:51878852-51879732	4.60605	3.07166	4.19879e-06	8.8747e-06
1364	B cell	chr4:117855059-117855878	4.60596	2.3783	4.19305e-06	8.86347e-06
1365	B cell	chr4:147565190-147566254	4.60447	2.64129	4.23337e-06	8.94063e-06
1366	B cell	chr15:23020464-23021414	4.6044	1.44029	4.21871e-06	8.91413e-06
1367	B cell	chr8:71671305-71672203	4.60415	0.526522	4.20398e-06	8.8839e-06
1368	B cell	chr2:83940840-83941650	4.60368	3.61039	4.25866e-06	8.99045e-06
1369	B cell	chr11:35979866-35980804	4.60272	1.34343	4.25117e-06	8.97733e-06
1370	B cell	chr2:131041063-131041930	4.60201	3.01131	4.28282e-06	9.03966e-06
1371	B cell	chr13:117586216-117587051	4.60115	2.51255	4.2904e-06	9.05384e-06
1372	B cell	chr11:3153453-3154476	4.60104	1.85252	4.27743e-06	9.02917e-06
1373	B cell	chr4:113974493-113975462	4.59974	2.51621	4.31662e-06	9.10554e-06
1374	B cell	chr4:126533082-126533899	4.59939	1.99926	4.31472e-06	9.10245e-06
1375	B cell	chr3:28176008-28176871	4.59893	1.92304	4.33332e-06	9.13895e-06
1376	B cell	chr14:15335449-15336287	4.59845	3.6704	4.36203e-06	9.19674e-06
1377	B cell	chr7:44475272-44475982	4.5983	3.2086	4.35955e-06	9.19241e-06
1378	B cell	chr1:134063002-134063973	4.59797	0.589333	4.33126e-06	9.13551e-06
1379	B cell	chr10:118043408-118044324	4.5932	2.13823	4.45229e-06	9.38235e-06
1380	B cell	chr13:18957073-18957925	4.59235	0.850516	4.44949e-06	9.37738e-06
1381	B cell	chr3:77388834-77389841	4.59109	2.91602	4.51299e-06	9.50648e-06
1382	B cell	chr10:41288590-41289429	4.59044	0.770441	4.4921e-06	9.46343e-06
1383	B cell	chrX:31212950-31213759	4.58612	2.74398	4.61017e-06	9.71021e-06
1384	B cell	chr3:9749498-9750388	4.58519	2.60386	4.63494e-06	9.7585e-06
1385	B cell	chrX:31160426-31160989	4.58485	3.01112	4.65471e-06	9.79914e-06
1386	B cell	chr11:54955602-54956513	4.58202	0.565739	4.67366e-06	9.83707e-06
1387	B cell	chr15:79978147-79979093	4.58192	3.12544	4.71441e-06	9.91791e-06
1388	B cell	chr16:29451647-29452590	4.58114	3.74716	4.74375e-06	9.97764e-06
1389	B cell	chr4:56492081-56493663	4.57772	1.54388	4.78836e-06	1.00675e-05
1390	B cell	chr9:50856493-50857382	4.57453	0.428242	4.84419e-06	1.01828e-05
1391	B cell	chr10:7333134-7333925	4.57404	2.73694	4.88799e-06	1.02718e-05
1392	B cell	chr4:40837062-40837940	4.57317	2.25262	4.90629e-06	1.03082e-05
1393	B cell	chr5:142920515-142921438	4.57064	1.74271	4.9537e-06	1.04068e-05
1394	B cell	chr3:14666940-14668045	4.56902	1.6366	4.98981e-06	1.04816e-05
1395	B cell	chr4:46578065-46579096	4.56842	3.52253	5.0386e-06	1.0581e-05
1396	B cell	chr8:110645818-110646632	4.56791	1.6899	5.01395e-06	1.05313e-05
1397	B cell	chr11:20258136-20258980	4.56629	3.03133	5.07026e-06	1.06432e-05
1398	B cell	chrX:155211696-155212490	4.56441	1.74495	5.10189e-06	1.07085e-05
1399	B cell	chr8:16448266-16449136	4.56294	3.19344	5.16093e-06	1.08303e-05
1400	B cell	chr14:8286239-8287172	4.56147	3.44865	5.20258e-06	1.09145e-05
1401	B cell	chr11:19007016-19008373	4.56146	2.08377	5.1832e-06	1.0876e-05
1402	B cell	chr16:22517276-22518309	4.55574	2.23441	5.32531e-06	1.11642e-05
1403	B cell	chr9:114026219-114027115	4.55317	2.15602	5.37727e-06	1.12675e-05
1404	B cell	chr8:67930927-67931773	4.55196	2.33783	5.43891e-06	1.1391e-05
1405	B cell	chr3:88461038-88461935	4.5515	1.39851	5.41861e-06	1.13508e-05
1406	B cell	chrY:90739805-90740564	4.55044	0.469129	5.43548e-06	1.1385e-05
1407	B cell	chr1:158030863-158031719	4.54837	3.27584	5.52495e-06	1.15655e-05
1408	B cell	chr18:52749633-52750502	4.54516	1.77704	5.59193e-06	1.17011e-05
1409	B cell	chr5:72829428-72830345	4.54444	1.28359	5.60476e-06	1.17268e-05
1410	B cell	chr8:19703024-19703931	4.54353	0.967516	5.6179e-06	1.17531e-05
1411	B cell	chr9:62455692-62456628	4.54218	0.680969	5.64908e-06	1.18148e-05
1412	B cell	chr1:48881161-48882032	4.54212	2.84358	5.7029e-06	1.19227e-05
1413	B cell	chr17:13198800-13199666	4.54169	2.63816	5.70121e-06	1.19203e-05
1414	B cell	chr7:19457542-19458272	4.53878	2.02662	5.77226e-06	1.20653e-05
1415	B cell	chr15:25676135-25677075	4.53726	3.80776	5.84162e-06	1.22042e-05
1416	B cell	chr12:76488377-76489510	4.53689	2.14298	5.82149e-06	1.21646e-05
1417	B cell	chr15:102583548-102584465	4.53683	2.52261	5.82611e-06	1.2173e-05
1418	B cell	chr10:70750454-70751162	4.53635	2.97246	5.84517e-06	1.22104e-05
1419	B cell	chr1:154014571-154015645	4.53499	2.96458	5.88552e-06	1.22899e-05
1420	B cell	chr10:82178048-82178944	4.53483	1.87533	5.86242e-06	1.22428e-05
1421	B cell	chr8:71812148-71812930	4.5329	3.18827	5.95363e-06	1.24296e-05
1422	B cell	chrX:94990198-94990968	4.53152	3.10173	5.99558e-06	1.25135e-05
1423	B cell	chr4:156342906-156343801	4.52882	1.79964	6.04413e-06	1.26123e-05
1424	B cell	chr1:172340692-172341568	4.52816	1.3115	6.04258e-06	1.26104e-05
1425	B cell	chr17:91007362-91008273	4.52754	2.93648	6.09676e-06	1.27184e-05
1426	B cell	chr3:143155658-143156704	4.52669	3.37525	6.12023e-06	1.27661e-05
1427	B cell	chr5:110466165-110467212	4.52576	2.17982	6.13438e-06	1.27943e-05
1428	B cell	chr12:30152809-30153710	4.52539	2.06673	6.13957e-06	1.28039e-05
1429	B cell	chr4:71623640-71624557	4.52325	2.39817	6.22391e-06	1.29734e-05
1430	B cell	chr3:129900911-129901959	4.51956	1.57702	6.30356e-06	1.31368e-05
1431	B cell	chr6:114094023-114094949	4.5185	1.87157	6.32906e-06	1.31861e-05
1432	B cell	chr2:119167218-119168138	4.51826	2.11836	6.35014e-06	1.32287e-05
1433	B cell	chr9:123385281-123386418	4.51765	2.52108	6.38226e-06	1.3293e-05
1434	B cell	chrX:47911836-47912919	4.51709	1.94705	6.38998e-06	1.33077e-05
1435	B cell	chr1:153039881-153040709	4.51646	0.889305	6.39061e-06	1.33077e-05
1436	B cell	chr16:80379182-80380083	4.5162	2.46818	6.40849e-06	1.33436e-05
1437	B cell	chr15:54634451-54635453	4.51595	2.91355	6.45087e-06	1.34292e-05
1438	B cell	chr5:86701767-86702635	4.51324	3.40818	6.53451e-06	1.35993e-05
1439	B cell	chr2:61811513-61812419	4.51215	2.91816	6.55917e-06	1.3648e-05
1440	B cell	chr4:137913057-137913980	4.51157	0.867132	6.53023e-06	1.35918e-05
1441	B cell	chr16:45089722-45090555	4.50989	1.85062	6.60714e-06	1.37464e-05
1442	B cell	chr16:60604385-60605339	4.50944	3.14826	6.64422e-06	1.38209e-05
1443	B cell	chr17:23310811-23311668	4.50938	1.7677	6.62855e-06	1.37896e-05
1444	B cell	chr1:178415083-178415585	4.50922	4.50176	6.67639e-06	1.38864e-05
1445	B cell	chr13:6612979-6613807	4.50866	3.7367	6.68631e-06	1.39043e-05
1446	B cell	chr12:59252346-59253371	4.5076	2.46922	6.69192e-06	1.39146e-05
1447	B cell	chr9:3302823-3303636	4.50703	3.18006	6.72096e-06	1.39722e-05
1448	B cell	chr11:110670618-110671548	4.50691	1.88174	6.70488e-06	1.39402e-05
1449	B cell	chr6:41605029-41605665	4.50489	1.64745	6.74818e-06	1.40261e-05
1450	B cell	chr13:75865459-75866336	4.50473	2.26435	6.7683e-06	1.40651e-05
1451	B cell	chr7:137477988-137478917	4.50294	2.16757	6.82763e-06	1.41814e-05
1452	B cell	chr14:103469317-103470146	4.50261	2.82421	6.85117e-06	1.42289e-05
1453	B cell	chr3:116049289-116050305	4.49885	2.17525	6.95472e-06	1.44355e-05
1454	B cell	chr2:168231174-168232065	4.49808	2.65595	6.99686e-06	1.45215e-05
1455	B cell	chr14:31891216-31892074	4.49581	2.36039	7.05803e-06	1.4647e-05
1456	B cell	chr3:102062030-102062916	4.49486	2.8997	7.11972e-06	1.47722e-05
1457	B cell	chr6:29170802-29171538	4.49428	2.60495	7.12529e-06	1.47823e-05
1458	B cell	chr8:105515777-105516700	4.49387	2.40667	7.11747e-06	1.47689e-05
1459	B cell	chr3:9136921-9137892	4.49334	2.55905	7.13892e-06	1.48076e-05
1460	B cell	chr7:114991005-114991798	4.49297	2.77567	7.16076e-06	1.48515e-05
1461	B cell	chrX:9079276-9080007	4.49237	2.87842	7.17782e-06	1.48854e-05
1462	B cell	chr14:103693982-103694837	4.49234	2.23654	7.18505e-06	1.48989e-05
1463	B cell	chrX:103538942-103539490	4.49168	3.91862	7.23021e-06	1.49896e-05
1464	B cell	chr5:127517557-127518793	4.49024	2.74878	7.26464e-06	1.50581e-05
1465	B cell	chr18:38354006-38354874	4.48933	2.80894	7.29364e-06	1.51137e-05
1466	B cell	chr10:33623834-33624750	4.4868	2.54612	7.35866e-06	1.52455e-05
1467	B cell	chr17:49448689-49449487	4.48667	3.59266	7.40651e-06	1.53431e-05
1468	B cell	chr9:22367640-22368533	4.4834	2.28646	7.4917e-06	1.5512e-05
1469	B cell	chr16:3116187-3117065	4.4834	1.9748	7.47636e-06	1.54848e-05
1470	B cell	chr11:121830052-121830990	4.48199	2.58211	7.53797e-06	1.56047e-05
1471	B cell	chr3:22705327-22706159	4.48113	3.2265	7.5724e-06	1.56698e-05
1472	B cell	chr17:32378390-32379405	4.48022	1.62963	7.57646e-06	1.56767e-05
1473	B cell	chr10:5604068-5604792	4.47975	3.261	7.62481e-06	1.57721e-05
1474	B cell	chr16:70953476-70954466	4.47852	3.46157	7.68674e-06	1.58956e-05
1475	B cell	chr1:55362974-55363802	4.47701	2.54833	7.72023e-06	1.59632e-05
1476	B cell	chr17:13181986-13182874	4.47105	2.39583	7.92526e-06	1.63714e-05
1477	B cell	chr4:37261105-37261974	4.46974	2.40777	7.97643e-06	1.64753e-05
1478	B cell	chr2:128245277-128246182	4.46627	2.19461	8.09474e-06	1.67098e-05
1479	B cell	chr12:101792823-101793789	4.46314	1.86203	8.20473e-06	1.69352e-05
1480	B cell	chr19:7441279-7442292	4.46122	2.96488	8.3238e-06	1.71776e-05
1481	B cell	chr15:54278004-54279044	4.46005	1.70377	8.33342e-06	1.71958e-05
1482	B cell	chr15:7423865-7424936	4.45754	3.33111	8.46864e-06	1.74714e-05
1483	B cell	chr11:114675065-114675920	4.45752	1.48229	8.41075e-06	1.73537e-05
1484	B cell	chr1:170687090-170687929	4.4554	1.32942	8.49919e-06	1.7531e-05
1485	B cell	chr1:86045871-86046774	4.45529	1.95489	8.52386e-06	1.75768e-05
1486	B cell	chr7:24902557-24903340	4.45502	1.60493	8.51543e-06	1.75628e-05
1487	B cell	chr16:41532775-41533640	4.45427	2.02704	8.54965e-06	1.76265e-05
1488	B cell	chr13:13965082-13966039	4.4534	1.40754	8.5865e-06	1.77007e-05
1489	B cell	chr2:4542082-4542879	4.4518	2.73436	8.68637e-06	1.79049e-05
1490	B cell	chr19:45659736-45660446	4.4501	0.736152	8.69864e-06	1.79267e-05
1491	B cell	chr4:3246964-3247840	4.44832	2.23965	8.80038e-06	1.81311e-05
1492	B cell	chr7:112169984-112170881	4.44808	1.80739	8.80639e-06	1.81417e-05
1493	B cell	chr16:13986512-13987467	4.44791	2.60593	8.83798e-06	1.8205e-05
1494	B cell	chr10:60925131-60926044	4.44736	2.77976	8.86184e-06	1.82523e-05
1495	B cell	chr3:107348597-107349536	4.4472	3.10667	8.88792e-06	1.82995e-05
1496	B cell	chr13:12940707-12941559	4.44622	3.67147	8.93747e-06	1.83955e-05
1497	B cell	chr14:66909413-66910328	4.44501	0.415657	8.90652e-06	1.83354e-05
1498	B cell	chr7:4844582-4845764	4.44428	2.2656	8.96821e-06	1.8457e-05
1499	B cell	chr5:63811928-63812802	4.44342	1.5297	8.98332e-06	1.84845e-05
1500	B cell	chr15:56485565-56486135	4.44016	3.36831	9.17837e-06	1.88785e-05
1501	B cell	chr5:36673532-36674619	4.43999	3.32356	9.18474e-06	1.88898e-05
1502	B cell	chr5:15004135-15005056	4.4352	2.49602	9.35889e-06	1.9233e-05
1503	B cell	chr10:25488217-25489103	4.43482	2.96276	9.41909e-06	1.9351e-05
1504	B cell	chr7:91261952-91262875	4.43382	2.32491	9.43599e-06	1.93839e-05
1505	B cell	chr14:118436934-118437814	4.43339	2.70234	9.44967e-06	1.94101e-05
1506	B cell	chr7:122251292-122252221	4.43289	2.7373	9.47876e-06	1.94679e-05
1507	B cell	chr4:146926036-146926839	4.42642	2.61227	9.74935e-06	2.00101e-05
1508	B cell	chr17:13206361-13207202	4.4263	2.0055	9.75505e-06	2.00179e-05
1509	B cell	chr6:18848132-18849036	4.42592	0.223936	9.72668e-06	1.99674e-05
1510	B cell	chr3:16688739-16689746	4.42569	0.623042	9.73814e-06	1.9989e-05
1511	B cell	chr2:13182468-13183501	4.42495	2.90146	9.82317e-06	2.01518e-05
1512	B cell	chr5:14955783-14956702	4.42475	1.05896	9.80149e-06	2.01093e-05
1513	B cell	chr7:123199828-123200736	4.42389	2.26807	9.85765e-06	2.02206e-05
1514	B cell	chr1:153401506-153402403	4.42316	2.1699	9.89504e-06	2.02933e-05
1515	B cell	chr11:114455490-114456343	4.42277	4.07218	9.96426e-06	2.04333e-05
1516	B cell	chr12:65720238-65721103	4.42125	3.55701	1.00362e-05	2.05708e-05
1517	B cell	chr2:129183431-129184207	4.42098	1.53155	9.99277e-06	2.04858e-05
1518	B cell	chr1:38897589-38898306	4.42096	1.08222	9.97092e-06	2.0443e-05
1519	B cell	chr18:40755062-40755930	4.41995	3.3007	1.00836e-05	2.06661e-05
1520	B cell	chr15:7856509-7857448	4.4189	3.81776	1.01478e-05	2.07935e-05
1521	B cell	chr6:53721412-53722315	4.4184	2.99856	1.01572e-05	2.08108e-05
1522	B cell	chr16:88339486-88340452	4.41503	3.06048	1.03042e-05	2.111e-05
1523	B cell	chr11:79231898-79232758	4.41347	1.76975	1.03355e-05	2.1172e-05
1524	B cell	chr2:120850044-120850951	4.41275	0.603959	1.0337e-05	2.11731e-05
1525	B cell	chr4:74013045-74013981	4.41252	1.99238	1.03748e-05	2.12483e-05
1526	B cell	chr11:87426346-87427258	4.41191	0.503546	1.03818e-05	2.12607e-05
1527	B cell	chr17:33092129-33093032	4.4119	2.95669	1.04449e-05	2.13878e-05
1528	B cell	chr7:143782748-143783517	4.407	2.56174	1.06926e-05	2.18928e-05
1529	B cell	chr16:15240793-15241665	4.40684	3.40579	1.07166e-05	2.19399e-05
1530	B cell	chr6:58831078-58832013	4.40428	0.906479	1.07538e-05	2.20139e-05
1531	B cell	chr8:55347627-55348528	4.4036	2.50998	1.08399e-05	2.21859e-05
1532	B cell	chrX:47937324-47938173	4.40157	3.05338	1.09401e-05	2.23865e-05
1533	B cell	chr4:148306251-148307126	4.40106	2.72188	1.09853e-05	2.24747e-05
1534	B cell	chr4:115133199-115134181	4.39845	2.58191	1.11178e-05	2.27304e-05
1535	B cell	chr17:42316082-42316994	4.39845	1.97711	1.10971e-05	2.26948e-05
1536	B cell	chr3:65529215-65529984	4.39811	2.21398	1.11065e-05	2.27106e-05
1537	B cell	chr12:50606711-50607686	4.3974	2.35497	1.11668e-05	2.28261e-05
1538	B cell	chrX:59565534-59566663	4.39724	3.13563	1.11988e-05	2.28828e-05
1539	B cell	chr3:18862278-18863189	4.39696	2.74817	1.11911e-05	2.28691e-05
1540	B cell	chr2:137687067-137687909	4.39177	2.84009	1.14703e-05	2.3424e-05
1541	B cell	chr18:82917273-82918202	4.38937	2.38739	1.15745e-05	2.36298e-05
1542	B cell	chr19:38124470-38125363	4.38878	1.52602	1.1589e-05	2.36573e-05
1543	B cell	chr9:108189916-108190784	4.388	1.22435	1.15945e-05	2.36604e-05
1544	B cell	chr4:41740859-41741707	4.38798	0.503475	1.15915e-05	2.36578e-05
1545	B cell	chr4:147124507-147125375	4.3879	0.639791	1.15915e-05	2.36578e-05
1546	B cell	chr12:95118930-95119911	4.38784	3.05557	1.16671e-05	2.38027e-05
1547	B cell	chr1:34601984-34602817	4.38777	2.86283	1.16433e-05	2.37566e-05
1548	B cell	chr14:69690637-69691509	4.38457	2.58992	1.18389e-05	2.41463e-05
1549	B cell	chr11:3180403-3180998	4.38424	2.60331	1.18456e-05	2.41576e-05
1550	B cell	chr18:55309519-55310606	4.38313	3.20003	1.19314e-05	2.43231e-05
1551	B cell	chr14:66892372-66893295	4.38308	3.06212	1.19325e-05	2.43231e-05
1552	B cell	chr1:75521158-75522070	4.38302	0.533131	1.18603e-05	2.41831e-05
1553	B cell	chr11:69695293-69696157	4.38271	0.607024	1.18696e-05	2.41996e-05
1554	B cell	chr19:21472150-21473005	4.37949	2.62663	1.21149e-05	2.46831e-05
1555	B cell	chr6:59425897-59426831	4.37858	2.85531	1.21838e-05	2.48163e-05
1556	B cell	chr5:9724644-9725487	4.37707	3.17211	1.2277e-05	2.49964e-05
1557	B cell	chr8:106415013-106415868	4.37692	0.549273	1.21873e-05	2.48209e-05
1558	B cell	chr6:28279480-28280398	4.37574	2.24913	1.23259e-05	2.50936e-05
1559	B cell	chr4:73444656-73445536	4.37493	3.12333	1.23696e-05	2.51802e-05
1560	B cell	chr7:136905167-136906231	4.3722	3.18764	1.25344e-05	2.55082e-05
1561	B cell	chrX:56374160-56374849	4.37161	2.34395	1.25358e-05	2.55086e-05
1562	B cell	chr16:65093269-65093908	4.36993	3.13456	1.26856e-05	2.58034e-05
1563	B cell	chr8:60806708-60807701	4.36866	2.67169	1.27152e-05	2.58611e-05
1564	B cell	chr8:35375095-35375914	4.36807	1.69151	1.27198e-05	2.58681e-05
1565	B cell	chr3:142560278-142561016	4.36719	0.603117	1.27477e-05	2.59199e-05
1566	B cell	chr19:32485582-32486370	4.36709	0.757734	1.27503e-05	2.59226e-05
1567	B cell	chr16:29915138-29916064	4.36393	3.41977	1.30455e-05	2.65099e-05
1568	B cell	chr5:35648707-35649359	4.36375	2.91432	1.3029e-05	2.64791e-05
1569	B cell	chr10:90828895-90829816	4.36182	1.79695	1.31118e-05	2.66422e-05
1570	B cell	chrX:151055424-151056306	4.36145	3.29897	1.31723e-05	2.67549e-05
1571	B cell	chr10:57434821-57435606	4.36116	1.4153	1.31401e-05	2.66945e-05
1572	B cell	chr1:45925202-45926089	4.36092	1.24206	1.31393e-05	2.66945e-05
1573	B cell	chr15:95528247-95529054	4.36089	2.73912	1.31844e-05	2.6777e-05
1574	B cell	chr17:56103611-56104382	4.35932	2.01762	1.32642e-05	2.69311e-05
1575	B cell	chr8:6340107-6340972	4.3589	3.0358	1.33278e-05	2.70578e-05
1576	B cell	chr8:48690332-48691247	4.35752	2.79994	1.34064e-05	2.72069e-05
1577	B cell	chr5:117388641-117389505	4.35598	0.60946	1.34098e-05	2.72111e-05
1578	B cell	chr5:151315650-151316599	4.35524	2.36977	1.35278e-05	2.74453e-05
1579	B cell	chr3:3000046-3000895	4.35439	2.01442	1.35346e-05	2.74564e-05
1580	B cell	chr3:30355324-30356181	4.35384	3.03151	1.36242e-05	2.76248e-05
1581	B cell	chr2:127521886-127522681	4.3533	1.87103	1.36112e-05	2.76012e-05
1582	B cell	chr2:104109643-104110374	4.35248	2.7684	1.37086e-05	2.77906e-05
1583	B cell	chr7:84307272-84308158	4.35241	3.10344	1.37168e-05	2.7802e-05
1584	B cell	chr9:55077808-55078866	4.35226	3.38357	1.37471e-05	2.78607e-05
1585	B cell	chr7:113143351-113144274	4.35174	1.90407	1.37119e-05	2.77947e-05
1586	B cell	chr6:144539172-144540160	4.34962	2.91598	1.39096e-05	2.81819e-05
1587	B cell	chr13:3893092-3894184	4.34929	1.46275	1.38424e-05	2.80511e-05
1588	B cell	chr1:115658412-115659405	4.34647	1.72862	1.40332e-05	2.84297e-05
1589	B cell	chr1:171069391-171070336	4.34606	2.57249	1.40851e-05	2.85238e-05
1590	B cell	chr9:70929917-70930690	4.34591	0.602292	1.40399e-05	2.84405e-05
1591	B cell	chr17:47218541-47219454	4.34553	1.98717	1.41319e-05	2.8616e-05
1592	B cell	chr9:123461545-123462444	4.34535	0.135076	1.4071e-05	2.8498e-05
1593	B cell	chr9:108738953-108739866	4.34337	2.53857	1.42825e-05	2.89015e-05
1594	B cell	chr7:143848048-143849354	4.34315	1.36533	1.42671e-05	2.88731e-05
1595	B cell	chr8:48701289-48702196	4.34144	2.43279	1.44019e-05	2.91375e-05
1596	B cell	chr5:37824009-37824804	4.33985	1.19611	1.44543e-05	2.92408e-05
1597	B cell	chr1:186444507-186445335	4.33962	1.44414	1.4463e-05	2.92556e-05
1598	B cell	chr4:120032415-120033310	4.33934	1.19218	1.44923e-05	2.9312e-05
1599	B cell	chrX:31164272-31164999	4.33845	3.49069	1.46483e-05	2.96161e-05
1600	B cell	chr15:36960073-36960980	4.33749	1.94972	1.46378e-05	2.95977e-05
1601	B cell	chr1:63180718-63181724	4.33663	1.8425	1.46956e-05	2.9709e-05
1602	B cell	chr14:64869504-64870377	4.3331	2.76672	1.49627e-05	3.02315e-05
1603	B cell	chr6:77075421-77076217	4.33293	2.63626	1.49608e-05	3.02306e-05
1604	B cell	chr2:136958496-136959690	4.33258	1.5609	1.49505e-05	3.02127e-05
1605	B cell	chr10:27063363-27064254	4.33118	2.8036	1.51175e-05	3.0528e-05
1606	B cell	chr7:141501517-141502386	4.33085	2.27374	1.51023e-05	3.05021e-05
1607	B cell	chr19:36736292-36737196	4.32977	0.360073	1.5101e-05	3.05021e-05
1608	B cell	chr9:50414683-50415627	4.32947	2.69242	1.52053e-05	3.06983e-05
1609	B cell	chr15:99944525-99945583	4.32839	3.36469	1.53182e-05	3.09145e-05
1610	B cell	chrX:31169446-31170226	4.3263	3.33688	1.54606e-05	3.11898e-05
1611	B cell	chr14:87714658-87715647	4.3254	2.72478	1.54658e-05	3.11973e-05
1612	B cell	chr3:137280774-137281706	4.3221	2.6983	1.57171e-05	3.16983e-05
1613	B cell	chr5:17689142-17690140	4.32115	1.9548	1.57774e-05	3.18168e-05
1614	B cell	chr13:96229026-96229927	4.32044	2.34801	1.58193e-05	3.18951e-05
1615	B cell	chr18:63298996-63299892	4.31988	2.58311	1.58778e-05	3.20041e-05
1616	B cell	chr4:129741995-129742915	4.319	0.28531	1.58562e-05	3.19666e-05
1617	B cell	chr8:35497969-35498871	4.31678	2.39327	1.61013e-05	3.24421e-05
1618	B cell	chr14:49525351-49526238	4.31424	1.70237	1.62669e-05	3.27664e-05
1619	B cell	chr12:82243700-82244577	4.31288	2.99878	1.63965e-05	3.30149e-05
1620	B cell	chr2:155775117-155776258	4.31112	0.913107	1.64476e-05	3.31146e-05
1621	B cell	chr2:91375560-91376327	4.31095	3.02496	1.65561e-05	3.33268e-05
1622	B cell	chr1:42243403-42244215	4.3109	2.69737	1.65271e-05	3.32715e-05
1623	B cell	chr4:43798892-43799705	4.30944	3.61097	1.66845e-05	3.35788e-05
1624	B cell	chr8:116992962-116993994	4.30786	0.295308	1.66744e-05	3.35616e-05
1625	B cell	chr6:124569704-124571180	4.30663	1.05953	1.68054e-05	3.38156e-05
1626	B cell	chr12:76370864-76371514	4.30486	0.246729	1.69008e-05	3.39979e-05
1627	B cell	chr19:29334244-29334997	4.30281	2.76876	1.71594e-05	3.45016e-05
1628	B cell	chr16:18761384-18762232	4.30254	2.64689	1.7181e-05	3.45385e-05
1629	B cell	chr15:97767355-97768276	4.30049	0.592704	1.72423e-05	3.46585e-05
1630	B cell	chr9:46035067-46035949	4.29915	2.50516	1.74563e-05	3.50786e-05
1631	B cell	chr5:124922480-124923410	4.29895	3.20985	1.7514e-05	3.51879e-05
1632	B cell	chr4:114876003-114876906	4.29683	1.80567	1.75956e-05	3.53417e-05
1633	B cell	chr17:22080733-22081814	4.29607	2.82953	1.76842e-05	3.5513e-05
1634	B cell	chr8:125053978-125054801	4.29596	0.722022	1.76028e-05	3.53528e-05
1635	B cell	chr7:112182973-112183866	4.29441	1.33039	1.77569e-05	3.56488e-05
1636	B cell	chr8:122678109-122678932	4.2909	1.44849	1.80559e-05	3.62319e-05
1637	B cell	chr16:60435066-60436019	4.28894	3.96067	1.8326e-05	3.67702e-05
1638	B cell	chr3:105354245-105355112	4.28787	2.86539	1.83345e-05	3.6784e-05
1639	B cell	chr4:121982164-121983156	4.28472	1.73887	1.85678e-05	3.72343e-05
1640	B cell	chr1:178368666-178369507	4.28342	0.952152	1.86467e-05	3.7389e-05
1641	B cell	chr11:29713557-29714405	4.28334	3.03093	1.87454e-05	3.75797e-05
1642	B cell	chr4:57833873-57834809	4.28298	1.83721	1.87586e-05	3.76027e-05
1643	B cell	chr10:121727476-121728360	4.28221	2.73483	1.87959e-05	3.76738e-05
1644	B cell	chr7:38018968-38019781	4.28195	1.83538	1.88181e-05	3.77147e-05
1645	B cell	chr4:105291072-105291941	4.2816	2.5658	1.8856e-05	3.77799e-05
1646	B cell	chr9:30029675-30030647	4.28123	2.37397	1.88778e-05	3.782e-05
1647	B cell	chr7:89632441-89633355	4.28063	2.47412	1.8941e-05	3.79431e-05
1648	B cell	chr2:82955822-82957062	4.27788	1.58115	1.91483e-05	3.83546e-05
1649	B cell	chr12:69790263-69791168	4.27562	0.782773	1.92851e-05	3.86251e-05
1650	B cell	chr6:120294174-120294927	4.27353	1.77922	1.95228e-05	3.90899e-05
1651	B cell	chr8:9977440-9978245	4.27314	0.415592	1.94919e-05	3.90318e-05
1652	B cell	chr1:118434748-118435736	4.27274	2.61605	1.96468e-05	3.93272e-05
1653	B cell	chr5:35361725-35362510	4.27109	2.50182	1.97411e-05	3.95085e-05
1654	B cell	chr12:69139729-69140642	4.26978	3.22901	1.9915e-05	3.98449e-05
1655	B cell	chr11:50358915-50359712	4.26905	1.53297	1.99168e-05	3.98449e-05
1656	B cell	chr11:51664374-51665234	4.26898	3.443	1.99849e-05	3.99735e-05
1657	B cell	chr2:104095502-104096398	4.26597	1.30072	2.01803e-05	4.03606e-05
1658	B cell	chr10:88459389-88460159	4.26584	2.68689	2.02463e-05	4.04849e-05
1659	B cell	chr3:66980800-66981856	4.26455	2.47993	2.03571e-05	4.06987e-05
1660	B cell	chr12:28749896-28750832	4.26342	2.14909	2.04043e-05	4.07854e-05
1661	B cell	chr4:45184387-45185235	4.26313	0.396498	2.0383e-05	4.07467e-05
1662	B cell	chr2:169514684-169515559	4.26261	2.15135	2.04707e-05	4.09143e-05
1663	B cell	chr5:15498637-15499483	4.26043	2.88128	2.07572e-05	4.14752e-05
1664	B cell	chr12:9898000-9899010	4.26017	2.40173	2.07779e-05	4.15126e-05
1665	B cell	chr7:35056132-35056995	4.25856	0.150627	2.0805e-05	4.15589e-05
1666	B cell	chrX:106170822-106171706	4.25746	2.74603	2.10229e-05	4.19861e-05
1667	B cell	chr1:131797047-131797976	4.25648	1.6394	2.10479e-05	4.20281e-05
1668	B cell	chr1:194651866-194652680	4.25589	1.99889	2.11117e-05	4.21437e-05
1669	B cell	chr11:120913357-120914139	4.25502	3.09363	2.12783e-05	4.24642e-05
1670	B cell	chr1:192770360-192771253	4.25475	1.2188	2.1183e-05	4.22819e-05
1671	B cell	chr14:48358522-48359537	4.25149	2.77224	2.16095e-05	4.31038e-05
1672	B cell	chr9:118940214-118941076	4.2506	1.64932	2.15692e-05	4.30285e-05
1673	B cell	chr3:40531037-40532321	4.25037	1.43396	2.1611e-05	4.31038e-05
1674	B cell	chr5:25383213-25384131	4.25	2.3236	2.17004e-05	4.32779e-05
1675	B cell	chr15:57219345-57220103	4.24938	3.17688	2.18235e-05	4.35151e-05
1676	B cell	chr4:99445114-99445930	4.24788	2.32428	2.18799e-05	4.36194e-05
1677	B cell	chr8:48016334-48017165	4.24487	3.01679	2.22549e-05	4.43246e-05
1678	B cell	chr4:147398463-147399040	4.24459	2.4177	2.22339e-05	4.42876e-05
1679	B cell	chr10:81551420-81552251	4.24374	1.63637	2.22637e-05	4.43323e-05
1680	B cell	chr16:94713420-94714330	4.24298	1.63958	2.23372e-05	4.44681e-05
1681	B cell	chr4:6365278-6366190	4.23899	1.34858	2.27394e-05	4.52518e-05
1682	B cell	chr9:43115901-43116773	4.23636	2.83921	2.30923e-05	4.59368e-05
1683	B cell	chr5:105868400-105869203	4.23595	1.84551	2.30821e-05	4.59209e-05
1684	B cell	chr4:89478672-89479585	4.23595	3.35458	2.31634e-05	4.60696e-05
1685	B cell	chr1:165844700-165845294	4.23583	3.05343	2.31883e-05	4.61147e-05
1686	B cell	chr14:107253642-107254565	4.23515	3.02432	2.32255e-05	4.61842e-05
1687	B cell	chr2:11112714-11113806	4.23498	2.73969	2.32322e-05	4.61932e-05
1688	B cell	chr5:147630196-147631198	4.23389	2.34208	2.33173e-05	4.63581e-05
1689	B cell	chr5:48419224-48420024	4.23165	2.24304	2.3529e-05	4.67703e-05
1690	B cell	chr4:146445960-146446701	4.23125	2.33852	2.35963e-05	4.68952e-05
1691	B cell	chr14:55822218-55823031	4.23076	0.769875	2.35586e-05	4.68247e-05
1692	B cell	chr11:111064429-111065218	4.2307	2.63592	2.36698e-05	4.70369e-05
1693	B cell	chr3:154129956-154130563	4.22981	3.37915	2.37753e-05	4.72377e-05
1694	B cell	chr1:32172288-32173207	4.22927	2.654	2.38642e-05	4.74098e-05
1695	B cell	chr4:134930497-134931401	4.22858	0.2232	2.37697e-05	4.7231e-05
1696	B cell	chr7:128417873-128418716	4.22636	1.55584	2.40485e-05	4.7767e-05
1697	B cell	chrX:20770870-20772103	4.22559	3.59637	2.42602e-05	4.81784e-05
1698	B cell	chr14:79203192-79203999	4.22453	1.64022	2.42467e-05	4.8156e-05
1699	B cell	chr3:145864259-145865132	4.22251	3.0121	2.45902e-05	4.88061e-05
1700	B cell	chr1:69826671-69827551	4.22227	3.50709	2.46081e-05	4.88372e-05
1701	B cell	chr10:89344471-89345358	4.22077	1.57961	2.46967e-05	4.90084e-05
1702	B cell	chr9:55069857-55070901	4.22073	2.77726	2.47078e-05	4.90211e-05
1703	B cell	chr3:63519102-63519892	4.2203	3.2173	2.48134e-05	4.9226e-05
1704	B cell	chr1:63445552-63446437	4.21871	1.70095	2.48957e-05	4.93802e-05
1705	B cell	chr14:24073192-24074149	4.21792	2.85943	2.50684e-05	4.97086e-05
1706	B cell	chr2:85077825-85078473	4.21678	3.30651	2.52445e-05	5.0039e-05
1707	B cell	chr12:109067606-109068535	4.21669	1.73047	2.51562e-05	4.9878e-05
1708	B cell	chr19:46369115-46369951	4.21596	1.318	2.52063e-05	4.99728e-05
1709	B cell	chr4:146734792-146735632	4.21563	3.06212	2.53124e-05	5.01689e-05
1710	B cell	chrX:50590652-50591253	4.2148	2.27857	2.53913e-05	5.03206e-05
1711	B cell	chr13:91144513-91145789	4.21352	3.09922	2.55919e-05	5.07086e-05
1712	B cell	chr8:85364448-85365307	4.21037	2.51302	2.58829e-05	5.12756e-05
1713	B cell	chr7:52800094-52801032	4.20875	2.80084	2.61002e-05	5.16964e-05
1714	B cell	chr1:130462261-130463171	4.20643	2.16957	2.63374e-05	5.21564e-05
1715	B cell	chr4:43200069-43200949	4.20522	3.36029	2.6556e-05	5.25745e-05
1716	B cell	chr5:98253836-98254745	4.2036	2.72908	2.66554e-05	5.27615e-05
1717	B cell	chr2:23320838-23321723	4.20193	2.5818	2.68795e-05	5.31951e-05
1718	B cell	chr15:56497445-56498346	4.1992	2.92943	2.71845e-05	5.37937e-05
1719	B cell	chr13:78985642-78986535	4.19804	3.35248	2.73845e-05	5.41742e-05
1720	B cell	chr6:88189404-88190266	4.19771	1.18066	2.7297e-05	5.40062e-05
1721	B cell	chr18:80322427-80323221	4.19671	3.4027	2.75212e-05	5.44344e-05
1722	B cell	chrX:73658865-73659712	4.1948	0.697507	2.7621e-05	5.46216e-05
1723	B cell	chr3:69598355-69599324	4.19477	1.03429	2.7638e-05	5.46501e-05
1724	B cell	chr15:84149464-84150404	4.1937	2.66491	2.78805e-05	5.51193e-05
1725	B cell	chrX:52886207-52887021	4.19195	1.68006	2.80759e-05	5.54796e-05
1726	B cell	chr2:42315834-42316765	4.19184	1.72034	2.80422e-05	5.54234e-05
1727	B cell	chr9:3008540-3009413	4.19164	2.2272	2.80912e-05	5.55047e-05
1728	B cell	chr16:13867769-13868694	4.19119	2.7037	2.82085e-05	5.57312e-05
1729	B cell	chr4:141239037-141239939	4.18751	0.999475	2.85647e-05	5.64034e-05
1730	B cell	chr14:103675665-103676467	4.18496	3.36223	2.90222e-05	5.72799e-05
1731	B cell	chr7:68480410-68481332	4.1839	2.98785	2.91464e-05	5.75089e-05
1732	B cell	chr10:128668589-128669477	4.18377	1.82423	2.90628e-05	5.73547e-05
1733	B cell	chr3:146177501-146178439	4.18042	2.4786	2.95578e-05	5.8288e-05
1734	B cell	chrX:153139566-153140397	4.18037	1.94822	2.95101e-05	5.81994e-05
1735	B cell	chr5:33954157-33954949	4.17996	2.13769	2.9609e-05	5.83726e-05
1736	B cell	chr17:32376422-32377134	4.17991	2.84002	2.95983e-05	5.8357e-05
1737	B cell	chr5:149677986-149678855	4.17517	0.759373	3.00847e-05	5.92773e-05
1738	B cell	chr5:100798128-100799001	4.17253	0.484771	3.04339e-05	5.99485e-05
1739	B cell	chr17:67717055-67718049	4.17191	3.0499	3.07148e-05	6.0485e-05
1740	B cell	chr15:84037517-84038413	4.17159	2.51764	3.07057e-05	6.04727e-05
1741	B cell	chr11:96934715-96935546	4.17108	1.67613	3.0722e-05	6.04936e-05
1742	B cell	chr7:63106910-63108014	4.17107	3.0492	3.08382e-05	6.07167e-05
1743	B cell	chr3:88372642-88373632	4.17088	0.729046	3.06605e-05	6.03893e-05
1744	B cell	chr5:72647371-72648241	4.17	1.93603	3.09119e-05	6.08504e-05
1745	B cell	chr18:3012077-3012905	4.16815	2.63537	3.11488e-05	6.12838e-05
1746	B cell	chr17:21535262-21536087	4.16779	0.815112	3.11495e-05	6.12838e-05
1747	B cell	chr6:126644403-126645320	4.166	2.05572	3.14152e-05	6.17894e-05
1748	B cell	chr6:85332794-85333704	4.16537	0.854199	3.14071e-05	6.17793e-05
1749	B cell	chr19:26892552-26893500	4.16195	3.24153	3.20855e-05	6.30783e-05
1750	B cell	chr10:32889650-32890453	4.1618	1.19066	3.19272e-05	6.27731e-05
1751	B cell	chr11:102296630-102297396	4.15703	0.236106	3.25691e-05	6.40172e-05
1752	B cell	chr7:19830480-19831341	4.15561	0.770858	3.27838e-05	6.44153e-05
1753	B cell	chr16:84702938-84703738	4.154	1.32623	3.30664e-05	6.49525e-05
1754	B cell	chr7:114415880-114416740	4.1515	1.17495	3.3424e-05	6.56243e-05
1755	B cell	chr13:119597595-119598382	4.15115	0.24407	3.34178e-05	6.56182e-05
1756	B cell	chr1:69277151-69278041	4.15097	2.7189	3.36157e-05	6.59763e-05
1757	B cell	chr2:162636195-162637043	4.15063	1.7052	3.35227e-05	6.58059e-05
1758	B cell	chrX:73798108-73799043	4.1501	2.15194	3.36882e-05	6.61123e-05
1759	B cell	chr8:87155635-87156528	4.14729	3.30377	3.41896e-05	6.70839e-05
1760	B cell	chr2:38664164-38665125	4.14612	3.17006	3.43413e-05	6.73753e-05
1761	B cell	chr11:62693103-62693824	4.14481	3.03394	3.45044e-05	6.76765e-05
1762	B cell	chr8:107292967-107293814	4.1446	0.202665	3.43789e-05	6.74428e-05
1763	B cell	chr1:90980242-90981183	4.14459	2.7232	3.4542e-05	6.77438e-05
1764	B cell	chr3:138489042-138489917	4.14437	0.1561	3.44126e-05	6.75027e-05
1765	B cell	chr3:111401922-111402786	4.14405	3.47045	3.4694e-05	6.80231e-05
1766	B cell	chr12:117427214-117427876	4.14206	2.89463	3.49167e-05	6.84469e-05
1767	B cell	chr3:125675240-125676129	4.14096	2.95778	3.5105e-05	6.88098e-05
1768	B cell	chr3:21952601-21953740	4.13951	2.27648	3.53073e-05	6.91871e-05
1769	B cell	chr15:73716038-73717362	4.13946	2.04664	3.52533e-05	6.90941e-05
1770	B cell	chr5:139797651-139798493	4.13892	1.35748	3.52638e-05	6.91082e-05
1771	B cell	chr4:45798678-45799807	4.13681	1.70496	3.56457e-05	6.98112e-05
1772	B cell	chr17:23328846-23329794	4.13558	1.74617	3.58544e-05	7.02134e-05
1773	B cell	chr3:100797216-100798097	4.13507	2.95844	3.60541e-05	7.05981e-05
1774	B cell	chr19:43440946-43441813	4.12962	2.61654	3.68824e-05	7.21797e-05
1775	B cell	chr13:19177498-19178281	4.12808	3.30057	3.7203e-05	7.27803e-05
1776	B cell	chr9:82484063-82485156	4.12502	2.75347	3.7609e-05	7.35473e-05
1777	B cell	chr13:37827312-37828040	4.12439	0.361079	3.75358e-05	7.3411e-05
1778	B cell	chr13:113007246-113008927	4.12373	2.56219	3.78385e-05	7.39825e-05
1779	B cell	chr4:97996863-97997685	4.12329	2.48231	3.78829e-05	7.40554e-05
1780	B cell	chr1:43357983-43358907	4.12306	2.40583	3.78555e-05	7.40087e-05
1781	B cell	chr15:103213629-103214464	4.11817	1.19125	3.86227e-05	7.54597e-05
1782	B cell	chr11:35088985-35089719	4.11754	2.56926	3.88202e-05	7.58386e-05
1783	B cell	chr9:64670558-64671508	4.11597	2.01261	3.90905e-05	7.63102e-05
1784	B cell	chr11:115491213-115492154	4.11528	0.318069	3.90484e-05	7.62492e-05
1785	B cell	chr18:72348559-72349646	4.11369	2.76857	3.94515e-05	7.70078e-05
1786	B cell	chr2:43786843-43787787	4.11349	3.16492	3.96001e-05	7.72837e-05
1787	B cell	chr13:68588020-68588924	4.1103	2.58511	4.00465e-05	7.81405e-05
1788	B cell	chr18:74567665-74568586	4.10897	2.67095	4.02955e-05	7.86045e-05
1789	B cell	chr5:31240637-31241412	4.10891	0.222649	4.0139e-05	7.83136e-05
1790	B cell	chr11:102276142-102277343	4.10821	2.03496	4.04057e-05	7.87977e-05
1791	B cell	chr9:64178930-64179818	4.10631	0.455095	4.05912e-05	7.91447e-05
1792	B cell	chr4:127125662-127126545	4.10395	0.445892	4.10085e-05	7.99363e-05
1793	B cell	chr7:143466065-143466941	4.1039	1.56257	4.10916e-05	8.00909e-05
1794	B cell	chr9:76304891-76305854	4.10241	2.66941	4.14943e-05	8.08385e-05
1795	B cell	chr16:6532188-6533164	4.10193	1.39692	4.14767e-05	8.08191e-05
1796	B cell	chr6:55335843-55336791	4.10176	1.50501	4.14889e-05	8.08355e-05
1797	B cell	chr11:67007849-67008802	4.1014	2.00913	4.15532e-05	8.09458e-05
1798	B cell	chr5:74194769-74195672	4.10133	0.16798	4.14704e-05	8.08142e-05
1799	B cell	chr15:89841351-89842240	4.1012	3.6282	4.17882e-05	8.1396e-05
1800	B cell	chr2:113363558-113364446	4.10099	3.49571	4.18226e-05	8.14481e-05
1801	B cell	chr9:65579746-65580660	4.09914	0.269866	4.18643e-05	8.15218e-05
1802	B cell	chr14:74884043-74884983	4.09766	2.10861	4.22764e-05	8.23014e-05
1803	B cell	chr19:46003152-46004008	4.09731	1.51934	4.22584e-05	8.22739e-05
1804	B cell	chr10:128376599-128377531	4.09723	0.418792	4.22293e-05	8.2225e-05
1805	B cell	chr8:71676080-71676893	4.09721	1.72302	4.23663e-05	8.24689e-05
1806	B cell	chr5:109844597-109845468	4.09642	2.29361	4.25067e-05	8.27193e-05
1807	B cell	chr7:117494624-117495492	4.0959	2.38901	4.26041e-05	8.29012e-05
1808	B cell	chr7:123500148-123501014	4.0955	2.16057	4.26235e-05	8.29313e-05
1809	B cell	chr8:95667973-95668955	4.0944	3.27768	4.29443e-05	8.35324e-05
1810	B cell	chr11:96265700-96266632	4.09387	2.04563	4.29357e-05	8.35234e-05
1811	B cell	chr8:77143015-77143908	4.0935	3.2456	4.31441e-05	8.38824e-05
1812	B cell	chr1:54896235-54897128	4.0932	2.90685	4.32492e-05	8.40791e-05
1813	B cell	chr2:54435845-54436747	4.09151	1.91511	4.33225e-05	8.42138e-05
1814	B cell	chr2:153527854-153528639	4.09143	1.44887	4.33666e-05	8.42918e-05
1815	B cell	chr1:136007493-136008294	4.0908	2.2802	4.34974e-05	8.45383e-05
1816	B cell	chr9:99763262-99764204	4.09015	3.05854	4.37877e-05	8.50868e-05
1817	B cell	chr9:64810928-64811756	4.08657	0.22261	4.41934e-05	8.58595e-05
1818	B cell	chr5:15590564-15592077	4.08268	2.59426	4.51264e-05	8.76317e-05
1819	B cell	chr17:70904836-70905458	4.07947	2.91616	4.57661e-05	8.88495e-05
1820	B cell	chr5:73904090-73905005	4.07902	3.28565	4.59268e-05	8.9137e-05
1821	B cell	chr4:141848789-141849584	4.0781	2.65329	4.60757e-05	8.94095e-05
1822	B cell	chr15:84231598-84232603	4.07619	1.04881	4.62451e-05	8.97216e-05
1823	B cell	chr1:133744489-133745348	4.07566	1.5218	4.63401e-05	8.98977e-05
1824	B cell	chr16:29947294-29948230	4.07448	0.487773	4.65809e-05	9.03317e-05
1825	B cell	chr5:86870223-86871400	4.07442	2.49832	4.674e-05	9.0632e-05
1826	B cell	chr4:135183391-135184580	4.0728	3.31701	4.71821e-05	9.14557e-05
1827	B cell	chr5:116420483-116421309	4.07273	1.71809	4.70524e-05	9.12293e-05
1828	B cell	chr17:5970244-5970957	4.0727	2.77404	4.71e-05	9.13132e-05
1829	B cell	chr11:12416708-12417636	4.07227	2.16717	4.71596e-05	9.14204e-05
1830	B cell	chr19:57452544-57453420	4.07069	2.36639	4.75511e-05	9.21541e-05
1831	B cell	chr2:34829773-34830461	4.06904	3.51893	4.79607e-05	9.29308e-05
1832	B cell	chr6:33484366-33485129	4.06864	3.21768	4.80276e-05	9.30518e-05
1833	B cell	chr3:152568593-152569530	4.0669	2.62328	4.83016e-05	9.3557e-05
1834	B cell	chr9:44717547-44718463	4.0663	1.8027	4.8292e-05	9.35468e-05
1835	B cell	chr5:100158826-100159740	4.06193	2.31452	4.93754e-05	9.56193e-05
1836	B cell	chrX:153950675-153951438	4.06047	2.38485	4.96409e-05	9.60894e-05
1837	B cell	chr10:93376552-93377396	4.06044	2.80386	4.9654e-05	9.61059e-05
1838	B cell	chr7:89773531-89774390	4.06004	1.80876	4.95793e-05	9.5979e-05
1839	B cell	chr16:10398763-10399755	4.05921	2.89201	4.99475e-05	9.66564e-05
1840	B cell	chr5:33444006-33444875	4.05706	2.77555	5.03623e-05	9.74323e-05
1841	B cell	chr4:111439936-111440870	4.05624	2.67399	5.05448e-05	9.77763e-05
1842	B cell	chr5:15672842-15673741	4.05611	2.74698	5.05562e-05	9.77896e-05
1843	B cell	chr3:8786275-8787001	4.05562	3.49906	5.07781e-05	9.81918e-05
1844	B cell	chrX:147298038-147298892	4.05561	1.67548	5.05732e-05	9.78134e-05
1845	B cell	chr6:122874051-122874960	4.05494	1.11019	5.06658e-05	9.79835e-05
1846	B cell	chr7:63212097-63212918	4.05222	1.76295	5.12652e-05	9.91155e-05
1847	B cell	chr1:37468849-37469842	4.05198	3.51993	5.15896e-05	9.97061e-05
1848	B cell	chr15:9677489-9678410	4.05179	2.55462	5.14502e-05	9.94549e-05
1849	B cell	chr7:112615024-112615887	4.05113	2.15537	5.15646e-05	9.9667e-05
1850	B cell	chrX:169983740-169984400	4.05073	2.54461	5.18126e-05	0.000100119
1851	B cell	chr11:87461398-87462133	4.05056	1.57197	5.17083e-05	9.99265e-05
1852	B cell	chr15:80243077-80243844	4.04962	4.27519	5.21726e-05	0.000100787
1853	B cell	chr14:62292365-62293343	4.04929	1.43313	5.19378e-05	0.000100352
1854	B cell	chr4:34935458-34936260	4.04898	2.99186	5.20912e-05	0.000100639
1855	B cell	chr7:26779524-26780425	4.04733	2.14507	5.24481e-05	0.00010131
1856	B cell	chr9:67830860-67831665	4.04666	2.39213	5.26825e-05	0.000101753
1857	B cell	chr18:5342716-5343731	4.04555	2.43075	5.28714e-05	0.000102081
1858	B cell	chr13:74009000-74009852	4.04487	0.903778	5.28715e-05	0.000102081
1859	B cell	chr5:73685827-73686591	4.04209	1.96741	5.36051e-05	0.000103478
1860	B cell	chr9:124440097-124440911	4.04106	1.7092	5.38027e-05	0.000103841
1861	B cell	chr3:134085682-134086659	4.041	2.93173	5.39914e-05	0.000104177
1862	B cell	chr6:6955564-6956416	4.04089	1.89364	5.38853e-05	0.000103981
1863	B cell	chr18:3495139-3495980	4.03911	1.8666	5.42877e-05	0.00010471
1864	B cell	chr7:16022780-16023635	4.03867	1.4136	5.42633e-05	0.000104673
1865	B cell	chr15:100198763-100199546	4.03865	3.39031	5.45423e-05	0.000105192
1866	B cell	chr4:64856564-64857557	4.03672	3.12642	5.50225e-05	0.000106069
1867	B cell	chr1:6945566-6946648	4.03571	2.90804	5.52262e-05	0.000106423
1868	B cell	chr5:120588320-120589214	4.0351	0.297226	5.50691e-05	0.000106149
1869	B cell	chr12:19288204-19289033	4.03487	2.8962	5.53931e-05	0.000106706
1870	B cell	chr7:102564944-102565863	4.03423	1.63383	5.53812e-05	0.000106693
1871	B cell	chr11:26209796-26210807	4.03251	1.87194	5.58811e-05	0.000107607
1872	B cell	chr17:67696801-67697674	4.03227	2.0781	5.58286e-05	0.000107515
1873	B cell	chr6:114697653-114698342	4.02927	1.5952	5.65745e-05	0.000108902
1874	B cell	chr7:65082748-65083559	4.02898	3.01785	5.68437e-05	0.0001094
1875	B cell	chr19:42779393-42780295	4.02659	1.22575	5.71447e-05	0.00010997
1876	B cell	chr7:79148504-79149541	4.02654	2.02072	5.72396e-05	0.000110132
1877	B cell	chr8:105297241-105298172	4.0264	0.874786	5.71815e-05	0.00011003
1878	B cell	chr5:15061991-15062907	4.02408	3.84111	5.8075e-05	0.000111699
1879	B cell	chr3:16445192-16446125	4.02265	3.57537	5.83352e-05	0.000112159
1880	B cell	chr17:26011748-26012691	4.02002	1.0348	5.87812e-05	0.000113006
1881	B cell	chr14:74948699-74949462	4.01929	2.92956	5.92276e-05	0.000113812
1882	B cell	chr4:91180235-91181202	4.01912	2.25265	5.91945e-05	0.000113759
1883	B cell	chr2:113093269-113094123	4.01575	2.75167	6.00699e-05	0.00011542
1884	B cell	chr13:47202252-47203268	4.01438	1.80415	6.03602e-05	0.000115968
1885	B cell	chr18:12358140-12359009	4.0134	3.49561	6.07409e-05	0.000116667
1886	B cell	chr17:35429012-35429883	4.01228	3.26682	6.09944e-05	0.000117133
1887	B cell	chr3:114832901-114833958	4.01181	2.80647	6.10607e-05	0.000117249
1888	B cell	chr3:145758508-145759271	4.0083	1.00879	6.17633e-05	0.000118577
1889	B cell	chr9:40963752-40964474	4.00647	3.47067	6.25552e-05	0.000120054
1890	B cell	chr15:19976384-19977642	4.00635	2.77591	6.2474e-05	0.000119909
1891	B cell	chr7:144861735-144862653	4.00249	2.65857	6.34708e-05	0.000121744
1892	B cell	chr11:114764783-114765663	4.00082	2.37657	6.39236e-05	0.000122591
1893	B cell	chr8:4339370-4340245	4.00066	1.9182	6.39203e-05	0.000122591
1894	B cell	chr6:48271141-48271907	4.00041	3.51067	6.41578e-05	0.000123018
1895	B cell	chr2:180063611-180064578	3.99964	3.57624	6.4418e-05	0.000123505
1896	B cell	chr4:154943977-154944853	3.9976	0.832089	6.45489e-05	0.000123745
1897	B cell	chr7:140821523-140822423	3.99604	2.7027	6.53278e-05	0.000125204
1898	B cell	chr2:33256513-33257452	3.99558	2.79634	6.54305e-05	0.00012539
1899	B cell	chr10:21022879-21023702	3.99558	3.19298	6.54706e-05	0.000125444
1900	B cell	chr13:30946754-30947801	3.99539	3.06325	6.54672e-05	0.000125444
1901	B cell	chr1:54740758-54741688	3.99454	2.50158	6.5591e-05	0.000125663
1902	B cell	chr6:55272759-55273691	3.99352	2.58105	6.59926e-05	0.000126421
1903	B cell	chr10:51677297-51678310	3.9928	2.54845	6.61968e-05	0.000126801
1904	B cell	chr1:130422389-130423355	3.99171	2.50296	6.64213e-05	0.000127208
1905	B cell	chr5:146844576-146845501	3.99082	0.343479	6.64149e-05	0.000127207
1906	B cell	chr11:119321611-119322306	3.99076	2.47529	6.66418e-05	0.000127607
1907	B cell	chr11:87010292-87011126	3.98935	1.23437	6.69275e-05	0.000128131
1908	B cell	chr2:141921673-141922766	3.98802	2.41912	6.74627e-05	0.000129132
1909	B cell	chr4:147305368-147305992	3.98681	2.63731	6.78681e-05	0.000129884
1910	B cell	chr3:69708732-69709762	3.98393	3.39256	6.88016e-05	0.000131623
1911	B cell	chr7:54891706-54892590	3.98159	3.5697	6.9396e-05	0.0001327
1912	B cell	chr14:70167618-70168398	3.98136	0.509129	6.91114e-05	0.000132192
1913	B cell	chr19:15997795-15998766	3.981	1.0868	6.92773e-05	0.000132497
1914	B cell	chr7:98164897-98165786	3.9802	1.68661	6.95722e-05	0.000133018
1915	B cell	chr3:86103431-86104323	3.97835	2.9372	7.02684e-05	0.00013432
1916	B cell	chr10:89872552-89873562	3.97779	2.10752	7.03569e-05	0.000134477
1917	B cell	chr2:82052930-82054193	3.97749	2.07249	7.04449e-05	0.000134633
1918	B cell	chr9:64093923-64094836	3.97683	2.20956	7.06075e-05	0.000134919
1919	B cell	chr18:11351809-11352758	3.97572	1.49807	7.08835e-05	0.00013541
1920	B cell	chr12:72945427-72946257	3.97495	2.19009	7.13267e-05	0.00013622
1921	B cell	chr18:82549394-82550308	3.97476	2.2893	7.12837e-05	0.00013615
1922	B cell	chr10:94840927-94841763	3.97237	1.81078	7.18546e-05	0.000137203
1923	B cell	chr5:120490553-120491436	3.97187	2.33941	7.21674e-05	0.000137775
1924	B cell	chr16:47643947-47645026	3.9713	2.72981	7.2384e-05	0.000138164
1925	B cell	chr2:84424909-84425717	3.97104	1.29964	7.23092e-05	0.000138033
1926	B cell	chr9:104574291-104575100	3.97068	2.61505	7.25535e-05	0.000138475
1927	B cell	chr11:59632746-59633695	3.96733	2.57919	7.35751e-05	0.000140374
1928	B cell	chr1:136526963-136527840	3.96698	3.11393	7.38025e-05	0.00014077
1929	B cell	chr16:29754559-29755337	3.96668	2.33248	7.37743e-05	0.000140729
1930	B cell	chr4:147438413-147439263	3.96624	3.14792	7.4056e-05	0.00014124
1931	B cell	chr6:128504252-128505193	3.96546	2.99884	7.41781e-05	0.000141461
1932	B cell	chr8:90347870-90348736	3.96483	1.88892	7.42418e-05	0.000141569
1933	B cell	chr14:60510864-60511846	3.96268	3.28186	7.51284e-05	0.000143208
1934	B cell	chr13:96118346-96119259	3.96214	2.43712	7.51202e-05	0.000143205
1935	B cell	chr3:32616203-32617028	3.96167	1.88484	7.51636e-05	0.000143262
1936	B cell	chr14:73089227-73090068	3.96023	2.16707	7.58777e-05	0.000144597
1937	B cell	chr15:14484719-14485898	3.95872	2.76113	7.63246e-05	0.000145394
1938	B cell	chr9:61248391-61249389	3.95853	2.40941	7.62909e-05	0.000145345
1939	B cell	chr4:45107653-45108573	3.95797	1.5952	7.633e-05	0.000145394
1940	B cell	chr2:83748302-83749465	3.95747	2.01301	7.65492e-05	0.000145798
1941	B cell	chr3:123371739-123372481	3.95742	1.88345	7.66698e-05	0.000146015
1942	B cell	chr10:60346535-60347396	3.95692	1.27072	7.67513e-05	0.000146157
1943	B cell	chr18:52435851-52436893	3.95586	2.31077	7.71611e-05	0.000146897
1944	B cell	chr17:59012767-59013506	3.95247	2.10479	7.81706e-05	0.000148766
1945	B cell	chr10:24682362-24683273	3.95202	2.31886	7.83571e-05	0.000149107
1946	B cell	chr16:84247109-84248041	3.95195	2.79657	7.85595e-05	0.000149479
1947	B cell	chr6:39278102-39279009	3.95038	2.44456	7.89531e-05	0.000150201
1948	B cell	chr17:35440105-35440892	3.95004	2.32334	7.90025e-05	0.000150281
1949	B cell	chr7:19326232-19326818	3.94857	1.82484	7.94863e-05	0.000151161
1950	B cell	chr4:149557758-149558642	3.94852	1.47703	7.93338e-05	0.000150884
1951	B cell	chr9:95637374-95638245	3.94541	1.66795	8.05419e-05	0.000153113
1952	B cell	chr15:83925187-83926050	3.94317	2.90338	8.1388e-05	0.000154666
1953	B cell	chr7:47938219-47939122	3.94224	3.06988	8.17542e-05	0.000155348
1954	B cell	chr13:63217415-63218030	3.94034	3.74445	8.25685e-05	0.000156824
1955	B cell	chr7:63624939-63626022	3.94019	2.77497	8.23672e-05	0.00015647
1956	B cell	chr6:49821930-49823153	3.9379	1.93839	8.30582e-05	0.000157712
1957	B cell	chr13:55329472-55330396	3.93741	1.43362	8.31904e-05	0.000157935
1958	B cell	chr4:130573518-130574551	3.93439	1.21875	8.422e-05	0.000159789
1959	B cell	chr7:47252515-47253379	3.93418	2.55488	8.44524e-05	0.000160215
1960	B cell	chr16:21575931-21576804	3.93407	2.3015	8.45132e-05	0.000160288
1961	B cell	chr3:100998744-100999395	3.93234	1.09404	8.48711e-05	0.000160952
1962	B cell	chr10:71451184-71452086	3.93187	2.64281	8.52457e-05	0.000161648
1963	B cell	chr6:48664652-48665700	3.93171	2.44742	8.53174e-05	0.000161769
1964	B cell	chr3:102723519-102724321	3.92921	2.57774	8.632e-05	0.000163656
1965	B cell	chr12:100454972-100455890	3.9285	3.20783	8.66282e-05	0.000164196
1966	B cell	chr8:120715031-120715818	3.92845	2.33482	8.64329e-05	0.000163855
1967	B cell	chr8:31031557-31032469	3.92703	2.51536	8.69671e-05	0.000164823
1968	B cell	chr13:32321111-32322123	3.92361	2.36268	8.81791e-05	0.000167105
1969	B cell	chr5:123683932-123684720	3.92219	1.32771	8.85156e-05	0.000167728
1970	B cell	chr7:123030583-123031518	3.92015	1.35761	8.94378e-05	0.00016943
1971	B cell	chr12:112146004-112146940	3.91857	1.5712	8.99269e-05	0.000170341
1972	B cell	chr3:23746144-23747012	3.91786	3.1139	9.04248e-05	0.000171269
1973	B cell	chr5:137178986-137180156	3.9166	2.81777	9.09204e-05	0.000172189
1974	B cell	chr7:44744929-44745774	3.9137	2.32298	9.19966e-05	0.000174152
1975	B cell	chr10:20589673-20590572	3.91325	2.06871	9.19875e-05	0.000174151
1976	B cell	chr13:117311374-117312258	3.91323	2.51602	9.20358e-05	0.000174211
1977	B cell	chr13:78163139-78163986	3.91173	1.29571	9.25198e-05	0.000175096
1978	B cell	chr8:11324529-11325413	3.91088	1.93294	9.29538e-05	0.000175886
1979	B cell	chr15:84972869-84973793	3.91044	1.95182	9.31396e-05	0.000176206
1980	B cell	chr11:114769770-114770640	3.90957	2.15111	9.33226e-05	0.000176536
1981	B cell	chr11:76647087-76647983	3.90941	1.3935	9.33964e-05	0.00017666
1982	B cell	chr10:59072085-59073307	3.90715	2.20385	9.45814e-05	0.000178853
1983	B cell	chr8:98881882-98882911	3.90602	3.07531	9.50689e-05	0.000179743
1984	B cell	chr3:96463743-96464629	3.90476	3.79679	9.56432e-05	0.000180732
1985	B cell	chr7:116307337-116308019	3.90469	2.23648	9.54038e-05	0.00018036
1986	B cell	chr3:102023152-102024107	3.90423	2.70283	9.56265e-05	0.000180726
1987	B cell	chr5:114702452-114703516	3.90387	2.26964	9.56318e-05	0.000180726
1988	B cell	chr13:92652974-92653651	3.90306	2.77168	9.60856e-05	0.000181503
1989	B cell	chr5:145930851-145931615	3.9029	2.05159	9.60431e-05	0.000181439
1990	B cell	chr13:63272393-63273254	3.90241	1.34985	9.60356e-05	0.000181439
1991	B cell	chr5:89883055-89883934	3.89954	1.86666	9.73185e-05	0.000183749
1992	B cell	chr9:40730478-40731412	3.89825	2.71906	9.80294e-05	0.000185026
1993	B cell	chr13:23141334-23142217	3.89821	1.75408	9.79736e-05	0.000184937
1994	B cell	chr3:85970762-85971638	3.89699	1.46553	9.82219e-05	0.000185356
1995	B cell	chr4:146924930-146925766	3.89506	0.81774	9.90175e-05	0.000186807
1996	B cell	chr15:59397064-59397979	3.89455	2.06306	9.93522e-05	0.000187388
1997	B cell	chr13:5870215-5870903	3.89393	2.33343	9.97212e-05	0.000188051
1998	B cell	chr1:93506905-93507751	3.8939	1.18918	9.95854e-05	0.000187811
[truncated: 96,683 more rows]
