# Supplementary material for: The single-cell transcriptomic atlas iPain identifies senescence of nociceptors as a therapeutical target for chronic pain treatment
Source: Nat Commun. 2024 Oct 4;15:8585. doi: 10.1038/s41467-024-52052-8 (PMC11450014; doi:10.1038/s41467-024-52052-8)
Supplement: Supplementary file 7 — Supplementary Data 4 [file 41467_2024_52052_MOESM7_ESM.xlsx]

## Sheet: Sheet1
group	names	scores	logfoldchanges	pvals	pvals_adj
woPain	Mgat4a	323.931	1.90852	0	0
woPain	Clgn	315.073	1.604	0	0
woPain	Caskin1	307.07	1.70457	0	0
woPain	Kcnb1	286.268	1.74444	0	0
woPain	Slc45a3	278.392	1.94941	0	0
woPain	Gm13425	276.746	1.56204	0	0
woPain	Atp1b3	267.735	3.44923	0	0
woPain	Ubash3b	267.57	1.80274	0	0
woPain	Pik3ip1	263.01	1.2798	0	0
woPain	Bpnt1	259.357	1.25035	0	0
woPain	Ncald	251.765	2.14815	0	0
woPain	Mef2d	250.918	0.933447	0	0
woPain	Tmem151b	249.216	1.69567	0	0
woPain	Jph4	248.653	2.14364	0	0
woPain	F2rl2	244.647	2.27966	0	0
woPain	Shc1	243.069	1.7507	0	0
woPain	Sprn	242.611	1.11559	0	0
woPain	Hdac11	239.916	1.39254	0	0
woPain	Gpr35	237.733	1.62569	0	0
woPain	Tspan2	237.657	1.72443	0	0
woPain	Osbpl3	235.084	2.54774	0	0
woPain	Nipal3	234.747	2.17993	0	0
woPain	Mal2	234.565	2.98654	0	0
woPain	Bnip3	233.147	1.67975	0	0
woPain	Trim30c	230.579	35.8224	0	0
woPain	4933431E20Rik	228.816	1.31314	0	0
woPain	Trib2	228.703	2.59281	0	0
woPain	Chrnb3	227.627	3.16866	0	0
woPain	Gnao1	226.265	3.1797	0	0
woPain	Usp20	224.92	1.51614	0	0
woPain	Mgat3	223.333	1.76634	0	0
woPain	Chrna6	223.108	2.99671	0	0
woPain	Nedd4l	222.996	2.04438	0	0
woPain	Cacna2d2	222.919	1.58983	0	0
woPain	Dab2ip	222.516	1.22429	0	0
woPain	Pacsin1	222.224	1.96909	0	0
woPain	Ppp1r1c	220.812	4.06441	0	0
woPain	Crebrf	219.941	1.37894	0	0
woPain	2510009E07Rik	219.318	1.88749	0	0
woPain	Kcnab2	218.847	2.08657	0	0
woPain	Frmpd1	218.719	1.71481	0	0
woPain	Ldb2	217.725	2.78131	0	0
woPain	Pqlc3	217.391	1.38268	0	0
woPain	Kbtbd11	216.165	2.51831	0	0
woPain	Prkce	215.916	1.92986	0	0
woPain	Serpina3g	215.383	2.4468	0	0
woPain	Elovl6	214.838	1.27802	0	0
woPain	Dusp15	214.177	1.83223	0	0
woPain	Sertad4	213.469	1.39198	0	0
woPain	Unkl	213.423	1.08002	0	0
woPain	Prr5	212.445	1.35912	0	0
woPain	Stt3b	212.176	1.05373	0	0
woPain	Oprl1	211.684	1.62277	0	0
woPain	Nap1l5	210.968	3.49546	0	0
woPain	Igf1r	210.44	1.45196	0	0
woPain	Lhfpl4	209.16	1.25917	0	0
woPain	Srebf2	208.385	0.800283	0	0
woPain	Eepd1	207.549	1.96038	0	0
woPain	Nwd2	207.144	2.02924	0	0
woPain	Zdhhc21	206.915	1.04579	0	0
woPain	Jade2	206.096	1.32731	0	0
woPain	Dzank1	205.851	1.17024	0	0
woPain	Ccser2	205.169	1.46317	0	0
woPain	Trappc2	205.14	1.36371	0	0
woPain	Slc9a6	204.546	1.36427	0	0
woPain	Eml1	203.921	2.36126	0	0
woPain	Rassf5	203.896	1.09239	0	0
woPain	Nudt16l1	203.879	1.09813	0	0
woPain	Mxd4	203.733	1.03575	0	0
woPain	Parm1	203.496	2.36651	0	0
woPain	Ppfia4	203.442	1.14945	0	0
woPain	Fgf13	203.441	6.47585	0	0
woPain	Svip	203.096	1.30597	0	0
woPain	Spock2	203.023	1.90444	0	0
woPain	Prkcd	202.616	1.88058	0	0
woPain	Plekha6	202.493	1.80239	0	0
woPain	Herc3	201.982	1.11374	0	0
woPain	Slc29a1	201.559	1.47717	0	0
woPain	Araf	201.511	1.50204	0	0
woPain	Samd14	200.951	1.48526	0	0
woPain	Isl2	200.746	2.67942	0	0
woPain	Dok4	200.628	1.55934	0	0
woPain	Tro	199.906	0.919242	0	0
woPain	Pygb	199.652	1.27992	0	0
woPain	Ccdc28b	199.365	1.33744	0	0
woPain	Gm35438-1	197.021	20.5626	0	0
woPain	Gpd1l	196.438	1.33947	0	0
woPain	Mink1	196.331	1.16412	0	0
woPain	Jph3	196.207	1.2422	0	0
woPain	Crebl2	196.074	1.23981	0	0
woPain	Dmtn	195.727	0.804449	0	0
woPain	Entpd3	195.459	1.08649	0	0
woPain	Dnajc6	194.756	1.5396	0	0
woPain	Zer1	194.533	0.822507	0	0
woPain	Gpr155	194.529	1.14952	0	0
woPain	Smarca1	194.487	1.35926	0	0
woPain	Plxnd1	194.254	1.18204	0	0
woPain	Syt9	193.298	1.23092	0	0
woPain	Ar	192.752	1.59907	0	0
woPain	Ank1	192.577	1.43025	0	0
woPain	Limk1	192.455	1.17251	0	0
woPain	Rab3c	192.021	1.25256	0	0
woPain	Ndrg4	191.997	3.58985	0	0
woPain	Gm20300	191.862	1.32179	0	0
woPain	Wipf3	191.576	2.59577	0	0
woPain	Vegfb	190.576	2.26696	0	0
woPain	Dgkg	190.197	1.53289	0	0
woPain	Pgm2l1	190.156	1.82969	0	0
woPain	Pirt	189.411	3.57717	0	0
woPain	Rnf208	188.745	1.58047	0	0
woPain	Mat2b	188.649	1.07811	0	0
woPain	Pabpc5	188.586	1.01696	0	0
woPain	Stxbp1	188.509	1.94243	0	0
woPain	Dut	188.136	1.30695	0	0
woPain	C77080	188.076	0.874242	0	0
woPain	Hrh3	187.904	1.73437	0	0
woPain	Gtf2i	187.758	0.750794	0	0
woPain	Hacd3	187.708	0.810234	0	0
woPain	Tle1	187.695	1.45034	0	0
woPain	Fam189b	186.42	2.48492	0	0
woPain	G3bp2	186.236	1.71488	0	0
woPain	Scn10a	186.202	3.1174	0	0
woPain	Agfg2	186.187	0.922513	0	0
woPain	Lrrc75b	185.871	1.36355	0	0
woPain	Scn11a	185.636	2.7193	0	0
woPain	Mgat4b	185.213	1.27469	0	0
woPain	Pitpnm2	184.71	1.24709	0	0
woPain	Dnajb14	184.685	0.788671	0	0
woPain	Tmem255a	184.147	3.28747	0	0
woPain	Snap25	183.731	3.0779	0	0
woPain	Cds2	183.714	2.30163	0	0
woPain	B3gnt8	183.344	1.07225	0	0
woPain	Tmem229a	183.319	2.05472	0	0
woPain	Arhgef25	182.91	0.957094	0	0
woPain	Nptx2	182.666	1.47499	0	0
woPain	Pianp	182.615	1.79446	0	0
woPain	Rhobtb2	182.437	0.874354	0	0
woPain	Fstl1	182.19	9.17922	0	0
woPain	Tshz2	181.813	5.54067	0	0
woPain	Ip6k1	181.795	0.739431	0	0
woPain	Amigo3	181.761	1.69801	0	0
woPain	Irf2bpl	181.637	0.971122	0	0
woPain	Cd47	181.484	2.36647	0	0
woPain	Csrnp3	181.441	1.47944	0	0
woPain	Icmt	181.344	1.18324	0	0
woPain	Map7	181.013	1.49032	0	0
woPain	Itfg1	180.76	1.00467	0	0
woPain	Sgpp2	180.575	1.2145	0	0
woPain	Snx11	180.531	0.870196	0	0
woPain	Cxxc4	180.156	1.15226	0	0
woPain	Psd	179.804	1.88038	0	0
woPain	Hist2h2ab	179.413	0.917929	0	0
woPain	Haus4	178.907	1.33558	0	0
woPain	Ptpn9	178.855	1.31247	0	0
woPain	Dgkz	178.75	3.24115	0	0
woPain	Ocrl	178.18	0.934342	0	0
woPain	Tex2	177.64	1.11714	0	0
woPain	Pnma2	177.41	0.844707	0	0
woPain	Limd2	177.324	1.40625	0	0
woPain	Phf24	177.061	4.21023	0	0
woPain	Tmtc1	176.936	1.18476	0	0
woPain	Fndc5	176.758	2.17659	0	0
woPain	Peg3	176.498	2.28925	0	0
woPain	Syngr3	176.456	0.925988	0	0
woPain	Coro2b	175.837	0.607089	0	0
woPain	Tln2	175.793	1.92458	0	0
woPain	Enoph1	175.656	0.803079	0	0
woPain	Kcnb2	175.359	2.48679	0	0
woPain	Bag2	174.943	1.33181	0	0
woPain	Epdr1	174.728	1.3219	0	0
woPain	Creb3l1	174.718	1.06821	0	0
woPain	Ampd2	174.712	0.80329	0	0
woPain	Ogfrl1	174.285	2.08182	0	0
woPain	1700019D03Rik	174.065	1.43198	0	0
woPain	B4galt6	173.886	1.48213	0	0
woPain	Elavl4	173.708	1.76217	0	0
woPain	Sgpp1	173.566	0.880758	0	0
woPain	Gprasp1	173.559	1.34339	0	0
woPain	Nrbp2	173.318	1.33648	0	0
woPain	Kif5a	173.179	1.60733	0	0
woPain	Mpped2	173.128	1.75248	0	0
woPain	Amph	173.065	1.14247	0	0
woPain	Nfic	173.061	1.22706	0	0
woPain	Ephx1	172.777	1.55964	0	0
woPain	Tspyl1	172.64	1.03204	0	0
woPain	Grin1	172.468	1.10175	0	0
woPain	Ppp1r21	172.462	0.823796	0	0
woPain	Zbtb4	172.278	0.721072	0	0
woPain	Gfod1	172.253	0.764336	0	0
woPain	Camk2b	172.205	1.48366	0	0
woPain	Camta1	172.093	1.24249	0	0
woPain	Pura	171.972	1.93199	0	0
woPain	Kcnd1	171.875	1.53857	0	0
woPain	Atp8a1	171.826	2.15072	0	0
woPain	Cadm1	171.773	2.65069	0	0
woPain	Nap1l3	171.497	0.951783	0	0
woPain	Mapt	171.412	1.4475	0	0
woPain	Cdkl2	171.287	1.08346	0	0
woPain	Nmb	171.251	2.39495	0	0
woPain	Gm11775	171.072	6.2447	0	0
woPain	Angel1	171.02	1.00593	0	0
woPain	Eif5a2	170.861	1.25802	0	0
woPain	Nsf	170.859	1.1733	0	0
woPain	Rap2c	170.834	1.12185	0	0
woPain	Inpp5k	170.815	0.809308	0	0
woPain	Pclo	170.288	1.27432	0	0
woPain	Mid1ip1	170.206	1.71414	0	0
woPain	Tomm34	170.064	0.698363	0	0
woPain	Nrn1	170.029	6.31879	0	0
woPain	Gnal	169.921	2.37314	0	0
woPain	Gabrg2	169.87	1.14248	0	0
woPain	Slc48a1	169.732	1.50253	0	0
woPain	Cyth1	169.583	1.02686	0	0
woPain	Hcrtr1	169.505	1.63485	0	0
woPain	Nol4l	169.432	0.964483	0	0
woPain	Rnf19a	169.36	1.41428	0	0
woPain	Magi3	169.28	1.61541	0	0
woPain	Cpne3	169.28	3.02873	0	0
woPain	Gnaq	169.088	2.77965	0	0
woPain	Ccdc141	168.743	2.36512	0	0
woPain	Vstm2l	168.622	2.65755	0	0
woPain	A3galt2	168.591	2.11206	0	0
woPain	Pfkm	168.554	0.903078	0	0
woPain	9330182L06Rik	168.217	1.14917	0	0
woPain	Hdac5	167.966	0.691904	0	0
woPain	Ankrd46	167.859	1.09942	0	0
woPain	Tmx4	167.707	0.900975	0	0
woPain	Tubg2	167.651	0.811456	0	0
woPain	Psen2	167.461	0.79642	0	0
woPain	1500011B03Rik	167.335	1.2814	0	0
woPain	Bace1	167.16	0.647283	0	0
woPain	Scn9a	167.086	1.74511	0	0
woPain	Usp31	166.995	0.960482	0	0
woPain	Nxt2	166.827	0.983412	0	0
woPain	Etnk1	166.621	1.60081	0	0
woPain	Ppp1r2	166.099	5.01114	0	0
woPain	Mapre2	166.065	1.04704	0	0
woPain	Far1	165.171	1.02437	0	0
woPain	Phf1	165.127	0.890597	0	0
woPain	Cacnb3	165.076	1.05003	0	0
woPain	Cdk5r2	165.039	0.816657	0	0
woPain	Vwa5a	164.942	1.65167	0	0
woPain	Rcan3	164.935	1.09796	0	0
woPain	B3glct	164.604	1.4609	0	0
woPain	Stard4	164.544	0.899372	0	0
woPain	Kcnip2	164.45	2.0342	0	0
woPain	Acpp	164.177	3.01084	0	0
woPain	Rtn4rl1	163.594	1.27221	0	0
woPain	Clip3	163.32	1.0225	0	0
woPain	Snapc5	163.124	1.70174	0	0
woPain	Chp1	162.927	0.944349	0	0
woPain	Zfhx2	162.896	0.752517	0	0
woPain	Eps15	162.875	1.28114	0	0
woPain	Tm9sf2	162.862	0.860517	0	0
woPain	Mblac2	162.181	0.99843	0	0
woPain	Gprasp2	161.759	1.71507	0	0
woPain	Dkk3	161.375	1.6589	0	0
woPain	Sirt3	161.343	0.948615	0	0
woPain	Runx1	161.202	1.83458	0	0
woPain	Syngr1	161.078	0.919964	0	0
woPain	Synm	160.798	1.27354	0	0
woPain	Ptms	160.749	2.77333	0	0
woPain	Mapk1	160.647	1.01393	0	0
woPain	Gm16093	160.349	8.8172	0	0
woPain	Ifi206	160.265	31.3851	0	0
woPain	Pigf	159.942	1.18363	0	0
woPain	Pten	159.836	1.95249	0	0
woPain	Rab37	159.617	1.55469	0	0
woPain	Rgs8	159.521	2.1915	0	0
woPain	Prkacb	159.229	1.05382	0	0
woPain	Scamp5	159.217	0.746314	0	0
woPain	Scn3b	158.824	1.53045	0	0
woPain	Hoxd10	158.786	1.26493	0	0
woPain	Eif4a2	158.624	3.94633	0	0
woPain	Tceal1	158.384	1.29398	0	0
woPain	Wdr13	158.353	0.669665	0	0
woPain	Qdpr	158.302	1.31255	0	0
woPain	Bend4	158.287	1.5456	0	0
woPain	Kcna2	158.043	1.90462	0	0
woPain	Btbd2	158.002	0.631572	0	0
woPain	Npepps	157.834	0.603533	0	0
woPain	Hspa12a	157.795	1.09191	0	0
woPain	Acbd5	157.576	0.881528	0	0
woPain	Cyp2j12	157.536	1.7351	0	0
woPain	Hs6st2	157.528	2.04058	0	0
woPain	Bcl2l2	156.918	0.762093	0	0
woPain	Amigo2	156.115	2.25205	0	0
woPain	Pja2	156.028	1.40095	0	0
woPain	Prkar2b	155.992	2.17388	0	0
woPain	Ppp3r1	155.854	0.786954	0	0
woPain	Ensa	155.623	0.52691	0	0
woPain	Dgkh	155.483	15.6628	0	0
woPain	B230217C12Rik	155.306	0.893997	0	0
woPain	Calcb	155.25	3.7994	0	0
woPain	Lin7b	155.135	1.53375	0	0
woPain	Olfm1	155.06	2.30405	0	0
woPain	Prkcz	154.773	0.68256	0	0
woPain	Prkca	154.73	2.73295	0	0
woPain	Scd2	154.69	3.02953	0	0
woPain	Rbms1	154.595	3.37922	0	0
woPain	Chd3	154.417	2.63829	0	0
woPain	Abat	153.791	1.19529	0	0
woPain	Adam11	153.57	2.2068	0	0
woPain	Nptxr	153.528	1.332	0	0
woPain	Lrrc49	153.513	0.631716	0	0
woPain	1700066M21Rik	152.977	1.18283	0	0
woPain	Pls3	152.893	1.46041	0	0
woPain	Kcna4	152.869	1.26002	0	0
woPain	Pnck	152.46	1.7172	0	0
woPain	Mypop	152.359	1.78844	0	0
woPain	Fkbp4	152.289	1.0087	0	0
woPain	Mtus1	152.204	0.89909	0	0
woPain	Rab36	152.125	1.41884	0	0
woPain	Rgs7bp	152.071	2.47805	0	0
woPain	Bves	152.068	1.12369	0	0
woPain	Bola3	151.793	2.16583	0	0
woPain	Fbxo3	151.775	0.582988	0	0
woPain	Grik5	151.72	0.781124	0	0
woPain	B630019K06Rik	151.665	1.63909	0	0
woPain	Unc13a	151.422	1.75459	0	0
woPain	Rit2	151.349	2.06695	0	0
woPain	Mapk10	151.332	0.991513	0	0
woPain	Dbndd1	151.323	1.02448	0	0
woPain	Sh3glb2	151.249	1.49426	0	0
woPain	9530077C05Rik	151.168	1.2952	0	0
woPain	Rph3a	151.115	2.24271	0	0
woPain	Fgf1	151.1	1.85155	0	0
woPain	Mtcl1	151.04	0.783863	0	0
woPain	Tmem100	150.919	2.394	0	0
woPain	Mast1	150.797	0.783428	0	0
woPain	Ppm1b	150.727	0.822404	0	0
woPain	Magee1	150.691	0.835835	0	0
woPain	Rufy2	150.691	0.968804	0	0
woPain	Dcaf7	150.662	0.651859	0	0
woPain	Atp6v1a	150.595	1.65659	0	0
woPain	Map2k4	150.432	0.755295	0	0
woPain	Prrxl1	150.403	1.4424	0	0
woPain	Pcyox1	150.16	0.732557	0	0
woPain	Rbfox3	149.859	1.23666	0	0
woPain	Ift122	149.713	2.88725	0	0
woPain	Dcaf12l1	149.605	0.977871	0	0
woPain	Arfgef2	149.53	0.7228	0	0
woPain	Nat8l	149.208	0.888648	0	0
woPain	D130043K22Rik	149.199	0.928025	0	0
woPain	Tmem14a	149.194	1.21752	0	0
woPain	Fbxl3	149.144	0.624195	0	0
woPain	Rnf144a	148.918	0.792602	0	0
woPain	Lysmd2	148.703	1.01923	0	0
woPain	Ccdc106	148.54	1.25584	0	0
woPain	Lemd1	148.426	1.52033	0	0
woPain	Syn2	148.394	1.14737	0	0
woPain	Camk1g	148.381	1.14125	0	0
woPain	Wdr6	148.299	0.958112	0	0
woPain	Gm49692	148.28	9.59611	0	0
woPain	Armcx3	148.267	0.701835	0	0
woPain	Rasgrp1	148.219	2.95932	0	0
woPain	Arhgap39	148.077	0.866862	0	0
woPain	Arhgap28	147.964	0.954205	0	0
woPain	Gpr45	147.641	1.28244	0	0
woPain	Fam120a	147.602	0.574976	0	0
woPain	Rab4a	147.502	1.48339	0	0
woPain	Cyhr1	147.334	1.08439	0	0
woPain	Ctnnb1	147.056	0.811088	0	0
woPain	Rab3a	147.039	3.09346	0	0
woPain	Znfx1	147.026	0.529728	0	0
woPain	Mtmr6	146.989	0.829141	0	0
woPain	Chia1	146.879	1.439	0	0
woPain	Cacnb4	146.836	1.2737	0	0
woPain	Gm10790	146.706	1.82193	0	0
woPain	Insm2	146.496	1.21967	0	0
woPain	Epm2aip1	146.465	0.648895	0	0
woPain	Fam8a1	146.451	0.611793	0	0
woPain	Tstd1	146.296	1.62837	0	0
woPain	C1qtnf12	146.285	1.74625	0	0
woPain	Slc25a16	146.275	0.761126	0	0
woPain	Htr1a	146.232	2.02647	0	0
woPain	Gm49602	146.158	5.37552	0	0
woPain	Spryd7	146.013	1.04575	0	0
woPain	Cops7a	145.99	0.755033	0	0
woPain	Deaf1	145.82	1.10641	0	0
woPain	Cdk14	145.788	1.52293	0	0
woPain	Gm43189	145.774	3.54849	0	0
woPain	Tmem9b	145.77	0.805134	0	0
woPain	Zc2hc1a	145.729	1.14067	0	0
woPain	Rgs3	145.709	1.02904	0	0
woPain	Rims3	145.661	1.59419	0	0
woPain	Nlgn3	145.634	1.0117	0	0
woPain	Pcmtd1	145.246	0.796142	0	0
woPain	Izumo4	145.155	1.35948	0	0
woPain	Kctd3	145.013	0.695016	0	0
woPain	Panx2	144.819	0.776491	0	0
woPain	Cab39l	144.611	1.18932	0	0
woPain	Pik3r1	144.586	2.0287	0	0
woPain	Slc9a3r2	144.418	1.91441	0	0
woPain	Coq2	144.394	1.06515	0	0
woPain	Hoxd11	144.392	1.25372	0	0
woPain	Pip5k1c	144.296	0.60285	0	0
woPain	Mbnl2	144.219	1.64435	0	0
woPain	Klhl2	144.074	0.951324	0	0
woPain	Jakmip1	143.49	0.70784	0	0
woPain	Hdac4	143.411	0.685566	0	0
woPain	Gpr27	143.05	0.849605	0	0
woPain	Klhdc8b	143.049	0.861254	0	0
woPain	Abca5	143.015	1.42719	0	0
woPain	Kcnt1	142.869	1.98106	0	0
woPain	Aida	142.771	0.608053	0	0
woPain	Rtl8a	142.759	0.759467	0	0
woPain	C530044C16Rik	142.726	1.75902	0	0
woPain	Atl1	142.717	0.741062	0	0
woPain	Celf6	142.704	1.03378	0	0
woPain	Adora1	142.592	1.0909	0	0
woPain	Spag9	142.547	0.930351	0	0
woPain	Gm34408	142.494	17.0209	0	0
woPain	Gdi1	142.376	0.747531	0	0
woPain	Ncoa7	142.372	2.54987	0	0
woPain	Unc119	142.177	2.74261	0	0
woPain	Gm16364	141.826	1.75087	0	0
woPain	Zfyve28	141.706	0.785503	0	0
woPain	Hist1h3c	141.574	4.22342	0	0
woPain	Tomm70a	141.553	1.35936	0	0
woPain	Tvp23a	141.415	0.77815	0	0
woPain	Snx7	141.371	1.44964	0	0
woPain	Slc12a2	141.328	0.911858	0	0
woPain	Fubp3	141.155	0.814824	0	0
woPain	Slc30a9	140.978	0.706236	0	0
woPain	Wasl	140.79	1.31324	0	0
woPain	Sorl1	140.645	1.40826	0	0
woPain	Btbd3	140.638	1.79991	0	0
woPain	Slc35a5	140.596	0.690553	0	0
woPain	Iscu	140.472	1.95034	0	0
woPain	Creld1	140.401	0.961595	0	0
woPain	Nek7	140.288	0.733517	0	0
woPain	Ap1b1	140.281	0.505462	0	0
woPain	Wbp4	140.272	1.66863	0	0
woPain	Bid	140.199	0.935852	0	0
woPain	Spry3	140.13	0.959737	0	0
woPain	Rab27b	140.047	2.54883	0	0
woPain	Rxrg	139.955	1.54363	0	0
woPain	Dctn1	139.92	0.672229	0	0
woPain	Tmem132e	139.859	1.64719	0	0
woPain	Cd55	139.784	3.4208	0	0
woPain	Rasgef1a	139.774	1.16646	0	0
woPain	Gpr161	139.703	0.821413	0	0
woPain	Adam22	139.572	0.958718	0	0
woPain	Thra	139.562	1.49355	0	0
woPain	Gna12	139.519	0.770337	0	0
woPain	Ldha	139.462	2.02792	0	0
woPain	Trnp1	139.423	4.47838	0	0
woPain	Elavl2	139.35	1.78787	0	0
woPain	Gm44091	139.346	3.31967	0	0
woPain	Reps2	139.289	1.40294	0	0
woPain	Cbarp	139.088	1.96632	0	0
woPain	Taok3	139.072	0.709414	0	0
woPain	Cend1	138.991	1.62846	0	0
woPain	Ebf1	138.839	1.97387	0	0
woPain	Ptgdr	138.804	1.09267	0	0
woPain	Scg2	138.795	3.66417	0	0
woPain	Rab9b	138.786	0.806846	0	0
woPain	Atg9a	138.706	0.882193	0	0
woPain	Pip4p2	138.644	4.52268	0	0
woPain	Slc7a7	138.637	0.767424	0	0
woPain	Tmem59l	138.626	1.1695	0	0
woPain	Trim37	138.544	0.949163	0	0
woPain	Kcnip3	138.54	0.757604	0	0
woPain	Ckap5	138.431	1.11766	0	0
woPain	Epb41l3	138.428	1.43	0	0
woPain	Dapk2	138.245	1.87409	0	0
woPain	Ppp3cb	138.181	0.916895	0	0
woPain	Zdhhc17	138.131	0.713995	0	0
woPain	Ube2b	138.017	1.92868	0	0
woPain	Slc2a8	137.939	0.726355	0	0
woPain	Synpr	137.733	2.98432	0	0
woPain	Nacc2	137.325	1.23644	0	0
woPain	Car8	137.308	2.89027	0	0
woPain	Brms1l	137.289	0.761513	0	0
woPain	Socs5	137.253	0.727307	0	0
woPain	Smim10l2a	137.179	1.21464	0	0
woPain	Galnt14	137.094	1.1452	0	0
woPain	Ptger1	137.038	1.16782	0	0
woPain	Tmem233	137.027	4.447	0	0
woPain	Whrn	136.931	1.16653	0	0
woPain	Hsd17b12	136.88	0.660054	0	0
woPain	1600014C10Rik	136.877	0.678174	0	0
woPain	Erich3	136.823	1.17112	0	0
woPain	Pnkd	136.774	1.09433	0	0
woPain	Xiap	136.754	0.843883	0	0
woPain	Pcbp3	136.727	1.02523	0	0
woPain	Ap4s1	136.66	0.874727	0	0
woPain	Tmem30a	136.545	1.17837	0	0
woPain	Papss1	136.54	0.609439	0	0
woPain	Tmem131	136.456	0.698944	0	0
woPain	Fbxo21	136.373	0.546719	0	0
woPain	Trim36	136.369	1.06506	0	0
woPain	Snx27	136.241	0.58885	0	0
woPain	Wasf3	136.228	0.808077	0	0
woPain	Dpf2	136.167	0.428957	0	0
woPain	Actl6b	136.13	1.00717	0	0
woPain	Rnf220	136.012	0.665549	0	0
woPain	Chn1	135.89	0.726218	0	0
woPain	Sema4d	135.717	1.24455	0	0
woPain	Gm42397	135.612	7.09834	0	0
woPain	Fam89a	135.599	2.05696	0	0
woPain	Dnm3	135.523	2.31544	0	0
woPain	5730455P16Rik	135.499	0.471886	0	0
woPain	Id2	135.475	1.75758	0	0
woPain	Rnf112	135.393	2.90898	0	0
woPain	Camk2a	135.346	1.59931	0	0
woPain	Sh3bgrl2	135.168	0.90689	0	0
woPain	Alkbh6	134.974	0.942606	0	0
woPain	Amigo1	134.778	0.83699	0	0
woPain	Scn2b	134.26	2.04014	0	0
woPain	Gfra4	134.13	1.3298	0	0
woPain	Samsn1	134.127	2.1797	0	0
woPain	Trbc1	134.084	3.97334	0	0
woPain	Utrn	134.068	1.32519	0	0
woPain	Tanc1	134.062	0.865148	0	0
woPain	Cadps	134.012	1.58779	0	0
woPain	Atp6v0e2	133.925	1.09822	0	0
woPain	Nr1h2	133.887	0.539791	0	0
woPain	Ppp2r2c	133.883	1.14861	0	0
woPain	Dolpp1	133.82	0.598276	0	0
woPain	Nxph4	133.801	1.70318	0	0
woPain	Clec2l	133.789	1.47345	0	0
woPain	Gfra2	133.695	2.97273	0	0
woPain	Tpd52	133.692	2.15563	0	0
woPain	Gm14211	133.632	8.64114	0	0
woPain	Ptpa	133.611	0.533256	0	0
woPain	Serf1	133.479	1.88181	0	0
woPain	A230087F16Rik	133.413	1.76098	0	0
woPain	Rnf157	133.364	0.700247	0	0
woPain	Hp1bp3	133.286	0.887868	0	0
woPain	Gm5820	133.242	2.86291	0	0
woPain	Kcnmb1	133.084	2.53918	0	0
woPain	Rap1gap	133.045	1.01432	0	0
woPain	Tspyl4	132.94	0.860862	0	0
woPain	Camta2	132.805	0.53721	0	0
woPain	Mrgpra3	132.769	3.00168	0	0
woPain	Gabra1	132.745	1.66624	0	0
woPain	Fkbp1b	132.737	4.16961	0	0
woPain	Sos1	132.64	0.78406	0	0
woPain	Ccdc167	132.58	1.19707	0	0
woPain	Igsf3	132.47	0.780508	0	0
woPain	Fcor	132.338	0.87685	0	0
woPain	Irf2	132.317	0.811457	0	0
woPain	Wdfy3	132.268	0.653703	0	0
woPain	Pcsk2os1	132.266	0.830893	0	0
woPain	Tmem192	132.257	1.00487	0	0
woPain	Nrn1l	132.238	1.88833	0	0
woPain	Gramd1b	132.164	0.648962	0	0
woPain	Suds3	132.155	1.1137	0	0
woPain	Tmed8	132.151	0.784162	0	0
woPain	Susd2	131.998	1.02722	0	0
woPain	Tmem229b	131.968	1.12958	0	0
woPain	Slc22a17	131.961	1.14839	0	0
woPain	Cmc4	131.663	0.768019	0	0
woPain	Ppp3ca	131.619	3.06957	0	0
woPain	Rad21	131.582	0.636512	0	0
woPain	Abcg1	131.544	0.862916	0	0
woPain	Susd4	131.503	1.15067	0	0
woPain	Tmx3	131.418	0.749631	0	0
woPain	Rnf167	131.365	0.586316	0	0
woPain	Prkci	131.102	0.628812	0	0
woPain	Socs7	130.949	0.683087	0	0
woPain	Usp46	130.872	0.920749	0	0
woPain	Arxes2	130.866	1.61846	0	0
woPain	Lrrn4	130.838	1.28943	0	0
woPain	Lrfn1	130.648	0.681532	0	0
woPain	Mzt1	130.586	0.953935	0	0
woPain	Tlx3	130.466	1.38874	0	0
woPain	Msmo1	130.453	0.949401	0	0
woPain	Cacna1i	130.391	2.1689	0	0
woPain	Hoxd1	130.253	1.87021	0	0
woPain	Slc6a15	130.069	0.880316	0	0
woPain	Nr3c1	129.922	1.14774	0	0
woPain	Slc5a5	129.904	0.934412	0	0
woPain	Ncdn	129.882	1.41919	0	0
woPain	Asph	129.845	0.98388	0	0
woPain	Sacm1l	129.814	0.583621	0	0
woPain	Nrsn1	129.685	3.43289	0	0
woPain	Ttll5	129.556	0.842585	0	0
woPain	Sybu	129.486	0.77296	0	0
woPain	Ap3s1	129.398	1.77843	0	0
woPain	Vps4b	129.378	1.01235	0	0
woPain	Rnf141	129.152	0.768252	0	0
woPain	Ate1	129.085	0.617104	0	0
woPain	Fez1	128.878	2.76969	0	0
woPain	Rita1	128.728	0.860731	0	0
woPain	Prmt8	128.698	1.49452	0	0
woPain	Ndn	128.697	1.67081	0	0
woPain	Atp6v1g2	128.632	1.00329	0	0
woPain	Sv2a	128.547	1.13302	0	0
woPain	Fmnl1	128.528	0.998264	0	0
woPain	Vamp4	128.528	0.809521	0	0
woPain	Ccdc74a	128.468	1.77255	0	0
woPain	Nudt19	128.468	0.790856	0	0
woPain	Tacc2	128.429	0.609512	0	0
woPain	Coro2a	128.369	0.629337	0	0
woPain	Megf8	128.316	0.819636	0	0
woPain	St6galnac6	128.297	0.58757	0	0
woPain	Zfp931	128.275	0.763287	0	0
woPain	Rnase6	128.244	1.3687	0	0
woPain	Hnrnpl	128.221	0.600835	0	0
woPain	Soga3	128.153	1.11647	0	0
woPain	Srd5a3	128.14	0.545786	0	0
woPain	Vbp1	128.137	0.876841	0	0
woPain	Zfand6	128.091	0.924453	0	0
woPain	Tpd52l1	128.053	1.30131	0	0
woPain	Triqk	127.965	0.92623	0	0
woPain	Dhcr24	127.94	1.22895	0	0
woPain	Trpc3	127.918	2.04975	0	0
woPain	Frmd3	127.796	0.752864	0	0
woPain	Tppp	127.634	1.18994	0	0
woPain	Usp32	127.506	0.656758	0	0
woPain	Scd1	127.503	1.92917	0	0
woPain	Cdh11	127.499	1.34455	0	0
woPain	Usp45	127.477	0.901651	0	0
woPain	Palm	127.382	0.486461	0	0
woPain	Klhl5	127.265	1.77424	0	0
woPain	Abr	127.056	0.74619	0	0
woPain	Rogdi	126.786	0.833989	0	0
woPain	Plxnc1	126.748	1.84982	0	0
woPain	Col4a3bp	126.727	0.67846	0	0
woPain	Add1	126.554	0.719131	0	0
woPain	Cnfn	126.377	1.14472	0	0
woPain	Stx2	126.266	0.708256	0	0
woPain	Rnf5	126.261	0.973538	0	0
woPain	Nrxn1	126.159	1.52795	0	0
woPain	Lrrtm2	126.133	0.806139	0	0
woPain	4930443O20Rik	126.13	2.65942	0	0
woPain	Ccp110	126.112	0.882737	0	0
woPain	Plcb3	125.892	1.95426	0	0
woPain	Map2k1	125.892	0.569236	0	0
woPain	Syt7	125.845	1.58006	0	0
woPain	Napg	125.776	0.817901	0	0
woPain	Plcxd3	125.753	1.11885	0	0
woPain	Paqr5	125.703	3.54849	0	0
woPain	Tmem201	125.672	0.683467	0	0
woPain	Atp6v1c1	125.649	0.777667	0	0
woPain	Ak3	125.641	0.591485	0	0
woPain	Ddhd2	125.599	0.691738	0	0
woPain	Lgals9	125.566	0.677589	0	0
woPain	Slc6a7	125.508	1.70674	0	0
woPain	Lrp3	125.496	0.520348	0	0
woPain	Sdhaf4	125.411	1.17812	0	0
woPain	Serpini1	125.404	0.818094	0	0
woPain	Fryl	125.292	1.44864	0	0
woPain	Bcl2	125.29	1.36341	0	0
woPain	Tsga13	125.287	2.71477	0	0
woPain	Cst6	125.283	1.67335	0	0
woPain	Tmem250-ps	125.148	0.846898	0	0
woPain	Maea	125.083	0.430038	0	0
woPain	Fam174a	124.972	1.53364	0	0
woPain	2900097C17Rik	124.942	1.62701	0	0
woPain	1110032F04Rik	124.905	1.84859	0	0
woPain	Etv1	124.869	2.96587	0	0
woPain	Cbfb	124.639	1.34145	0	0
woPain	Atp2a2	124.599	0.7563	0	0
woPain	Slc36a1	124.576	2.2809	0	0
woPain	Zdhhc9	124.566	0.538812	0	0
woPain	Adcy5	124.566	0.869173	0	0
woPain	Galr2	124.535	0.938892	0	0
woPain	Prkaa1	124.506	0.765124	0	0
woPain	Rbms3	124.416	2.34458	0	0
woPain	Gabbr1	124.401	0.783372	0	0
woPain	Rapsn	124.348	1.55924	0	0
woPain	Atf2	124.293	0.645756	0	0
woPain	Fnbp1	124.251	0.644407	0	0
woPain	Snapin	124.242	0.757138	0	0
woPain	Gaa	124.172	0.650902	0	0
woPain	Abhd14b	124.091	1.04823	0	0
woPain	Spry4	124.076	1.02752	0	0
woPain	Uaca	124.028	1.04909	0	0
woPain	Stard7	124.015	0.605339	0	0
woPain	Dynlt3	123.921	1.80125	0	0
woPain	Gpr162	123.713	1.30058	0	0
woPain	Gm16066	123.571	1.59355	0	0
woPain	Ache	123.389	1.55411	0	0
woPain	Xcl1	123.38	1.57034	0	0
woPain	B020010K11Rik	123.242	8.43472	0	0
woPain	Coa6	123.204	0.967641	0	0
woPain	Taok1	123.169	0.740975	0	0
woPain	Tmem94	123.062	0.714768	0	0
woPain	Vamp2	123.028	2.10225	0	0
woPain	Bmyc	123.026	1.80396	0	0
woPain	Psip1	122.991	0.925431	0	0
woPain	Trak1	122.703	0.476452	0	0
woPain	Hsbp1l1	122.682	1.72632	0	0
woPain	Dapk1	122.669	0.690284	0	0
woPain	Tac1	122.664	13.6859	0	0
woPain	Cdkn1b	122.584	0.649513	0	0
woPain	Grik4	122.41	0.996927	0	0
woPain	Kcng2	122.382	2.07547	0	0
woPain	Ndufaf3	122.345	1.04353	0	0
woPain	Dpysl2	122.328	3.46782	0	0
woPain	Dusp26	122.216	2.13738	0	0
woPain	Trp53inp2	122.146	0.640519	0	0
woPain	Adgrl1	122.129	0.869525	0	0
woPain	Ppt1	122.121	0.556039	0	0
woPain	Fbxo9	122.068	1.99952	0	0
woPain	Gmfb	122.051	0.961797	0	0
woPain	Disp2	121.966	0.681446	0	0
woPain	6330403K07Rik	121.952	3.97632	0	0
woPain	Hmbox1	121.929	0.569946	0	0
woPain	Slc50a1	121.916	0.955091	0	0
woPain	Nsg2	121.912	0.954427	0	0
woPain	Psme1	121.754	1.17565	0	0
woPain	AW551984	121.683	1.02854	0	0
woPain	Klhdc8a	121.469	2.35451	0	0
woPain	Tspan4	121.424	0.881168	0	0
woPain	Pigz	121.408	1.05369	0	0
woPain	Coprs	121.388	0.901164	0	0
woPain	Aplp2	121.384	2.05845	0	0
woPain	Mta1	121.323	0.472381	0	0
woPain	Hnrnpdl	121.273	0.759601	0	0
woPain	Tmem50b	121.227	0.700293	0	0
woPain	Ap1ar	121.22	1.24567	0	0
woPain	Prrc2b	121.214	0.645712	0	0
woPain	Mtfr1l	121.183	1.04129	0	0
woPain	Tbcc	121.126	1.18603	0	0
woPain	AI413582	121.105	3.44182	0	0
woPain	Grk2	121.063	0.923254	0	0
woPain	Pde11a	120.854	1.056	0	0
woPain	S1pr1	120.833	1.2167	0	0
woPain	Arl8b	120.759	0.802677	0	0
woPain	Map4	120.724	1.48282	0	0
woPain	Kcnf1	120.673	1.41771	0	0
woPain	Pex19	120.649	0.728525	0	0
woPain	Csnk2a1	120.446	0.589554	0	0
woPain	Ssbp2	120.426	0.870799	0	0
woPain	Atxn7l3	120.276	0.573714	0	0
woPain	Mcf2l	120.255	0.700333	0	0
woPain	Clstn1	120.179	0.77851	0	0
woPain	Pcsk9	120.122	1.12228	0	0
woPain	Gopc	120.101	0.580975	0	0
woPain	Bex4	119.851	1.39403	0	0
woPain	Gm26782	119.826	0.512013	0	0
woPain	Cygb	119.806	1.21644	0	0
woPain	Lpar3	119.767	2.17128	0	0
woPain	Dock11	119.72	0.910596	0	0
woPain	Gm42664	119.585	1.55279	0	0
woPain	Atp4a	119.557	0.968231	0	0
woPain	Rbm11	119.471	0.578879	0	0
woPain	Ost4	119.445	1.83429	0	0
woPain	Pou4f2	119.382	1.97762	0	0
woPain	Scn7a	119.272	2.01619	0	0
woPain	Wdr47	119.248	0.449458	0	0
woPain	Synj2bp	119.225	0.456733	0	0
woPain	Hsf4	119.213	0.560639	0	0
woPain	Tnrc6b	119.201	0.661627	0	0
woPain	Gyg	119.178	0.692843	0	0
woPain	Cyld	119.153	0.760439	0	0
woPain	Apbb1	119.122	0.782044	0	0
woPain	Tpra1	119.014	0.692946	0	0
woPain	Sdha	118.992	0.580358	0	0
woPain	Aak1	118.938	0.76207	0	0
woPain	Dll3	118.877	1.65762	0	0
woPain	Mindy3	118.872	1.01762	0	0
woPain	Cdkn2aipnl	118.801	0.602275	0	0
woPain	Nkiras1	118.745	1.12451	0	0
woPain	Rbck1	118.642	0.605199	0	0
woPain	Dgcr6	118.569	1.34623	0	0
woPain	Ubl3	118.537	0.689557	0	0
woPain	Sgsm1	118.503	0.726283	0	0
woPain	Scamp1	118.492	0.668147	0	0
woPain	Flywch2	118.43	1.16326	0	0
woPain	Aip	118.363	1.02225	0	0
woPain	Klhl9	118.354	0.782585	0	0
woPain	Far2	118.342	1.49702	0	0
woPain	Evi5	118.292	0.850647	0	0
woPain	Sgcb	118.245	0.551172	0	0
woPain	2310061I04Rik	118.198	0.666106	0	0
woPain	Ckmt1	118.165	1.90484	0	0
woPain	Tpgs2	118.08	0.809853	0	0
woPain	Klc2	118.027	0.673753	0	0
woPain	Ndrg3	118.022	0.705928	0	0
woPain	Secisbp2l	118.004	0.763749	0	0
woPain	Ebf3	117.971	0.590327	0	0
woPain	Dio3os	117.945	13.6349	0	0
woPain	Gpx3	117.847	2.64354	0	0
woPain	Dlg4	117.8	0.611131	0	0
woPain	Rnf219	117.798	1.00593	0	0
woPain	Tmem106b	117.787	0.547755	0	0
woPain	Slc45a4	117.786	0.585514	0	0
woPain	Zmat4	117.78	1.37736	0	0
woPain	Etv5	117.774	1.10222	0	0
woPain	Spin1	117.764	0.718929	0	0
woPain	Scoc	117.755	1.79356	0	0
woPain	Cpeb1	117.741	0.677243	0	0
woPain	Ttll7	117.733	3.99299	0	0
woPain	Pdpk1	117.723	0.595841	0	0
woPain	Adap1	117.717	0.633291	0	0
woPain	4930565D16Rik	117.584	4.28487	0	0
woPain	Trmt9b	117.569	2.82424	0	0
woPain	Rnf7	117.412	3.35566	0	0
woPain	Zcchc18	117.392	1.26904	0	0
woPain	Hpcal1	117.252	2.00637	0	0
woPain	Bex1	117.181	3.05671	0	0
woPain	Tusc3	117.15	0.883457	0	0
woPain	Mprip	117.127	0.439142	0	0
woPain	Gabrd	117.12	1.38891	0	0
woPain	Asphd2	117.114	0.63574	0	0
woPain	Kif5b	117.049	2.22947	0	0
woPain	Snrnp25	116.974	0.976294	0	0
woPain	Snrk	116.928	0.37803	0	0
woPain	Ankrd24	116.898	0.588485	0	0
woPain	Pex11b	116.895	0.598483	0	0
woPain	Kbtbd2	116.838	0.590771	0	0
woPain	Hnrnpa1	116.811	1.38723	0	0
woPain	Hoxb5	116.802	0.974036	0	0
woPain	Skp1a	116.754	3.62845	0	0
woPain	Abca2	116.733	0.451605	0	0
woPain	Magi1	116.692	1.47376	0	0
woPain	Elovl5	116.568	0.805229	0	0
woPain	Rab27a	116.544	1.00804	0	0
woPain	Atp13a2	116.519	0.697336	0	0
woPain	Cib2	116.514	1.33381	0	0
woPain	Gamt	116.477	1.33628	0	0
woPain	Oaz1	116.453	5.13492	0	0
woPain	Coa5	116.385	0.633398	0	0
woPain	B3gat2	116.283	1.1531	0	0
woPain	Nbdy	116.178	1.79429	0	0
woPain	Dnm1	116.086	1.03734	0	0
woPain	Fth1	116.069	21.351	0	0
woPain	Lcp1	116.06	0.876309	0	0
woPain	4933424G05Rik	115.987	6.1029	0	0
woPain	Spns2	115.977	0.929659	0	0
woPain	Rpusd1	115.903	0.574829	0	0
woPain	Ubald1	115.851	0.483373	0	0
woPain	Bcap29	115.643	0.63316	0	0
woPain	Acadm	115.638	0.610631	0	0
woPain	Arhgap1	115.608	0.444922	0	0
woPain	Aamdc	115.6	0.800296	0	0
woPain	Gnaz	115.564	0.548091	0	0
woPain	Cisd1	115.534	2.29751	0	0
woPain	Dmwd	115.431	0.501191	0	0
woPain	Itm2a	115.381	0.924107	0	0
woPain	Akap11	115.321	0.760903	0	0
woPain	Pwwp3a	115.315	1.4758	0	0
woPain	Zscan26	115.305	1.42298	0	0
woPain	Gulo	115.211	4.69006	0	0
woPain	Ica1l	115.157	0.960164	0	0
woPain	Gm765	115.14	2.24562	0	0
woPain	Prkar2a	115.109	0.832729	0	0
woPain	Hsph1	115.004	0.644404	0	0
woPain	Tmem176b	114.87	2.79235	0	0
woPain	Smim11	114.835	0.815935	0	0
woPain	Astn1	114.768	0.679781	0	0
woPain	Zfhx3	114.764	1.58229	0	0
woPain	Unc5b	114.717	0.782657	0	0
woPain	Zfp575	114.692	0.601347	0	0
woPain	Lgmn	114.655	0.888113	0	0
woPain	Hip1	114.551	1.00983	0	0
woPain	Ccdc43	114.542	0.619652	0	0
woPain	Bcor	114.28	1.13305	0	0
woPain	Naa60	114.276	0.588031	0	0
woPain	Pknox2	114.17	1.02996	0	0
woPain	Rell2	114.169	0.76977	0	0
woPain	Psd3	114.155	0.693691	0	0
woPain	Tceal3	114.069	1.11457	0	0
woPain	Prr12	113.997	0.706173	0	0
woPain	Lyrm4	113.978	0.78195	0	0
woPain	C1d	113.967	1.574	0	0
woPain	Ube2a	113.938	1.21062	0	0
woPain	Slc5a3	113.855	0.631662	0	0
woPain	Gm48161	113.777	1.29703	0	0
woPain	Ptprf	113.679	1.7185	0	0
woPain	A2ml1	113.656	1.60287	0	0
woPain	Gask1a	113.556	1.8199	0	0
woPain	Rabggtb	113.409	0.598981	0	0
woPain	Caly	113.398	1.57219	0	0
woPain	Gm45441	113.383	1.34154	0	0
woPain	Flrt1	113.354	1.20617	0	0
woPain	Rgs10	113.319	6.30589	0	0
woPain	Cldn9	113.288	1.37872	0	0
woPain	Khk	113.244	1.17261	0	0
woPain	Coro1a	113.191	1.65031	0	0
woPain	Myorg	113.165	13.3247	0	0
woPain	Fxyd2	112.961	26.8178	0	0
woPain	Isca2	112.891	0.773415	0	0
woPain	Chst12	112.746	0.584374	0	0
woPain	Ankrd2	112.681	1.00191	0	0
woPain	Mllt6	112.53	0.580095	0	0
woPain	Sptbn1	112.496	1.2301	0	0
woPain	Gnl3l	112.487	0.742143	0	0
woPain	Dipk2b	112.402	17.5765	0	0
woPain	Adra2c	112.343	1.15282	0	0
woPain	Abhd12	112.336	0.694478	0	0
woPain	Arhgap26	112.251	0.86601	0	0
woPain	Sft2d1	112.218	1.1051	0	0
woPain	Eif3f	112.148	2.2479	0	0
woPain	Fndc3c1	112.027	2.38143	0	0
woPain	Ppp1r9b	112.017	0.573915	0	0
woPain	Glra4	112.01	4.20098	0	0
woPain	Tmem63a	112	1.04874	0	0
woPain	Smarca2	111.978	0.563438	0	0
woPain	Lats2	111.948	0.618254	0	0
woPain	Nap1l1	111.942	1.20808	0	0
woPain	Impa1	111.89	0.504281	0	0
woPain	Rab21	111.882	0.716627	0	0
woPain	Lamtor4	111.857	1.5664	0	0
woPain	Rarg	111.803	0.821019	0	0
woPain	0610009B22Rik	111.794	1.07347	0	0
woPain	Pou4f3	111.761	1.24238	0	0
woPain	Nog	111.761	0.920824	0	0
woPain	Alcam	111.757	1.70569	0	0
woPain	Pou4f1	111.719	1.35527	0	0
woPain	Frzb	111.696	1.27378	0	0
woPain	Gdap1	111.683	0.500973	0	0
woPain	Foxo3	111.638	0.786264	0	0
woPain	AW549877	111.622	0.582121	0	0
woPain	Mapk3	111.577	2.67309	0	0
woPain	Aqp1	111.529	1.69021	0	0
woPain	Ipo8	111.466	0.537931	0	0
woPain	Cystm1	111.458	3.56839	0	0
woPain	Degs1	111.393	0.727401	0	0
woPain	Fundc1	111.376	0.737381	0	0
woPain	Gm11146	111.292	7.80329	0	0
woPain	Actr1b	111.266	0.692894	0	0
woPain	Acat1	111.195	0.610122	0	0
woPain	Ski	111.097	0.514311	0	0
woPain	Gm36161	111.095	18.2938	0	0
woPain	Pink1	111.045	0.873917	0	0
woPain	Gm3364	111.022	1.58017	0	0
woPain	Wdtc1	110.97	0.553397	0	0
woPain	Sncg	110.902	22.7337	0	0
woPain	Pip4k2b	110.892	0.504088	0	0
woPain	Micu1	110.846	0.518826	0	0
woPain	Smarcd3	110.814	0.812138	0	0
woPain	Atg4d	110.685	0.635489	0	0
woPain	Rps6ka2	110.627	0.591892	0	0
woPain	Pdzd4	110.626	0.68275	0	0
woPain	Pitpnc1	110.624	1.77148	0	0
woPain	Snx3	110.575	1.23627	0	0
woPain	1700086O06Rik	110.571	0.714178	0	0
woPain	3830406C13Rik	110.501	0.59658	0	0
woPain	Ncor1	110.476	0.756063	0	0
woPain	Irf6	110.475	0.763799	0	0
woPain	Rab3d	110.474	0.629191	0	0
woPain	Thrsp	110.273	1.24453	0	0
woPain	Tceal5	110.239	0.853152	0	0
woPain	Ralbp1	110.212	1.52496	0	0
woPain	Smad7	110.195	0.952943	0	0
woPain	Gm14164	110.169	2.70476	0	0
woPain	Mrgprd	110.106	2.26254	0	0
woPain	5430427N15Rik	110.098	7.13995	0	0
woPain	Scp2	110.073	1.20973	0	0
woPain	Gmpr	110.057	0.658284	0	0
woPain	Map3k1	110.039	0.806287	0	0
woPain	Cd2ap	109.994	0.632301	0	0
woPain	Tprgl	109.986	1.79985	0	0
woPain	Gm43016	109.936	4.0028	0	0
woPain	Enpp5	109.894	0.635667	0	0
woPain	Pcbd1	109.845	1.7632	0	0
woPain	Timm17b	109.808	0.610351	0	0
woPain	Nrxn2	109.793	0.801312	0	0
woPain	Tmem109	109.707	0.494242	0	0
woPain	Rassf3	109.616	0.854895	0	0
woPain	Cln6	109.603	0.598035	0	0
woPain	Atp6v1b2	109.602	0.562454	0	0
woPain	Kcnc4	109.555	1.89114	0	0
woPain	Fbxo22	109.537	0.53466	0	0
woPain	Xylt2	109.514	0.917026	0	0
woPain	Srsf2	109.51	0.592379	0	0
woPain	Ctdspl	109.483	0.797137	0	0
woPain	Ube2q1	109.352	0.395591	0	0
woPain	Cnih2	109.321	1.98116	0	0
woPain	Olfr690	109.127	2.44468	0	0
woPain	R3hdm2	109.123	0.59166	0	0
woPain	Syt5	109.104	0.671774	0	0
woPain	Calca	109.093	28.1319	0	0
woPain	Mog	109.033	2.23225	0	0
woPain	D5Ertd579e	108.985	0.808001	0	0
woPain	Grsf1	108.937	0.466507	0	0
woPain	Atp1a1	108.884	2.5544	0	0
woPain	Tshz3	108.864	0.709674	0	0
woPain	Yipf4	108.838	0.635783	0	0
woPain	Insrr	108.789	1.11239	0	0
woPain	Psapl1	108.451	3.48833	0	0
woPain	Cd9	108.393	6.36405	0	0
woPain	Ube2d1	108.348	0.619698	0	0
woPain	Pigs	108.308	0.509823	0	0
woPain	Rab6b	108.297	1.72678	0	0
woPain	Cers5	108.291	0.533326	0	0
woPain	Usp12	108.291	0.53027	0	0
woPain	Tmsb15b1	108.275	0.816864	0	0
woPain	Crebzf	108.259	0.633719	0	0
woPain	Plekhm3	108.249	0.583951	0	0
woPain	Prkaca	108.028	0.563085	0	0
woPain	Gskip	108.027	0.553458	0	0
woPain	Bcl11b	108.021	1.22608	0	0
woPain	Arl6ip1	107.956	1.81683	0	0
woPain	Trim2	107.919	0.61127	0	0
woPain	Xlr4b	107.9	1.04606	0	0
woPain	Armc8	107.877	0.42018	0	0
woPain	Fmr1	107.863	0.686803	0	0
woPain	Rabgap1l	107.851	1.11278	0	0
woPain	Plxdc1	107.829	1.09519	0	0
woPain	Odr4	107.779	1.00379	0	0
woPain	Cltc	107.775	0.870276	0	0
woPain	Six1	107.737	0.624176	0	0
woPain	Vkorc1l1	107.734	0.581823	0	0
woPain	Dcaf8	107.727	0.441489	0	0
woPain	Cebpzos	107.66	1.4626	0	0
woPain	Rap1gap2	107.512	0.699114	0	0
woPain	Synrg	107.486	0.385679	0	0
woPain	Sdr39u1	107.439	0.51291	0	0
woPain	Mapk12	107.42	0.625159	0	0
woPain	Pdcd4	107.405	1.07136	0	0
woPain	Map3k9	107.367	0.775769	0	0
woPain	Mlf2	107.312	1.06765	0	0
woPain	Smim13	107.048	0.750032	0	0
woPain	Usp7	106.992	0.406922	0	0
woPain	Spred2	106.973	1.04485	0	0
woPain	Rabep1	106.898	0.720846	0	0
woPain	Flot1	106.86	0.957166	0	0
woPain	Tfrc	106.833	0.691011	0	0
woPain	Anapc11	106.758	1.67155	0	0
woPain	1700037H04Rik	106.75	1.07554	0	0
woPain	Kl	106.742	0.834105	0	0
woPain	Dnah7a	106.734	0.912484	0	0
woPain	4732491K20Rik	106.622	0.587351	0	0
woPain	Nxnl2	106.529	1.30528	0	0
woPain	Hoxa10	106.526	0.711249	0	0
woPain	Gm44577	106.52	2.70029	0	0
woPain	Syp	106.435	0.92354	0	0
woPain	Ank	106.416	0.541738	0	0
woPain	Gm12324	106.335	4.16449	0	0
woPain	Uba6	106.333	0.426914	0	0
woPain	Canx	106.288	1.22213	0	0
woPain	Kbtbd7	106.286	0.686307	0	0
woPain	Pdk2	106.264	0.724237	0	0
woPain	Bex3	106.205	3.08022	0	0
woPain	AI480526	106.182	0.797596	0	0
woPain	Gabbr2	106.161	0.649269	0	0
woPain	Timeless	106.1	0.921869	0	0
woPain	Alkbh7	106.021	0.844426	0	0
woPain	Lrsam1	106.005	0.66069	0	0
woPain	Extl2	105.989	0.656918	0	0
woPain	Gm2464	105.965	0.976643	0	0
woPain	Flt3l	105.949	0.881397	0	0
woPain	Abhd16a	105.864	0.483182	0	0
woPain	Ppp1r35	105.802	0.920179	0	0
woPain	Usp33	105.798	0.440602	0	0
woPain	Thpo	105.709	2.56126	0	0
woPain	Armcx6	105.68	0.905345	0	0
woPain	Car11	105.636	0.939644	0	0
woPain	Ncor2	105.628	0.471024	0	0
woPain	1500009L16Rik	105.613	1.85847	0	0
woPain	Gatd3a	105.602	2.9933	0	0
woPain	Tsc22d3	105.534	0.973966	0	0
woPain	Fam149a	105.528	0.677292	0	0
woPain	4930509J09Rik	105.523	2.21104	0	0
woPain	Tulp4	105.447	0.637565	0	0
woPain	Tlx2	105.442	0.939021	0	0
woPain	Tmem72	105.427	1.22632	0	0
woPain	Kcnk18	105.334	1.75575	0	0
woPain	S1pr3	105.326	1.47192	0	0
woPain	Zbtb20	105.285	2.95715	0	0
woPain	Golph3	105.232	0.736015	0	0
woPain	Rimklb	105.228	1.2304	0	0
woPain	Col6a4	105.138	1.31048	0	0
woPain	Aktip	105.127	0.775538	0	0
woPain	Slc5a6	105.046	0.660738	0	0
woPain	Praf2	105.036	1.03596	0	0
woPain	Prss36	105.025	0.690562	0	0
woPain	Kifc2	105.006	0.769852	0	0
woPain	Iglc3	104.977	7.10302	0	0
woPain	Trpm4	104.963	0.569682	0	0
woPain	Gm42372	104.919	0.872543	0	0
woPain	Sec23a	104.891	0.525344	0	0
woPain	4930430F08Rik	104.882	0.607594	0	0
woPain	Stoml2	104.753	0.799304	0	0
woPain	Lasp1	104.75	0.404546	0	0
woPain	Ap3m1	104.735	0.511769	0	0
woPain	Six4	104.633	0.477076	0	0
woPain	Ankrd13d	104.523	0.664588	0	0
woPain	Tbcel	104.509	0.442453	0	0
woPain	Fbxl16	104.489	0.472334	0	0
woPain	Stk26	104.443	0.843862	0	0
woPain	Tmem38a	104.44	0.481131	0	0
woPain	C1qtnf4	104.404	1.63748	0	0
woPain	Cbx7	104.404	0.676707	0	0
woPain	Sele	104.398	2.18083	0	0
woPain	1500004A13Rik	104.378	1.53505	0	0
woPain	Cpeb4	104.376	0.700432	0	0
woPain	Sptssa	104.368	0.803439	0	0
woPain	Angptl7	104.357	1.04349	0	0
woPain	Tgfbrap1	104.356	0.449976	0	0
woPain	Gm15243	104.355	2.49675	0	0
woPain	Akap5	104.31	0.918552	0	0
woPain	P4htm	104.289	0.518527	0	0
woPain	Zfp580	104.248	0.713842	0	0
woPain	Cbx6	104.209	0.711436	0	0
woPain	1110065P20Rik	104.209	1.21907	0	0
woPain	Bmp15	104.155	1.36787	0	0
woPain	C79798	104.15	1.99057	0	0
woPain	Mpp2	104.095	1.20414	0	0
woPain	Eif4b	104.051	0.428635	0	0
woPain	Prkar1a	104.047	1.34368	0	0
woPain	Gale	103.918	0.555463	0	0
woPain	Tmem200a	103.897	0.949537	0	0
woPain	Fam126b	103.885	0.515802	0	0
woPain	Cblb	103.805	0.729192	0	0
woPain	Tmem176a	103.79	2.77882	0	0
woPain	Tmod4	103.715	0.809514	0	0
woPain	A930019D19Rik	103.649	0.672454	0	0
woPain	Ids	103.584	0.927666	0	0
woPain	9330159F19Rik	103.57	0.635738	0	0
woPain	Slc25a11	103.565	0.756877	0	0
woPain	Rpl3	103.535	6.0053	0	0
woPain	Prrt4	103.504	1.18178	0	0
woPain	Mab21l1	103.383	1.44145	0	0
woPain	Sstr2	103.372	1.63784	0	0
woPain	Kcnv1	103.337	1.53128	0	0
woPain	Lrrc8b	103.314	0.914509	0	0
woPain	Cpb1	103.212	1.13986	0	0
woPain	Cox14	103.188	1.67751	0	0
woPain	Miga1	103.184	0.451831	0	0
woPain	Scin	103.141	1.53061	0	0
woPain	Idi1	103.132	0.716047	0	0
woPain	Auts2	103.122	1.01911	0	0
woPain	Pcdh1	103.069	0.847141	0	0
woPain	Traf3ip3	103.064	1.57276	0	0
woPain	Tspan5	103.033	0.901671	0	0
woPain	Hpse	102.991	1.07452	0	0
woPain	Epn2	102.982	0.524563	0	0
woPain	Dkc1	102.92	0.498731	0	0
woPain	Fdx1	102.898	0.752075	0	0
woPain	Mrpl27	102.779	1.01409	0	0
woPain	Ablim1	102.778	1.61848	0	0
woPain	Mrps36	102.766	1.10183	0	0
woPain	Klhdc3	102.703	0.363701	0	0
woPain	Atp2c1	102.701	0.655002	0	0
woPain	Npas4	102.663	1.95994	0	0
woPain	Fam168a	102.654	0.507163	0	0
woPain	Gm33973	102.649	1.85968	0	0
woPain	Ccdc107	102.599	1.31074	0	0
woPain	Pigyl	102.598	1.05552	0	0
woPain	Zdhhc22	102.581	2.97185	0	0
woPain	Ivns1abp	102.55	0.878669	0	0
woPain	Htr3a	102.32	1.72067	0	0
woPain	Brox	102.276	0.396392	0	0
woPain	Msrb2	102.275	0.775943	0	0
woPain	6330403L08Rik	102.265	0.951782	0	0
woPain	Pdgfa	102.24	0.600266	0	0
woPain	Serpinb8	102.176	0.77899	0	0
woPain	A230103J11Rik	102.17	0.651004	0	0
woPain	Adipor1	102.001	0.73636	0	0
woPain	Lhfpl5	101.972	0.790401	0	0
woPain	Rtn3	101.953	1.42247	0	0
woPain	Neurog3	101.904	1.05661	0	0
woPain	Gdpd2	101.839	0.904558	0	0
woPain	1810058I24Rik	101.831	1.56708	0	0
woPain	Ostc	101.796	0.67577	0	0
woPain	Pnmal1	101.793	0.904375	0	0
woPain	Myo5a	101.77	1.17813	0	0
woPain	Boc	101.77	0.886793	0	0
woPain	Zc3h7b	101.734	0.394229	0	0
woPain	Grk3	101.691	0.917907	0	0
woPain	Akap12	101.668	1.1787	0	0
woPain	Ube2o	101.666	0.423997	0	0
woPain	Fbxl15	101.622	0.757475	0	0
woPain	Gucd1	101.527	0.552732	0	0
woPain	Rpa3	101.312	0.747714	0	0
woPain	Wtap	101.281	1.05006	0	0
woPain	Dynlrb1	101.258	2.12182	0	0
woPain	Ubd	101.116	1.92073	0	0
woPain	Polr3g	101.081	0.676086	0	0
woPain	Atp9a	101.023	0.772118	0	0
woPain	Scap	101.012	0.428431	0	0
woPain	Nbeal1	100.988	0.976806	0	0
woPain	Ngp	100.967	3.92444	0	0
woPain	Gpat2	100.939	3.48339	0	0
woPain	Klhl20	100.935	0.551128	0	0
woPain	Rpa1	100.914	0.635154	0	0
woPain	Dhcr7	100.863	1.07559	0	0
woPain	Ass1	100.861	1.74889	0	0
woPain	Snu13	100.858	0.997525	0	0
woPain	Kcnd3	100.844	1.77289	0	0
woPain	Gria2	100.838	1.1563	0	0
woPain	Scg3	100.743	1.71504	0	0
woPain	Trim32	100.699	0.400911	0	0
woPain	Dock3	100.683	0.825713	0	0
woPain	Agrp	100.615	1.48311	0	0
woPain	Uhmk1	100.574	0.986544	0	0
woPain	Use1	100.57	1.38083	0	0
woPain	Fam241a	100.559	1.1571	0	0
woPain	Hsf1	100.499	0.424697	0	0
woPain	Bcl7a	100.497	0.497958	0	0
woPain	Syt1	100.488	1.39965	0	0
woPain	Pde6d	100.469	1.24583	0	0
woPain	Tdrd9	100.45	0.743698	0	0
woPain	Klc3	100.379	0.921375	0	0
woPain	Krt27	100.363	1.99469	0	0
woPain	Bdnf	100.311	1.31562	0	0
woPain	Tmem9	100.248	0.455666	0	0
woPain	Actn1	100.221	0.873852	0	0
woPain	Zfp989	100.116	2.51495	0	0
woPain	Mei1	100.106	2.85752	0	0
woPain	Marf1	100.093	1.34222	0	0
woPain	Lyrm9	100.087	0.504907	0	0
woPain	Herc1	99.9794	1.5525	0	0
woPain	Vps37d	99.9641	0.605462	0	0
woPain	Rnf182	99.8696	0.866222	0	0
woPain	Tmem184c	99.769	0.598478	0	0
woPain	Tesk1	99.7028	0.407736	0	0
woPain	1190005I06Rik	99.6895	0.867801	0	0
woPain	Pds5b	99.6867	0.629265	0	0
woPain	Tcea2	99.6507	0.620122	0	0
woPain	Rab11b	99.6263	0.622222	0	0
woPain	Fam131b	99.6195	0.707567	0	0
woPain	Ngb	99.6096	1.80518	0	0
woPain	Wfdc21	99.5279	2.69963	0	0
woPain	Slc16a12	99.486	1.24826	0	0
woPain	Stip1	99.3984	0.656795	0	0
woPain	Krit1	99.3639	1.02773	0	0
woPain	Pla2g7	99.3466	1.02374	0	0
woPain	Ahi1	99.2825	1.1941	0	0
woPain	Pkia	99.2503	0.6287	0	0
woPain	Zfp414	99.2022	0.516959	0	0
woPain	Oxr1	99.1852	1.00057	0	0
woPain	Capn5	99.1625	0.958982	0	0
woPain	Tnrc6c	99.1256	0.551066	0	0
woPain	Ndufv3	99.0944	2.26914	0	0
woPain	Necab1	98.955	0.786804	0	0
woPain	1700023F06Rik	98.8982	1.41381	0	0
woPain	D730003I15Rik	98.8479	0.690103	0	0
woPain	Vps41	98.7884	0.508115	0	0
woPain	Lcorl	98.7494	1.60455	0	0
woPain	Parva	98.7185	0.785265	0	0
woPain	Ap1s2	98.609	0.739175	0	0
woPain	Rpl22l1	98.5862	2.99048	0	0
woPain	Arxes1	98.5678	1.44403	0	0
woPain	Cdh1	98.5622	1.00926	0	0
woPain	Ces1g	98.5021	3.02178	0	0
woPain	Faim2	98.4986	1.39045	0	0
woPain	Ntan1	98.425	1.01753	0	0
woPain	Necab2	98.4247	2.08776	0	0
woPain	Adam9	98.3946	0.587764	0	0
woPain	Kcnk2	98.3798	1.50208	0	0
woPain	Acer3	98.3727	0.563443	0	0
woPain	Lsm6	98.3706	1.22846	0	0
woPain	Parvb	98.3589	0.512339	0	0
woPain	St13	98.3187	1.11972	0	0
woPain	Vsig4	98.2963	1.989	0	0
woPain	Trappc3l	98.2939	1.10149	0	0
woPain	Naa38	98.2834	1.30249	0	0
woPain	Pln	98.2392	0.822771	0	0
woPain	Cenpv	98.235	0.55301	0	0
woPain	Cybc1	98.2251	0.822742	0	0
woPain	Slc22a27	98.1688	3.51815	0	0
woPain	Ttc9b	98.1676	1.58516	0	0
woPain	Nt5m	98.16	0.544963	0	0
woPain	Tusc2	98.1527	1.12114	0	0
woPain	Apba1	98.1501	0.739759	0	0
woPain	Kcnn1	98.1386	0.882992	0	0
woPain	Mrpl42	98.1329	1.15081	0	0
woPain	Gm7030	98.0997	2.99914	0	0
woPain	Pcdh10	98.0977	1.22992	0	0
woPain	Nap1l4	98.0916	0.64018	0	0
woPain	Rab6a	98.0751	1.43283	0	0
woPain	Gm13025	98.0736	0.937945	0	0
woPain	mt-Nd1	98.0489	9.80601	0	0
woPain	Ppm1l	98.0004	0.835689	0	0
woPain	1810037I17Rik	97.9906	1.38951	0	0
woPain	Ptpre	97.9462	1.10767	0	0
woPain	Sun1	97.8407	0.587526	0	0
woPain	Snx2	97.7793	0.598922	0	0
woPain	Gng13	97.7766	2.54646	0	0
woPain	Stimate	97.7216	1.23826	0	0
woPain	Ksr2	97.7083	0.790143	0	0
woPain	Pfn2	97.7003	1.48202	0	0
woPain	Armcx1	97.6755	0.537916	0	0
woPain	Tmem130	97.6661	0.553059	0	0
woPain	Hspe1	97.6592	1.72201	0	0
woPain	Slc9a5	97.6405	0.905192	0	0
woPain	Igip	97.6021	0.632045	0	0
woPain	Otoa	97.5601	2.28399	0	0
woPain	Gm20609	97.5582	0.830989	0	0
woPain	Acox1	97.5245	0.500544	0	0
woPain	Ift80	97.4446	0.675738	0	0
woPain	Chd5	97.4228	1.24652	0	0
woPain	Sdcbp	97.4081	1.75277	0	0
woPain	Dhx36	97.4068	0.601944	0	0
woPain	Tm2d1	97.3319	1.04024	0	0
woPain	Stum	97.2992	1.12153	0	0
woPain	Mettl23	97.2368	0.55083	0	0
woPain	Ptgir	97.2163	1.05228	0	0
woPain	Srsf1	97.1525	0.418932	0	0
woPain	Bsn	97.1525	0.447677	0	0
woPain	Ctdsp2	97.1453	0.460962	0	0
woPain	Ccdc85b	96.9984	1.44298	0	0
woPain	Lmod1	96.9348	0.98824	0	0
woPain	Stab1	96.9011	1.15763	0	0
woPain	Atpsckmt	96.8956	1.621	0	0
woPain	Ube2q2	96.8949	1.01023	0	0
woPain	Trappc6b	96.8552	1.33856	0	0
woPain	Selenof	96.744	1.37042	0	0
woPain	Tpbgl	96.6775	1.24534	0	0
woPain	Rsbn1l	96.6612	0.59512	0	0
woPain	Atpaf2	96.66	0.922589	0	0
woPain	Slc25a22	96.6338	0.35208	0	0
woPain	4930405O22Rik	96.602	0.869268	0	0
woPain	Pkig	96.5653	1.05005	0	0
woPain	Tmem237	96.425	0.486386	0	0
woPain	Arpc1a	96.319	2.07183	0	0
woPain	Prkcq	96.2699	1.40782	0	0
woPain	Cipc	96.2671	0.426515	0	0
woPain	Brcc3	96.2374	0.642138	0	0
woPain	Csnk1g2	96.2127	0.521183	0	0
woPain	Pgap1	96.1613	1.11068	0	0
woPain	Runx1t1	96.1278	0.7201	0	0
woPain	Zfp850	96.1147	0.796186	0	0
woPain	Hcfc1r1	96.0861	1.63235	0	0
woPain	Hint3	96.0695	0.87369	0	0
woPain	Lclat1	96.0199	0.689806	0	0
woPain	Olfr1124	96.0053	2.32406	0	0
woPain	Trim44	95.974	0.674858	0	0
woPain	Mbp	95.9213	1.1212	0	0
woPain	Cisd3	95.9166	1.07715	0	0
woPain	Abi2	95.9109	0.405055	0	0
woPain	Upk1b	95.8791	0.738256	0	0
woPain	Prr5l	95.8556	1.33324	0	0
woPain	Aicda	95.8398	1.4831	0	0
woPain	Cfap97	95.7949	0.477925	0	0
woPain	Gm34006	95.7537	1.42232	0	0
woPain	Gclm	95.6587	0.598983	0	0
woPain	Tmem141	95.6113	0.775116	0	0
woPain	Carmil3	95.6049	0.85679	0	0
woPain	Tomm5	95.5986	1.77764	0	0
woPain	Ttc9	95.5711	1.09203	0	0
woPain	Kcng1	95.5686	1.41143	0	0
woPain	Dennd5a	95.5665	0.519584	0	0
woPain	Dusp3	95.5573	0.5272	0	0
woPain	Cfap410	95.4352	1.72634	0	0
woPain	Gm12932	95.4205	19.4534	0	0
woPain	Acbd4	95.3333	0.659325	0	0
woPain	Opa1	95.2748	0.462277	0	0
woPain	Zfp706	95.2268	0.862252	0	0
woPain	Popdc3	95.2149	0.585517	0	0
woPain	Slitrk3	95.2115	1.12495	0	0
woPain	Copg1	95.1672	0.421408	0	0
woPain	Hsf2bp	95.131	1.0153	0	0
woPain	R3hdm4	95.1044	0.578919	0	0
woPain	Fam241b	94.9273	1.11637	0	0
woPain	Mrps21	94.8058	1.27562	0	0
woPain	Ccdc9b	94.792	2.92866	0	0
woPain	Fam98c	94.7271	0.588358	0	0
woPain	Prrt3	94.7066	0.670946	0	0
woPain	Bhlhb9	94.7041	0.621215	0	0
woPain	Pcnp	94.6104	0.698662	0	0
woPain	Hnrnpa3	94.59	0.433831	0	0
woPain	Bag4	94.5779	0.467726	0	0
woPain	1110008P14Rik	94.5731	1.66532	0	0
woPain	Rpl10-ps3	94.5647	1.75257	0	0
woPain	Pfkl	94.5291	0.694523	0	0
woPain	Fam76a	94.5035	0.420986	0	0
woPain	Vstm2a	94.489	0.801609	0	0
woPain	Map7d2	94.4018	1.24729	0	0
woPain	Hes6	94.385	0.533659	0	0
woPain	Nucb1	94.3741	0.380359	0	0
woPain	Dnajb4	94.2819	0.469962	0	0
woPain	Rab5a	94.2735	0.50586	0	0
woPain	Cd82	94.219	1.23688	0	0
woPain	Trappc13	94.2013	0.368502	0	0
woPain	Sec62	94.1938	0.896352	0	0
woPain	Sigirr	94.1195	0.854083	0	0
woPain	Map3k12	94.0469	0.425905	0	0
woPain	Trim67	94.0187	0.487759	0	0
woPain	Ccl27a	93.9942	1.02485	0	0
woPain	Ano3	93.9559	2.0885	0	0
woPain	Gm12153	93.935	1.56941	0	0
woPain	4930484I04Rik	93.9346	2.34586	0	0
woPain	Bmpr2	93.9181	0.608259	0	0
woPain	Gmps	93.8166	0.517467	0	0
woPain	Cers4	93.7834	0.405588	0	0
woPain	Pxk	93.7799	0.480183	0	0
woPain	Cpne8	93.7126	0.567254	0	0
woPain	Cnrip1	93.6824	0.462437	0	0
woPain	Ssr1	93.679	0.497016	0	0
woPain	App	93.6187	1.03404	0	0
woPain	Impact	93.5975	0.50624	0	0
woPain	Bambi	93.5944	0.879718	0	0
woPain	Trarg1	93.5262	20.9679	0	0
woPain	Glrb	93.4911	0.59959	0	0
woPain	Cdkn2d	93.4278	1.12983	0	0
woPain	Smim14	93.3761	1.33475	0	0
woPain	Ilkap	93.334	0.589018	0	0
woPain	Mmp27	93.3224	1.25092	0	0
woPain	Cdh5	93.2972	0.596259	0	0
woPain	Bex2	93.2958	3.00178	0	0
woPain	Epb41l1	93.2743	0.536266	0	0
woPain	Prex1	93.274	0.703845	0	0
woPain	Plekhb2	93.2303	0.373666	0	0
woPain	1700001L05Rik	93.2218	0.806876	0	0
woPain	Muc15	93.2019	1.86978	0	0
woPain	Ly86	93.1695	2.83454	0	0
woPain	Apc2	93.1544	0.754961	0	0
woPain	Gm36198	93.1428	7.56242	0	0
woPain	Glrx2	93.1315	0.707672	0	0
woPain	Gnai1	93.1099	0.690004	0	0
woPain	Stx4a	92.9411	0.599207	0	0
woPain	Sumo1	92.9285	1.27157	0	0
woPain	Lancl2	92.9195	0.388052	0	0
woPain	Grin3a	92.9192	0.837376	0	0
woPain	Hoxc10	92.9122	0.596785	0	0
woPain	Sfpq	92.8978	0.392632	0	0
woPain	Gm11337	92.8354	4.69452	0	0
woPain	Gm7607	92.8184	41.3934	0	0
woPain	2900052N01Rik	92.7156	1.04835	0	0
woPain	Crygs	92.6692	0.803136	0	0
woPain	Hook1	92.6079	0.752699	0	0
woPain	Stat1	92.5534	0.386192	0	0
woPain	Itk	92.5289	1.12537	0	0
woPain	Gm15246	92.4801	0.975663	0	0
woPain	Sdf4	92.4592	0.726319	0	0
woPain	Htr1b	92.3968	2.32019	0	0
woPain	Uqcr11	92.3573	2.30105	0	0
woPain	Pdxp	92.282	1.32489	0	0
woPain	Fam177a	92.2525	2.37367	0	0
woPain	Tmem59	92.2495	0.827613	0	0
woPain	Rab28	92.2424	0.655917	0	0
woPain	Rnf14	92.2119	0.569019	0	0
woPain	Ralgps2	92.1751	0.681677	0	0
woPain	Dohh	92.1448	0.650397	0	0
woPain	Iqgap3	92.1436	0.720383	0	0
woPain	Tmem134	92.1055	0.738906	0	0
woPain	Scg5	92.0975	0.976908	0	0
woPain	Insyn2b	92.0744	2.63103	0	0
woPain	Nampt	92.0275	0.411458	0	0
woPain	1700123J17Rik	92.0177	1.70163	0	0
woPain	Insig2	91.9689	0.513615	0	0
woPain	Insm1	91.9678	0.592864	0	0
woPain	Edil3	91.9458	1.08825	0	0
woPain	Mrpl41	91.9427	1.16877	0	0
woPain	Tceal9	91.9286	1.00001	0	0
woPain	Fry	91.9276	0.811967	0	0
woPain	Cnr1	91.8783	1.11631	0	0
woPain	Calm3	91.8066	1.26626	0	0
woPain	Hsbp1	91.7933	1.37855	0	0
woPain	Dip2c	91.6708	0.711439	0	0
woPain	Cobl	91.6399	0.67338	0	0
woPain	Lcmt1	91.619	0.560616	0	0
woPain	Gm35835	91.5907	2.21864	0	0
woPain	Gclc	91.5791	0.474596	0	0
woPain	Dnajc19	91.5258	0.84682	0	0
woPain	Terf1	91.4886	0.59824	0	0
woPain	Gm49959	91.436	2.17716	0	0
woPain	Dpy30	91.4244	0.978712	0	0
woPain	Calm1	91.3617	9.36817	0	0
woPain	Sri	91.3345	0.941453	0	0
woPain	Vps13a	91.3146	0.958866	0	0
woPain	Atg13	91.3143	0.33521	0	0
woPain	Gpsm3	91.2474	1.93111	0	0
woPain	Pfdn5	91.2326	2.32098	0	0
woPain	Drap1	91.2109	0.960753	0	0
woPain	Fzd1	91.1856	0.840548	0	0
woPain	Trp53i13	91.1728	0.638293	0	0
woPain	Flot2	91.0819	0.906105	0	0
woPain	Tmem191c	91.0272	0.819091	0	0
woPain	Acyp1	90.9997	0.893698	0	0
woPain	Ninj1	90.9753	0.717595	0	0
woPain	Mt3	90.9232	3.91568	0	0
woPain	Ets1	90.9201	0.686872	0	0
woPain	5830428M24Rik	90.908	17.3501	0	0
woPain	Armc1	90.8894	0.30738	0	0
woPain	Tmem230	90.8645	0.586353	0	0
woPain	Tm9sf3	90.8408	0.468487	0	0
woPain	Serpina3n	90.8153	1.37337	0	0
woPain	Uqcrh	90.8032	2.60115	0	0
woPain	Rps19	90.7452	5.54318	0	0
woPain	Mif	90.7363	1.99659	0	0
woPain	Klhl35	90.717	0.792348	0	0
woPain	Paqr7	90.7146	0.597634	0	0
woPain	Kmt2d	90.7131	0.598276	0	0
woPain	2310022B05Rik	90.7131	0.611259	0	0
woPain	Polr1d	90.7008	1.15384	0	0
woPain	March6	90.627	0.412318	0	0
woPain	Gatm	90.6245	0.959461	0	0
woPain	Inpp4a	90.6151	1.94864	0	0
woPain	D430020J02Rik	90.6082	23.3577	0	0
woPain	Tenm1	90.5192	1.13454	0	0
woPain	Tppp3	90.5141	6.67971	0	0
woPain	Ddhd1	90.5048	0.620048	0	0
woPain	4921539E11Rik	90.4888	5.06615	0	0
woPain	Ush1g	90.4862	0.7965	0	0
woPain	Ppdpf	90.4813	1.15426	0	0
woPain	Ctxn2	90.4547	1.58187	0	0
woPain	Vps35	90.4423	0.535345	0	0
woPain	5730435O14Rik	90.3452	1.66052	0	0
woPain	Unc80	90.3175	0.882676	0	0
woPain	Trpv1	90.3039	1.78653	0	0
woPain	Sult4a1	90.281	1.26705	0	0
woPain	Gpr146	90.2422	0.564054	0	0
woPain	Hoxb2	90.1687	0.731785	0	0
woPain	Mthfsl	90.07	1.01596	0	0
woPain	Abhd11	90.0508	0.698588	0	0
woPain	Cmtm4	90.0455	0.500047	0	0
woPain	Maneal	90.043	0.394211	0	0
woPain	Surf1	90.0351	0.714815	0	0
woPain	Sh2d5	90.0302	0.889219	0	0
woPain	Tbc1d1	90.0185	0.7603	0	0
woPain	Mospd3	90.0156	0.515933	0	0
woPain	Acot13	90.0055	0.914245	0	0
woPain	Atp6v1f	90.0026	2.25476	0	0
woPain	Slc16a2	89.9729	0.588046	0	0
woPain	Cfap57	89.9166	2.2859	0	0
woPain	Nap1l2	89.8972	0.534431	0	0
woPain	Krt222	89.8149	0.583539	0	0
woPain	Dpp6	89.7988	0.904831	0	0
woPain	Hnrnpr	89.7674	0.452307	0	0
woPain	Gm3892	89.7664	1.98654	0	0
woPain	Ms4a3	89.7602	2.69711	0	0
woPain	Ywhah	89.7538	6.50059	0	0
woPain	Kxd1	89.6992	0.55956	0	0
woPain	Rabl6	89.6891	0.502052	0	0
woPain	Setd3	89.6137	0.482283	0	0
woPain	Cplx2	89.5273	1.03275	0	0
woPain	Man1a2	89.4963	0.592733	0	0
woPain	Dmxl2	89.4857	0.518751	0	0
woPain	Zfp560	89.4549	0.906867	0	0
woPain	Frrs1l	89.4391	0.676797	0	0
woPain	P2ry1	89.4013	2.05291	0	0
woPain	Dipk1b	89.3959	1.45627	0	0
woPain	Cpne4	89.3935	1.1552	0	0
woPain	Ubald2	89.3852	0.480532	0	0
woPain	Fbxo31	89.3719	0.460377	0	0
woPain	Lztfl1	89.3667	0.403256	0	0
woPain	Adcy1	89.3485	0.795612	0	0
woPain	Ttc7b	89.3168	0.454267	0	0
woPain	Mroh7	89.3135	0.958274	0	0
woPain	Trpm2	89.2431	1.01563	0	0
woPain	Fundc2	89.2371	0.666348	0	0
woPain	Ctif	89.2302	0.746881	0	0
woPain	Fktn	89.2173	0.301158	0	0
woPain	Vsir	89.1599	0.841112	0	0
woPain	Gnptab	89.1412	0.444116	0	0
woPain	Erp29	89.1401	0.90759	0	0
woPain	Ahdc1	89.1395	0.518198	0	0
woPain	Pik3r2	89.0955	0.364493	0	0
woPain	Arhgef4	89.0934	0.588468	0	0
woPain	Usp19	89.0753	0.331752	0	0
woPain	Kcns2	88.9817	1.15176	0	0
woPain	Fkbp2	88.9521	1.31571	0	0
woPain	Crbn	88.9275	0.391338	0	0
woPain	Rpl13a	88.8573	5.50678	0	0
woPain	Gpm6a	88.844	0.940997	0	0
woPain	Map3k4	88.7845	0.441695	0	0
woPain	Ceacam20	88.7739	0.587982	0	0
woPain	Lrrc58	88.7395	0.654595	0	0
woPain	Emc10	88.7365	1.14405	0	0
woPain	Eif4e3	88.6949	0.477615	0	0
woPain	Tom1l2	88.5846	0.48375	0	0
woPain	Lrrc8d	88.5669	0.530719	0	0
woPain	Gm14664	88.5614	5.41979	0	0
woPain	Ptprt	88.4982	1.10023	0	0
woPain	Usp9x	88.4769	0.618151	0	0
woPain	Smpd5	88.4661	0.7845	0	0
woPain	Mcee	88.4638	0.833571	0	0
woPain	L3mbtl1	88.4513	1.00792	0	0
woPain	Vwa7	88.4329	0.625555	0	0
woPain	Tex35	88.4055	0.821403	0	0
woPain	Fam229b	88.3737	0.625823	0	0
woPain	Tma7	88.3188	1.66761	0	0
woPain	Pld5	88.2925	0.827871	0	0
woPain	Hist1h3b	88.2642	5.86646	0	0
woPain	Fdft1	88.2359	0.476074	0	0
woPain	Ei24	88.1872	0.489046	0	0
woPain	Otud4	88.1776	0.451146	0	0
woPain	2310016D03Rik	88.168	2.25066	0	0
woPain	Pf4	88.1651	1.3575	0	0
woPain	Gm49785	88.1238	5.69875	0	0
woPain	Eif3k	88.1119	1.31599	0	0
woPain	Gm47350	88.1097	1.05082	0	0
woPain	Rab14	88.1071	0.634393	0	0
woPain	Actr2	88.0361	0.761268	0	0
woPain	Pja1	87.9892	0.550578	0	0
woPain	Cox20	87.987	0.673098	0	0
woPain	Ear2	87.9774	2.30711	0	0
woPain	Ralgapa1	87.9726	0.742789	0	0
woPain	Jag2	87.9639	1.03145	0	0
woPain	Asap1	87.9324	1.13904	0	0
woPain	Ctnnbip1	87.9295	1.10156	0	0
woPain	Crip3	87.7606	1.06317	0	0
woPain	Appl2	87.7469	0.774317	0	0
woPain	Sept14	87.7405	2.18846	0	0
woPain	Clasp2	87.7216	1.03016	0	0
woPain	Dnajc3	87.6786	0.54015	0	0
woPain	Gm29543	87.6183	1.21165	0	0
woPain	Ino80d	87.6048	0.795034	0	0
woPain	Mrps12	87.5339	0.946155	0	0
woPain	Spcs1	87.5053	1.35449	0	0
woPain	Gm38534	87.4544	2.3521	0	0
woPain	Sv2b	87.4516	0.874839	0	0
woPain	Pigk	87.3997	0.706407	0	0
woPain	Wfdc1	87.3848	0.629589	0	0
woPain	Nynrin	87.3841	1.30127	0	0
woPain	Btbd1	87.3492	0.388567	0	0
woPain	Gm26756	87.2843	0.958573	0	0
woPain	Slc25a1	87.2825	0.555377	0	0
woPain	Kcnh3	87.1909	0.79841	0	0
woPain	Zcchc12	87.1746	1.09595	0	0
woPain	Rpl18a	87.1653	3.96297	0	0
woPain	Abca7	87.1441	0.524429	0	0
woPain	Srp9	87.1384	1.12908	0	0
woPain	Tns1	87.1134	1.33585	0	0
woPain	Agxt2	87.0895	2.85356	0	0
woPain	Trpa1	87.0832	1.27668	0	0
woPain	Nsmf	87.0794	0.529032	0	0
woPain	Dtx3	87.0559	0.560916	0	0
woPain	Sub1	87.0257	1.35701	0	0
woPain	Tmem183a	87.0112	0.54451	0	0
woPain	Pip4k2c	87.0102	0.361409	0	0
woPain	Gm50152	86.9903	3.58209	0	0
woPain	Ankrd40	86.9462	0.826348	0	0
woPain	Spred1	86.944	0.700357	0	0
woPain	Ppp2cb	86.9413	0.962219	0	0
woPain	Gstm5	86.906	1.27773	0	0
woPain	Gldnos	86.8829	2.00486	0	0
woPain	Mrgpre	86.8588	0.40677	0	0
woPain	Tmem64	86.8428	0.599617	0	0
woPain	Cdc5l	86.8302	0.469705	0	0
woPain	A630072M18Rik	86.8202	1.07215	0	0
woPain	Smim5	86.7548	2.10579	0	0
woPain	Olfr71	86.6976	1.60438	0	0
woPain	Zdhhc2	86.6889	1.17242	0	0
woPain	Ajm1	86.6704	1.85833	0	0
woPain	Med30	86.6641	0.598619	0	0
woPain	Hspb11	86.6262	0.591677	0	0
woPain	Tbc1d15	86.6102	0.428873	0	0
woPain	Arfgap3	86.5541	0.3778	0	0
woPain	Rpl36al	86.5514	1.34961	0	0
woPain	Rasl10a	86.5364	0.907683	0	0
woPain	Nek1	86.5169	0.812617	0	0
woPain	Dcaf4	86.4965	0.936979	0	0
woPain	Gm16063	86.4469	1.55768	0	0
woPain	Tmem60	86.4431	0.671528	0	0
woPain	1700011L22Rik	86.4263	1.26387	0	0
woPain	Pdp1	86.4	0.415363	0	0
woPain	Tial1	86.3799	0.458563	0	0
woPain	Tmem87b	86.3743	0.402509	0	0
woPain	Faim	86.335	0.675285	0	0
woPain	Akr1a1	86.2749	1.44356	0	0
woPain	St6galnac5	86.2082	0.551843	0	0
woPain	Mettl27	86.1779	0.937735	0	0
woPain	Hnmt	86.177	0.796419	0	0
woPain	Mrpl55	86.1695	0.736295	0	0
woPain	Syne4	86.1551	0.937385	0	0
woPain	Snrpf	86.1508	0.931858	0	0
woPain	Txndc16	86.1465	0.504796	0	0
woPain	Bcl11a	86.1025	0.986591	0	0
woPain	Clock	86.0774	0.505443	0	0
woPain	Zfp990	86.0666	1.24139	0	0
woPain	Arl4d	86.0148	0.879139	0	0
woPain	Sdhd	86.0145	0.461119	0	0
woPain	Laptm4b	85.9993	0.564789	0	0
woPain	Cpd	85.9879	0.419335	0	0
woPain	Slc34a2	85.9774	1.52836	0	0
woPain	Polr2i	85.9584	0.827491	0	0
woPain	Rce1	85.9404	0.444111	0	0
woPain	Camk2n1	85.9282	1.00721	0	0
woPain	Cox7a2	85.9234	3.00564	0	0
woPain	Tnfrsf23	85.8726	0.749597	0	0
woPain	Pafah1b1	85.8326	1.71531	0	0
woPain	Cacna1b	85.8223	1.2339	0	0
woPain	Rpl10a	85.7715	2.46758	0	0
woPain	Paip2b	85.7669	0.336053	0	0
woPain	Hs6st1	85.7621	0.440702	0	0
woPain	Ovol2	85.7441	0.763944	0	0
woPain	Tnk2	85.7369	0.319055	0	0
woPain	Bicral	85.7326	1.02943	0	0
woPain	Arl6	85.7013	0.575658	0	0
woPain	Litaf	85.6973	0.805408	0	0
woPain	Gm40538	85.6559	24.5011	0	0
woPain	Asb17	85.6461	0.812958	0	0
woPain	Nmnat2	85.5623	0.50808	0	0
woPain	Mvb12a	85.5584	0.714845	0	0
woPain	Gm49876	85.4809	2.71984	0	0
woPain	Tmem91	85.4571	2.20887	0	0
woPain	Dexi	85.4263	0.52938	0	0
woPain	Arhgef18	85.4168	0.479753	0	0
woPain	Fsd1l	85.3363	0.661708	0	0
woPain	1700060J05Rik	85.3289	3.6459	0	0
woPain	Ptpru	85.3143	1.03656	0	0
woPain	Lpar1	85.2856	0.62245	0	0
woPain	Nuak1	85.1791	0.641207	0	0
woPain	Gm45620	85.1749	8.5712	0	0
woPain	4930438E09Rik	85.1642	1.84202	0	0
woPain	Gm42848	85.1551	1.55716	0	0
woPain	Gm13919	85.1165	2.48811	0	0
woPain	Ghitm	85.084	0.852477	0	0
woPain	Ndufb3	85.0778	1.3524	0	0
woPain	C2cd5	85.0743	0.970709	0	0
woPain	Cd209f	85.0248	3.46534	0	0
woPain	Cav1	85.0192	1.05868	0	0
woPain	Etfa	84.981	0.721168	0	0
woPain	Gm48295	84.9594	1.2725	0	0
woPain	Cox7a2l	84.9377	1.62328	0	0
woPain	Zfp275	84.9314	0.553723	0	0
woPain	7530416G11Rik	84.9257	0.50986	0	0
woPain	Hnrnph2	84.9252	0.39744	0	0
woPain	2310033P09Rik	84.924	0.493739	0	0
woPain	1520401A03Rik	84.9142	0.994421	0	0
woPain	Dtd1	84.88	0.626819	0	0
woPain	Gadd45gip1	84.839	0.93597	0	0
woPain	Chrm1	84.8335	0.851883	0	0
woPain	Celf5	84.6586	0.60813	0	0
woPain	Gm16364-1	84.6543	4.45843	0	0
woPain	mt-Nd4l	84.6303	1.42936	0	0
woPain	Cstf2	84.5933	0.506917	0	0
woPain	Pogk	84.5718	0.600038	0	0
woPain	Mkks	84.5625	0.850332	0	0
woPain	Lonrf2	84.5473	0.654447	0	0
woPain	Gm10067	84.5464	1.37024	0	0
woPain	Ccnc	84.5135	0.388325	0	0
woPain	Bhlha9	84.4897	1.65177	0	0
woPain	Acd	84.4303	0.441653	0	0
woPain	Cxcl9	84.3902	0.871681	0	0
woPain	Snx13	84.3477	0.501838	0	0
woPain	Grik1	84.3047	2.69822	0	0
woPain	Borcs8	84.2865	0.666259	0	0
woPain	Fbxl2	84.2825	0.440891	0	0
woPain	Lrrc57	84.2481	0.467861	0	0
woPain	Prdm8	84.2348	0.616703	0	0
woPain	Myt1l	84.2268	0.615958	0	0
woPain	Tomm20	84.1984	0.949979	0	0
woPain	Rnf41	84.1714	0.411423	0	0
woPain	Gpr68	84.1657	0.887171	0	0
woPain	Slc25a36	84.1582	0.512451	0	0
woPain	Gm31013	84.0733	3.52592	0	0
woPain	Tle4	84.0472	0.855926	0	0
woPain	Gigyf1	84.044	0.489611	0	0
woPain	Isyna1	83.9504	0.694752	0	0
woPain	Cd24a	83.8928	4.86104	0	0
woPain	Gm5082	83.8192	3.40723	0	0
woPain	Mtss2	83.8164	1.47392	0	0
woPain	Sst	83.8004	2.33492	0	0
woPain	1700012P22Rik	83.7966	1.37671	0	0
woPain	Ctxn3	83.79	3.11236	0	0
woPain	Srsf12	83.7334	0.714824	0	0
woPain	Gm1673	83.7289	1.74825	0	0
woPain	Hint2	83.6722	0.944298	0	0
woPain	Mapk1ip1	83.649	0.571244	0	0
woPain	Higd2a	83.6439	1.028	0	0
woPain	Zbtb11os1	83.6004	1.22644	0	0
woPain	Ncoa2	83.5888	0.503572	0	0
woPain	Golgb1	83.5463	0.937794	0	0
woPain	Chil3	83.5007	2.09524	0	0
woPain	Pdha1	83.4993	0.415606	0	0
woPain	Bcl7c	83.4878	0.647731	0	0
woPain	Zdhhc23	83.3869	1.67674	0	0
woPain	Cd151	83.3829	0.723567	0	0
woPain	Atg16l1	83.3308	0.664064	0	0
woPain	Xlr4c	83.3231	1.23718	0	0
woPain	Ccdc6	83.2979	0.661187	0	0
woPain	Gtf2a2	83.2791	0.781334	0	0
woPain	Gm5577	83.2657	0.833291	0	0
woPain	Lrig2	83.2643	0.503091	0	0
woPain	Fopnl	83.254	0.632321	0	0
woPain	Relch	83.1972	1.04428	0	0
woPain	Scamp3	83.1467	0.702996	0	0
woPain	Pcdhb13	83.1263	0.487327	0	0
woPain	Rpl9-ps6	83.0892	1.94443	0	0
woPain	Map3k5	83.0827	0.666548	0	0
woPain	Piezo2	83.0766	1.70308	0	0
woPain	Higd1a	83.0161	1.75225	0	0
woPain	4930544I03Rik	83.0003	1.82274	0	0
woPain	Haglr	82.9957	2.40697	0	0
woPain	Zfp874b	82.9949	0.405892	0	0
woPain	Acsl3	82.9903	0.543202	0	0
woPain	Lifr	82.9819	1.87369	0	0
woPain	Ccdc85a	82.9814	0.960202	0	0
woPain	Prune2	82.979	5.00863	0	0
woPain	Siva1	82.898	0.574432	0	0
woPain	Irx6	82.8472	1.83422	0	0
woPain	Ethe1	82.8416	0.771149	0	0
woPain	Stard3nl	82.8391	0.955988	0	0
woPain	Vcl	82.8205	0.41212	0	0
woPain	Htr3b	82.8123	0.942979	0	0
woPain	Lilra5	82.7725	0.833088	0	0
woPain	Tfdp2	82.7531	0.45144	0	0
woPain	Gm14246	82.7172	1.60073	0	0
woPain	Wdr7	82.6845	0.477235	0	0
woPain	Cbx5	82.6831	0.497663	0	0
woPain	Chml	82.6741	0.936414	0	0
woPain	Gm36011	82.6695	2.68759	0	0
woPain	4930554C24Rik	82.6655	1.68358	0	0
woPain	Hecw1	82.6284	1.39135	0	0
woPain	Tmem35a	82.6183	0.697639	0	0
woPain	Slc25a12	82.5841	0.378847	0	0
woPain	9530046B11Rik	82.5471	0.751411	0	0
woPain	Dynll1	82.5003	4.75176	0	0
woPain	Gpr160	82.4224	0.744085	0	0
woPain	Bahd1	82.3678	0.458227	0	0
woPain	Ifi27l2a	82.3505	1.75598	0	0
woPain	Gcg	82.3465	0.650967	0	0
woPain	Max	82.3367	0.491743	0	0
woPain	Gm47587	82.3241	1.77909	0	0
woPain	Mcfd2	82.3011	0.431879	0	0
woPain	Otud6b	82.2795	0.391379	0	0
woPain	Uqcrfs1	82.2737	0.777185	0	0
woPain	Rcan2	82.2627	0.848605	0	0
woPain	Slc25a23	82.1636	0.642726	0	0
woPain	Sem1	82.0582	1.6104	0	0
woPain	Gm31343	82.0203	2.59292	0	0
woPain	Sema3f	82.0163	0.53391	0	0
woPain	Kcnc3	82.0097	0.469516	0	0
woPain	Slc19a1	81.9469	0.464218	0	0
woPain	Appl1	81.8812	0.362833	0	0
woPain	Calm2	81.8754	5.92912	0	0
woPain	Ppp1r3f	81.8578	0.499132	0	0
woPain	Cdk2ap2	81.8293	0.7659	0	0
woPain	Dync1i1	81.814	0.601682	0	0
woPain	Emb	81.7973	0.996293	0	0
woPain	Rab5b	81.7968	0.73825	0	0
woPain	Nipal2	81.7967	0.483576	0	0
woPain	Fam117b	81.7693	0.415463	0	0
woPain	Meis3	81.7665	0.508455	0	0
woPain	Cpeb2	81.728	0.996909	0	0
woPain	Tomm40l	81.6381	0.418156	0	0
woPain	Hspa4l	81.6145	0.36273	0	0
woPain	Kif23	81.5848	1.65147	0	0
woPain	Camsap2	81.579	0.406133	0	0
woPain	9630014M24Rik	81.5683	1.30028	0	0
woPain	Atp5e	81.5432	1.96698	0	0
woPain	Poglut1	81.5397	0.330328	0	0
woPain	Ank2	81.5392	1.68236	0	0
woPain	Prelid1	81.5037	0.947637	0	0
woPain	Gltp	81.4854	0.461417	0	0
woPain	Cggbp1	81.46	0.518121	0	0
woPain	Gm17167	81.4587	0.902351	0	0
woPain	Angpt4	81.4505	1.78074	0	0
woPain	Col6a1	81.4411	1.00954	0	0
woPain	Nell1	81.4089	0.960016	0	0
woPain	Klrg2	81.4034	0.767956	0	0
woPain	Tbc1d13	81.3777	0.353669	0	0
woPain	Hcfc1	81.3705	0.309657	0	0
woPain	Megf9	81.3517	0.551819	0	0
woPain	Adk	81.3508	1.98445	0	0
woPain	Azi2	81.3273	0.517197	0	0
woPain	Gm29461	81.3008	1.75968	0	0
woPain	Crtc1	81.2783	0.36801	0	0
woPain	Zrsr2	81.2746	0.613967	0	0
woPain	Necab3	81.2129	2.07173	0	0
woPain	Galnt5	81.1848	0.820048	0	0
woPain	Gm28294	81.1743	1.70626	0	0
woPain	Ube2n	81.1563	0.832306	0	0
woPain	Hmox2	81.1543	0.791708	0	0
woPain	Rpl37a	81.1539	3.46788	0	0
woPain	Gm15013	81.1454	1.67422	0	0
woPain	Itpkb	81.1191	0.688279	0	0
woPain	Lamtor3	81.1047	0.368521	0	0
woPain	Otub1	81.0465	1.30925	0	0
woPain	Dmrtc1a	81.0434	0.756723	0	0
woPain	Olfr1396	81.0329	0.800102	0	0
woPain	Fam222a	81.0191	0.620325	0	0
woPain	Tmem167	81.0007	0.911699	0	0
woPain	Ighm	80.9965	0.776827	0	0
woPain	Akr1b3	80.9619	0.654527	0	0
woPain	Rps14	80.9619	4.07796	0	0
woPain	Coa3	80.9536	1.4777	0	0
woPain	Tsen34	80.9334	0.589412	0	0
woPain	Nrp1	80.9081	1.24548	0	0
woPain	Mrpl52	80.9058	1.02195	0	0
woPain	Rhox5	80.8597	0.68954	0	0
woPain	Clca2	80.8484	1.03962	0	0
woPain	Usp34	80.8453	1.09743	0	0
woPain	Mapre3	80.84	0.589884	0	0
woPain	2900079G21Rik	80.7625	0.837922	0	0
woPain	Agk	80.7346	0.414672	0	0
woPain	Gimap6	80.6897	0.666317	0	0
woPain	Gnb1	80.6789	3.60596	0	0
woPain	Tceal6	80.674	1.26367	0	0
woPain	Ndufa11	80.67	1.96802	0	0
woPain	Grina	80.6623	0.996533	0	0
woPain	Tmem245	80.644	0.788654	0	0
woPain	Ndufb8	80.6339	2.02213	0	0
woPain	Rpl34	80.5963	3.38764	0	0
woPain	Kndc1	80.5685	0.723716	0	0
woPain	Gpn3	80.5632	0.497307	0	0
woPain	4930502E09Rik	80.4373	0.726204	0	0
woPain	Gm11906	80.4261	4.13674	0	0
woPain	9130227L01Rik	80.4215	3.25643	0	0
woPain	Tox2	80.4059	1.01206	0	0
woPain	Plxna2	80.3811	0.522771	0	0
woPain	Nop10	80.3449	1.62188	0	0
woPain	Atrnl1	80.3288	0.797042	0	0
woPain	Hivep1	80.3273	0.777632	0	0
woPain	Srpk2	80.3247	0.420322	0	0
woPain	Cox8a	80.2994	5.04671	0	0
woPain	Sez6	80.2812	0.684754	0	0
woPain	Herc2	80.2574	0.508489	0	0
woPain	Frmd4b	80.24	0.668887	0	0
woPain	Kif26b	80.2201	0.789563	0	0
woPain	Hmg20a	80.1779	0.420638	0	0
woPain	Rps11	80.1108	3.68891	0	0
woPain	Slc10a2	80.1096	0.840639	0	0
woPain	4930473A02Rik	80.0265	1.34607	0	0
woPain	Tomm7	80.0191	1.27531	0	0
woPain	Agap2	80.011	0.672487	0	0
woPain	Mzt2	80.0034	0.677535	0	0
woPain	Phactr3	79.9593	0.500711	0	0
woPain	Defb42	79.9552	0.777764	0	0
woPain	Mrpl48	79.9272	0.544375	0	0
woPain	Zbtb10	79.9152	0.853162	0	0
woPain	Atpif1	79.8989	4.6641	0	0
woPain	Dnm1l	79.8912	0.470755	0	0
woPain	Casz1	79.8903	1.7518	0	0
woPain	Abhd8	79.7677	0.603723	0	0
woPain	Mef2c	79.7023	1.14732	0	0
woPain	Fam45a	79.7007	0.442991	0	0
woPain	Nrarp	79.6769	0.580123	0	0
woPain	Srrm1	79.6643	0.484181	0	0
woPain	Gm13572	79.6582	0.611017	0	0
woPain	Ugcg	79.6524	0.877618	0	0
woPain	Map1lc3a	79.5933	5.97607	0	0
woPain	Abcc5	79.5882	0.388406	0	0
woPain	Gm29254	79.5867	1.28454	0	0
woPain	Txnrd2	79.5854	0.465526	0	0
woPain	Tmem178b	79.5456	0.649754	0	0
woPain	Ubl5	79.5317	1.83512	0	0
woPain	Bcl2l1	79.5074	0.442302	0	0
woPain	Card6	79.4954	1.09253	0	0
woPain	Gga1	79.4843	0.377398	0	0
woPain	Lnpk	79.4561	0.480504	0	0
woPain	Rgs4	79.4554	2.91348	0	0
woPain	Kif21a	79.45	2.13069	0	0
woPain	Lingo1	79.3614	0.790437	0	0
woPain	Nr2f6	79.3593	0.462004	0	0
woPain	Crk	79.3572	0.381991	0	0
woPain	Jkamp	79.3511	0.403414	0	0
woPain	Setd1b	79.315	0.528147	0	0
woPain	Mapk9	79.3041	0.317606	0	0
woPain	Becn1	79.3036	0.376622	0	0
woPain	Larp4	79.296	0.373954	0	0
woPain	Prss48	79.2931	0.844137	0	0
woPain	Rfx6	79.2797	1.80357	0	0
woPain	Caln1	79.2446	0.80599	0	0
woPain	Ptrh1	79.2395	0.697503	0	0
woPain	Nox3	79.2098	5.97966	0	0
woPain	Dnajc27	79.145	0.502263	0	0
woPain	B4galt5	79.033	0.407803	0	0
woPain	A930014E10Rik	78.9762	0.934429	0	0
woPain	Gm14305	78.9713	0.920694	0	0
woPain	Slc38a9	78.965	0.378436	0	0
woPain	Mef2a	78.9611	0.555878	0	0
woPain	Chmp3	78.9511	0.475227	0	0
woPain	Mrpl36	78.951	0.910662	0	0
woPain	Ttc39a	78.8884	0.63005	0	0
woPain	Tmem151a	78.8825	0.707585	0	0
woPain	Atox1	78.8338	2.09997	0	0
woPain	Nim1k	78.8169	0.653199	0	0
woPain	Olfr63	78.7766	3.76313	0	0
woPain	Shf	78.7107	1.23122	0	0
woPain	Sc5d	78.6853	0.336786	0	0
woPain	Slc39a13	78.6665	0.451648	0	0
woPain	Slc52a3	78.6554	0.611762	0	0
woPain	Fam169a	78.6104	0.486645	0	0
woPain	Snx25	78.5848	0.623785	0	0
woPain	Sh3bp1	78.5751	0.713288	0	0
woPain	Gmcl1	78.5738	0.391189	0	0
woPain	Chmp5	78.4997	0.693137	0	0
woPain	Gm42764	78.4921	2.01867	0	0
woPain	2610044O15Rik8	78.4792	0.392791	0	0
woPain	Cd34	78.4201	0.997834	0	0
woPain	Abcg8	78.4133	0.676501	0	0
woPain	Gas5	78.4045	1.67692	0	0
woPain	Ncoa1	78.3989	0.507778	0	0
woPain	Dppa5a	78.3898	0.622283	0	0
woPain	Sema4b	78.3762	0.759679	0	0
woPain	Nptn	78.3741	0.722102	0	0
woPain	Vezt	78.3691	0.518766	0	0
woPain	Tapbp	78.3469	0.397135	0	0
woPain	Syt2	78.3434	0.722523	0	0
woPain	Trub1	78.3158	0.456543	0	0
woPain	Hnrnpd	78.3061	0.384298	0	0
woPain	Gm3898	78.3013	0.716561	0	0
woPain	Gm36037	78.2903	20.6732	0	0
woPain	Slc25a4	78.264	3.59258	0	0
woPain	Irf2bp2	78.2577	0.5122	0	0
woPain	Tmeff1	78.2467	0.419782	0	0
woPain	Bcr	78.2341	0.421055	0	0
woPain	Nipa2	78.2078	0.384283	0	0
woPain	Dynll2	78.1978	1.19024	0	0
woPain	Ubr3	78.1852	0.398251	0	0
woPain	Iglc2	78.1298	1.99131	0	0
woPain	Mindy1	78.1184	0.410899	0	0
woPain	Capn10	78.0525	0.385696	0	0
woPain	Camp	78.0262	1.23026	0	0
woPain	Fam234b	78.0162	0.450406	0	0
woPain	Selenok	77.995	1.99579	0	0
woPain	Stat6	77.9704	0.357343	0	0
woPain	Ppp1r1a	77.933	2.15406	0	0
woPain	Med9	77.9011	0.630655	0	0
woPain	Cplx1	77.8543	0.7368	0	0
woPain	Scarb2	77.8501	0.305396	0	0
woPain	Npffr2	77.8213	0.596394	0	0
woPain	Rnf13	77.7935	0.479227	0	0
woPain	Lzts1	77.7855	0.794744	0	0
[truncated: 17,325 more rows]
