# Supplementary material for: The single-cell transcriptomic atlas iPain identifies senescence of nociceptors as a therapeutical target for chronic pain treatment
Source: Nat Commun. 2024 Oct 4;15:8585. doi: 10.1038/s41467-024-52052-8 (PMC11450014; doi:10.1038/s41467-024-52052-8)
Supplement: Supplementary file 8 — Supplementary Data 5 [file 41467_2024_52052_MOESM8_ESM.xlsx]

## Sheet: Sheet1
	corr	pval	qval	ci_low	ci_high	subtype	names
Sprr1a	0.709049	0	0	0.702098	0.715865	NP	Sprr1a
Gal	0.670698	0	0	0.663012	0.678243	NP	Gal
Sox11	0.636232	0	0	0.62792	0.644398	NP	Sox11
Nts	0.625598	0	0	0.6171	0.63395	NP	Nts
Anxa1	0.623713	0	0	0.615183	0.632098	NP	Anxa1
Stmn4	0.605495	0	0	0.596654	0.614189	NP	Stmn4
Chst2	0.603981	0	0	0.595114	0.6127	NP	Chst2
Cdkn1a	0.596643	0	0	0.587655	0.605485	NP	Cdkn1a
Plxna4	0.592973	0	0	0.583924	0.601875	NP	Plxna4
Atf3	0.592687	0	0	0.583634	0.601594	NP	Atf3
Itga7	0.584232	0	0	0.575041	0.593276	NP	Itga7
Gap43	0.584007	0	0	0.574812	0.593055	NP	Gap43
Flrt3	0.56562	0	0	0.556133	0.57496	NP	Flrt3
Hspb1	0.550315	0	0	0.540592	0.559892	NP	Hspb1
Chl1	0.538528	0	0	0.528627	0.548283	NP	Chl1
Nsg1	0.536319	0	0	0.526385	0.546106	NP	Nsg1
Myo10	0.53098	0	0	0.520968	0.540847	NP	Myo10
Sema6a	0.51206	0	0	0.501775	0.5222	NP	Sema6a
Bcat1	0.508016	0	0	0.497674	0.518213	NP	Bcat1
Gadd45a	0.504103	0	0	0.493706	0.514356	NP	Gadd45a
Gm49937	0.502652	0	0	0.492235	0.512925	NP	Gm49937
Gm50012	0.500606	0	0	0.490161	0.510908	NP	Gm50012
Phlda1	0.497876	0	0	0.487393	0.508215	NP	Phlda1
Csf1	0.497025	0	0	0.48653	0.507376	NP	Csf1
Sez6l	0.493373	0	0	0.482829	0.503774	NP	Sez6l
Serpinb1a	0.49141	0	0	0.480839	0.501838	NP	Serpinb1a
Klf6	0.488067	0	0	0.477451	0.498541	NP	Klf6
Camk1	0.481504	0	0	0.4708	0.492066	NP	Camk1
Lmo7	0.476151	0	0	0.465377	0.486784	NP	Lmo7
1700025G04Rik	0.475597	0	0	0.464815	0.486238	NP	1700025G04Rik
Kif22	0.47386	0	0	0.463055	0.484523	NP	Kif22
Apba2	0.469795	0	0	0.458937	0.480512	NP	Apba2
Ecel1	0.463941	0	0	0.453008	0.474734	NP	Ecel1
Gm41611	0.463347	0	0	0.452407	0.474147	NP	Gm41611
Cd63	0.462488	0	0	0.451537	0.473299	NP	Cd63
Rhoc	0.457467	0	0	0.446452	0.468343	NP	Rhoc
Srxn1	0.454142	0	0	0.443086	0.465061	NP	Srxn1
Sdc1	0.452805	0	0	0.441732	0.46374	NP	Sdc1
Rhoq	0.447296	0	0	0.436154	0.4583	NP	Rhoq
Cacna2d1	0.444311	0	0	0.433133	0.455352	NP	Cacna2d1
Hist1h1c	0.4374	0	0	0.426138	0.448526	NP	Hist1h1c
Thy1	0.437356	0	0	0.426093	0.448482	NP	Thy1
Gadd45g	0.427443	0	0	0.416063	0.438689	NP	Gadd45g
Mmp16	0.426325	0	0	0.414932	0.437584	NP	Mmp16
Cd59a	0.424515	0	0	0.413101	0.435796	NP	Cd59a
Nrip1	0.424245	0	0	0.412828	0.435529	NP	Nrip1
Mthfd2	0.413566	0	0	0.402025	0.424974	NP	Mthfd2
4833415N18Rik	0.412325	0	0	0.400771	0.423748	NP	4833415N18Rik
Jun	0.410878	0	0	0.399308	0.422318	NP	Jun
Enah	0.410426	0	0	0.398851	0.421871	NP	Enah
Gm49654	0.408959	0	0	0.397367	0.420421	NP	Gm49654
Rnh1	0.405433	0	0	0.393801	0.416934	NP	Rnh1
Irs2	0.405118	0	0	0.393483	0.416623	NP	Irs2
Tnfrsf12a	0.402712	0	0	0.391051	0.414245	NP	Tnfrsf12a
Rsad2	0.402156	0	0	0.390488	0.413695	NP	Rsad2
Mylk4	0.401311	0	0	0.389634	0.412859	NP	Mylk4
Trp53i11	0.392767	0	0	0.380997	0.40441	NP	Trp53i11
S100a11	0.392482	0	0	0.380708	0.404128	NP	S100a11
Cryba2	0.385059	0	0	0.373207	0.396786	NP	Cryba2
Tubb3	0.384699	0	0	0.372843	0.39643	NP	Tubb3
Abca1	0.383604	0	0	0.371736	0.395347	NP	Abca1
Cited2	0.381958	0	0	0.370073	0.393718	NP	Cited2
Col5a3	0.380492	0	0	0.368592	0.392267	NP	Col5a3
Smim3	0.378906	0	0	0.366989	0.390698	NP	Smim3
Jpt1	0.374792	0	0	0.362832	0.386627	NP	Jpt1
Gm45311	0.374299	0	0	0.362335	0.38614	NP	Gm45311
Marcks	0.371634	0	0	0.359643	0.383503	NP	Marcks
Lgals1	0.368148	0	0	0.356121	0.380053	NP	Lgals1
Gm49915	0.367406	0	0	0.355371	0.379318	NP	Gm49915
Glul	0.367306	0	0	0.355271	0.37922	NP	Glul
Igfbp3	0.36721	0	0	0.355174	0.379125	NP	Igfbp3
Plin2	0.366708	0	0	0.354666	0.378627	NP	Plin2
Gm49492	0.364828	0	0	0.352768	0.376767	NP	Gm49492
Pxdc1	0.363235	0	0	0.351159	0.37519	NP	Pxdc1
Flnc	0.361081	0	0	0.348984	0.373059	NP	Flnc
Tubb6	0.359605	0	0	0.347493	0.371597	NP	Tubb6
Kcnmb4	0.358452	0	0	0.346329	0.370456	NP	Kcnmb4
Tnik	0.35685	0	0	0.344711	0.368869	NP	Tnik
Clic1	0.355236	0	0	0.343081	0.367271	NP	Clic1
Crh	0.355125	0	0	0.34297	0.367162	NP	Crh
Gm50107	0.353137	0	0	0.340963	0.365194	NP	Gm50107
Gm13889	0.351814	0	0	0.339627	0.363884	NP	Gm13889
Hyal4	0.350835	0	0	0.338638	0.362914	NP	Hyal4
Ndrg1	0.350149	0	0	0.337945	0.362235	NP	Ndrg1
Phlda3	0.348892	0	0	0.336676	0.36099	NP	Phlda3
Epb41l4a	0.34814	0	0	0.335917	0.360246	NP	Epb41l4a
Gm49189	0.346745	0	0	0.334509	0.358864	NP	Gm49189
Map7d1	0.34471	0	0	0.332455	0.356849	NP	Map7d1
Tubb2b	0.344588	0	0	0.332331	0.356728	NP	Tubb2b
Fgf3	0.343743	0	0	0.331478	0.355891	NP	Fgf3
Gm32817	0.343513	0	0	0.331247	0.355664	NP	Gm32817
Nrip3	0.341388	0	0	0.329101	0.353559	NP	Nrip3
Scpep1	0.340189	0	0	0.327892	0.352372	NP	Scpep1
Npy	0.340147	0	0	0.327849	0.352329	NP	Npy
Tsc22d1	0.339548	0	0	0.327245	0.351737	NP	Tsc22d1
Crlf1	0.338905	0	0	0.326596	0.3511	NP	Crlf1
Gm45885	0.337929	0	0	0.32561	0.350132	NP	Gm45885
Znrf1	0.337257	0	0	0.324932	0.349467	NP	Znrf1
Kcnk16	0.335503	0	0	0.323162	0.347729	NP	Kcnk16
Tgfbi	0.333531	0	0	0.321172	0.345776	NP	Tgfbi
Gars	0.332686	0	0	0.32032	0.344939	NP	Gars
Lynx1	0.3311	0	0	0.318719	0.343368	NP	Lynx1
Pgk1	0.330236	0	0	0.317848	0.342512	NP	Pgk1
Ptprn	0.329436	0	0	0.31704	0.34172	NP	Ptprn
Mrtfa	0.329292	0	0	0.316894	0.341576	NP	Mrtfa
Cyb5r1	0.326078	0	0	0.313652	0.338392	NP	Cyb5r1
Phgdh	0.326042	0	0	0.313616	0.338357	NP	Phgdh
Gfra3	0.325695	0	0	0.313266	0.338013	NP	Gfra3
Ccn4	0.325466	0	0	0.313034	0.337785	NP	Ccn4
Tmem43	0.324977	0	0	0.312541	0.337301	NP	Tmem43
Tubb2a	0.32361	0	0	0.311162	0.335947	NP	Tubb2a
D430019H16Rik	0.319493	0	0	0.30701	0.331867	NP	D430019H16Rik
Esd	0.318774	0	0	0.306284	0.331155	NP	Esd
Vgf	0.317658	0	0	0.305158	0.330048	NP	Vgf
Fam171b	0.315581	0	0	0.303064	0.32799	NP	Fam171b
Vim	0.315031	0	0	0.302508	0.327444	NP	Vim
Arpc2	0.313462	0	0	0.300926	0.32589	NP	Arpc2
Lgals3	0.313058	0	0	0.300518	0.325489	NP	Lgals3
Neto1	0.31246	0	0	0.299916	0.324897	NP	Neto1
Rnase4	0.309816	0	0	0.297249	0.322275	NP	Rnase4
Maged1	0.309404	0	0	0.296834	0.321867	NP	Maged1
Gm46378	0.306695	0	0	0.294102	0.319182	NP	Gm46378
Vinac1	0.306371	0	0	0.293775	0.31886	NP	Vinac1
Celf4	0.30464	0	0	0.29203	0.317145	NP	Celf4
Bach1	0.30373	0	0	0.291113	0.316242	NP	Bach1
Stmn2	0.301232	0	0	0.288594	0.313766	NP	Stmn2
Odc1	0.301068	0	0	0.288429	0.313603	NP	Odc1
Slc2a1	0.299804	0	0	0.287154	0.31235	NP	Slc2a1
Ifi202b	0.299082	0	0	0.286426	0.311634	NP	Ifi202b
Gm47595	0.297392	0	0	0.284722	0.309957	NP	Gm47595
Rab11fip5	0.297374	0	0	0.284704	0.30994	NP	Rab11fip5
Gm14409	0.297229	0	0	0.284558	0.309796	NP	Gm14409
Arl4c	0.296516	0	0	0.28384	0.309089	NP	Arl4c
Taldo1	0.295872	0	0	0.28319	0.30845	NP	Taldo1
Inhbb	0.295831	0	0	0.283149	0.308409	NP	Inhbb
Gm28320	0.294735	0	0	0.282044	0.307323	NP	Gm28320
Eif4ebp1	0.293797	0	0	0.281099	0.306393	NP	Eif4ebp1
Gm41664	0.293292	0	0	0.280589	0.305891	NP	Gm41664
Krt19	0.292997	0	0	0.280292	0.305599	NP	Krt19
Clic4	0.292929	0	0	0.280223	0.305531	NP	Clic4
Aspscr1	0.291344	0	0	0.278626	0.30396	NP	Aspscr1
Chac1	0.290348	0	0	0.277622	0.302972	NP	Chac1
Ildr2	0.289569	0	0	0.276837	0.302199	NP	Ildr2
Ppef1	0.288902	0	0	0.276165	0.301538	NP	Ppef1
Cckar	0.286899	0	0	0.274147	0.299551	NP	Cckar
Dusp1	0.286737	0	0	0.273983	0.299391	NP	Dusp1
Pcolce2	0.28664	0	0	0.273885	0.299294	NP	Pcolce2
Gpr153	0.285885	0	0	0.273125	0.298546	NP	Gpr153
Plekho1	0.282306	0	0	0.269517	0.294995	NP	Plekho1
Stmn1	0.280144	0	0	0.267339	0.29285	NP	Stmn1
Fxyd7	0.279961	0	0	0.267155	0.292669	NP	Fxyd7
Cdh2	0.279783	0	0	0.266975	0.292491	NP	Cdh2
Gm12394	0.279707	0	0	0.266898	0.292416	NP	Gm12394
Prss12	0.279513	0	0	0.266704	0.292224	NP	Prss12
Crmp1	0.279401	0	0	0.266591	0.292113	NP	Crmp1
Fam53c	0.278324	0	0	0.265505	0.291044	NP	Fam53c
Uchl1	0.276827	0	0	0.263997	0.289559	NP	Uchl1
Lrrc20	0.276413	0	0	0.26358	0.289149	NP	Lrrc20
Cckbr	0.275916	0	0	0.263079	0.288655	NP	Cckbr
Sbno2	0.273442	0	0	0.260587	0.286201	NP	Sbno2
Ucn	0.272548	0	0	0.259686	0.285313	NP	Ucn
Wfdc3	0.271502	0	0	0.258632	0.284275	NP	Wfdc3
Kif5c	0.271475	0	0	0.258605	0.284248	NP	Kif5c
Elavl3	0.271465	0	0	0.258595	0.284239	NP	Elavl3
Mia3	0.26984	0	0	0.256958	0.282626	NP	Mia3
Nkapd1	0.269465	0	0	0.256581	0.282254	NP	Nkapd1
Tgfb1	0.268097	0	0	0.255203	0.280896	NP	Tgfb1
Ctsd	0.267988	0	0	0.255092	0.280788	NP	Ctsd
Sprr1b	0.267731	0	0	0.254834	0.280533	NP	Sprr1b
Aars	0.264776	0	0	0.251857	0.2776	NP	Aars
Acadl	0.263688	0	0	0.250761	0.27652	NP	Acadl
Asns	0.262683	0	0	0.24975	0.275523	NP	Asns
Gpr151	0.262236	0	0	0.2493	0.275079	NP	Gpr151
Tuba1a	0.261271	0	0	0.248327	0.274121	NP	Tuba1a
Pdcd2	0.259924	1.72274e-310	9.04061e-309	0.246971	0.272784	NP	Pdcd2
Zyx	0.259663	7.67492e-310	4.01595e-308	0.246708	0.272525	NP	Zyx
Gm13211	0.258219	2.86473e-306	1.49032e-304	0.245254	0.271092	NP	Gm13211
Taf15	0.257643	7.55343e-305	3.91821e-303	0.244674	0.270519	NP	Taf15
Ptpn1	0.256906	4.87422e-303	2.51393e-301	0.243931	0.269788	NP	Ptpn1
Cyth2	0.256684	1.70389e-302	8.76288e-301	0.243708	0.269568	NP	Cyth2
Akap6	0.256073	5.30195e-301	2.71123e-299	0.243093	0.268961	NP	Akap6
Gm33228	0.255878	1.59062e-300	8.11083e-299	0.242897	0.268767	NP	Gm33228
Cyb5r3	0.255529	1.1288e-299	5.70743e-298	0.242545	0.268421	NP	Cyb5r3
Plekho2	0.254926	3.29752e-298	1.66262e-296	0.241938	0.267823	NP	Plekho2
Lmo1	0.253971	6.8191e-296	3.4286e-294	0.240976	0.266874	NP	Lmo1
Ifrd1	0.253896	1.03453e-295	5.18707e-294	0.240901	0.2668	NP	Ifrd1
Ubc	0.2537	3.07141e-295	1.53145e-293	0.240704	0.266606	NP	Ubc
Tuba1b	0.253373	1.89094e-294	9.40245e-293	0.240375	0.266281	NP	Tuba1b
Pou2f1	0.252622	1.22043e-292	6.0517e-291	0.239618	0.265535	NP	Pou2f1
Slc7a5	0.252312	6.75276e-292	3.33013e-290	0.239306	0.265227	NP	Slc7a5
Tent5a	0.252201	1.24618e-291	6.11203e-290	0.239195	0.265117	NP	Tent5a
Mtus2	0.251868	7.86224e-291	3.84566e-289	0.238859	0.264786	NP	Mtus2
Tes	0.251172	3.61151e-289	1.76171e-287	0.238159	0.264096	NP	Tes
Socs3	0.251106	5.18672e-289	2.52327e-287	0.238092	0.26403	NP	Socs3
Gpc1	0.250742	3.83863e-288	1.86241e-286	0.237725	0.263668	NP	Gpc1
Stom	0.249306	9.81688e-285	4.7121e-283	0.23628	0.262243	NP	Stom
Hsd17b7	0.249262	1.25279e-284	5.9974e-283	0.236235	0.262199	NP	Hsd17b7
Marcksl1	0.24884	1.24435e-283	5.94121e-282	0.23581	0.26178	NP	Marcksl1
Srgap1	0.248697	2.70857e-283	1.28979e-281	0.235666	0.261638	NP	Srgap1
Hist1h2bc	0.248236	3.2928e-282	1.55158e-280	0.235203	0.261181	NP	Hist1h2bc
Csrp1	0.247571	1.20473e-280	5.63252e-279	0.234533	0.26052	NP	Csrp1
Rnf122	0.246864	5.48011e-279	2.54232e-277	0.233821	0.259817	NP	Rnf122
Dnajc7	0.246563	2.76038e-278	1.2773e-276	0.233519	0.259519	NP	Dnajc7
Rab31	0.244524	1.51675e-273	6.8943e-272	0.231466	0.257494	NP	Rab31
E230014E18Rik	0.243568	2.44436e-271	1.10549e-269	0.230503	0.256544	NP	E230014E18Rik
Tgif1	0.243212	1.60659e-270	7.24776e-269	0.230145	0.256191	NP	Tgif1
Fam129b	0.242412	1.09925e-268	4.9343e-267	0.22934	0.255397	NP	Fam129b
Ahnak2	0.24226	2.45535e-268	1.09941e-266	0.229187	0.255245	NP	Ahnak2
Map1b	0.24218	3.74135e-268	1.67108e-266	0.229106	0.255166	NP	Map1b
Mfap3l	0.241954	1.2248e-267	5.44357e-266	0.228879	0.254942	NP	Mfap3l
Gpr158	0.241811	2.60454e-267	1.15472e-265	0.228735	0.2548	NP	Gpr158
Slc35e4	0.24126	4.69065e-266	2.06941e-264	0.228181	0.254253	NP	Slc35e4
Gm11659	0.241184	7.0033e-266	3.08214e-264	0.228104	0.254177	NP	Gm11659
Serpinf1	0.241093	1.12897e-265	4.95645e-264	0.228012	0.254086	NP	Serpinf1
Adgrd1	0.240563	1.80108e-264	7.88794e-263	0.227479	0.253561	NP	Adgrd1
Smad1	0.240286	7.65339e-264	3.33562e-262	0.2272	0.253286	NP	Smad1
Spop	0.237221	6.02048e-257	2.59877e-255	0.224116	0.250241	NP	Spop
Atf4	0.236722	7.79865e-256	3.35025e-254	0.223614	0.249746	NP	Atf4
Uck2	0.23659	1.53622e-255	6.58381e-254	0.223481	0.249614	NP	Uck2
Gm31048	0.235452	5.17778e-253	2.20331e-251	0.222335	0.248483	NP	Gm31048
Cttn	0.235197	1.8911e-252	8.02825e-251	0.222079	0.248231	NP	Cttn
Dbn1	0.23409	5.21614e-250	2.204e-248	0.220965	0.247131	NP	Dbn1
Mad2l2	0.233957	1.02465e-249	4.31938e-248	0.220831	0.246999	NP	Mad2l2
Eprs	0.233071	8.9922e-248	3.75544e-246	0.219939	0.246118	NP	Eprs
Zbtb38	0.232379	2.91288e-246	1.20533e-244	0.219243	0.245431	NP	Zbtb38
Nme2	0.232151	9.15859e-246	3.77242e-244	0.219013	0.245205	NP	Nme2
Dhrs1	0.232045	1.56071e-245	6.41389e-244	0.218906	0.245099	NP	Dhrs1
Sept8	0.231942	2.61173e-245	1.07087e-243	0.218803	0.244997	NP	Sept8
Hoxb9	0.231889	3.40938e-245	1.39475e-243	0.218749	0.244944	NP	Hoxb9
Gm37982	0.231708	8.42989e-245	3.44077e-243	0.218567	0.244764	NP	Gm37982
Tmem88b	0.231338	5.36406e-244	2.17953e-242	0.218195	0.244397	NP	Tmem88b
Gm12243	0.231304	6.34968e-244	2.5742e-242	0.218161	0.244363	NP	Gm12243
Gm49223	0.231117	1.61213e-243	6.52097e-242	0.217973	0.244178	NP	Gm49223
Cdc42ep2	0.23106	2.15059e-243	8.67951e-242	0.217915	0.24412	NP	Cdc42ep2
Gm10220	0.230236	1.29612e-241	5.21926e-240	0.217086	0.243302	NP	Gm10220
Grin2c	0.229434	6.90415e-240	2.75554e-238	0.21628	0.242506	NP	Grin2c
Hrk	0.229272	1.54216e-239	6.14136e-238	0.216116	0.242344	NP	Hrk
Mcub	0.229007	5.70251e-239	2.26091e-237	0.21585	0.242081	NP	Mcub
Tuba1c	0.228203	3.00367e-237	1.18048e-235	0.21504	0.241282	NP	Tuba1c
Stac	0.227853	1.67088e-236	6.50991e-235	0.214689	0.240935	NP	Stac
Pfkfb4	0.22752	8.54985e-236	3.31675e-234	0.214354	0.240604	NP	Pfkfb4
Nars	0.227211	3.89573e-235	1.50803e-233	0.214042	0.240297	NP	Nars
Riok3	0.227074	7.61611e-235	2.94185e-233	0.213904	0.24016	NP	Riok3
Clmp	0.22698	1.20612e-234	4.64884e-233	0.21381	0.240067	NP	Clmp
Gnpnat1	0.226693	4.90033e-234	1.88072e-232	0.213521	0.239782	NP	Gnpnat1
Tmem179	0.226398	2.05795e-233	7.86476e-232	0.213225	0.239489	NP	Tmem179
Bcam	0.226183	5.88013e-233	2.24242e-231	0.213008	0.239275	NP	Bcam
Grb10	0.226049	1.1286e-232	4.29488e-231	0.212873	0.239142	NP	Grb10
Pcnx	0.225999	1.43967e-232	5.46711e-231	0.212823	0.239092	NP	Pcnx
Slc38a1	0.225959	1.74648e-232	6.61824e-231	0.212783	0.239053	NP	Slc38a1
Ap1s1	0.225328	3.7292e-231	1.40137e-229	0.212148	0.238426	NP	Ap1s1
Tmbim6	0.225228	6.06873e-231	2.27577e-229	0.212047	0.238326	NP	Tmbim6
Srrm4	0.225222	6.25445e-231	2.34054e-229	0.212041	0.23832	NP	Srrm4
Arhgef2	0.225059	1.37785e-230	5.1455e-229	0.211877	0.238158	NP	Arhgef2
Timm8a1	0.224664	9.26789e-230	3.44674e-228	0.21148	0.237767	NP	Timm8a1
Tagln2	0.224607	1.22021e-229	4.52863e-228	0.211423	0.23771	NP	Tagln2
Ckap4	0.222653	1.45975e-225	5.34057e-224	0.209457	0.235768	NP	Ckap4
Wars	0.222507	2.94108e-225	1.07382e-223	0.20931	0.235623	NP	Wars
Pnp	0.222466	3.57571e-225	1.30289e-223	0.209269	0.235582	NP	Pnp
Anp32a	0.221357	7.03668e-223	2.52311e-221	0.208153	0.23448	NP	Anp32a
Pde7a	0.220284	1.13092e-220	4.01512e-219	0.207074	0.233414	NP	Pde7a
Tenm4	0.220029	3.77208e-220	1.33394e-218	0.206818	0.233161	NP	Tenm4
Rmst	0.219671	2.04161e-219	7.19158e-218	0.206457	0.232805	NP	Rmst
Esyt1	0.219575	3.20284e-219	1.126e-217	0.206361	0.23271	NP	Esyt1
Mvp	0.219338	9.77283e-219	3.42906e-217	0.206122	0.232474	NP	Mvp
Gm41442	0.21921	1.78139e-218	6.23832e-217	0.205994	0.232347	NP	Gm41442
Slc6a4	0.219084	3.21821e-218	1.12481e-216	0.205867	0.232222	NP	Slc6a4
Cntn2	0.218576	3.48708e-217	1.21173e-215	0.205356	0.231717	NP	Cntn2
Snhg4-1	0.218094	3.32818e-216	1.14985e-214	0.204871	0.231237	NP	Snhg4-1
Cebpb	0.217777	1.45741e-215	5.02557e-214	0.204552	0.230923	NP	Cebpb
Arid5a	0.217664	2.47059e-215	8.503e-214	0.204438	0.23081	NP	Arid5a
Stbd1	0.217362	1.0102e-214	3.46353e-213	0.204134	0.23051	NP	Stbd1
Tmbim1	0.217296	1.37297e-214	4.69838e-213	0.204068	0.230444	NP	Tmbim1
Stat5a	0.217165	2.51984e-214	8.57413e-213	0.203936	0.230314	NP	Stat5a
Plec	0.217116	3.15902e-214	1.07287e-212	0.203888	0.230266	NP	Plec
Ano6	0.215442	7.31367e-211	2.45151e-209	0.202203	0.228602	NP	Ano6
Fscn1	0.214654	2.73746e-209	9.12485e-208	0.201411	0.227818	NP	Fscn1
Fst	0.214652	2.76582e-209	9.20235e-208	0.201408	0.227816	NP	Fst
Star	0.213408	8.15846e-207	2.70446e-205	0.200157	0.22658	NP	Star
Il1r1	0.213236	1.78303e-206	5.8889e-205	0.199985	0.226409	NP	Il1r1
Prss23os	0.213226	1.86973e-206	6.16393e-205	0.199974	0.226399	NP	Prss23os
Fads3	0.212819	1.18938e-205	3.89961e-204	0.199565	0.225995	NP	Fads3
Gm34121	0.212715	1.90894e-205	6.24744e-204	0.19946	0.225891	NP	Gm34121
Cavin1	0.212414	7.48465e-205	2.44065e-203	0.199158	0.225592	NP	Cavin1
Nudt9	0.212264	1.47506e-204	4.80127e-203	0.199007	0.225443	NP	Nudt9
Il17ra	0.211879	8.41428e-204	2.72896e-202	0.19862	0.225061	NP	Il17ra
Camk2g	0.211772	1.36258e-203	4.41122e-202	0.198513	0.224955	NP	Camk2g
Prdm1	0.211647	2.39864e-203	7.75144e-202	0.198387	0.22483	NP	Prdm1
Podxl	0.21155	3.72415e-203	1.19919e-201	0.198289	0.224733	NP	Podxl
Tecta	0.211512	4.4219e-203	1.42133e-201	0.198251	0.224695	NP	Tecta
1700003F12Rik	0.21109	2.95598e-202	9.45073e-201	0.197827	0.224276	NP	1700003F12Rik
Gm47754	0.210758	1.3153e-201	4.18293e-200	0.197493	0.223946	NP	Gm47754
Tmem267	0.210005	3.86202e-200	1.22604e-198	0.196735	0.223197	NP	Tmem267
Atf5	0.209577	2.61801e-199	8.2965e-198	0.196304	0.222772	NP	Atf5
Psmc6	0.209559	2.82834e-199	8.94731e-198	0.196287	0.222755	NP	Psmc6
Ccdc92	0.209282	9.72607e-199	3.06601e-197	0.196009	0.22248	NP	Ccdc92
Arnt2	0.208599	2.04096e-197	6.40024e-196	0.195321	0.2218	NP	Arnt2
Avpi1	0.208417	4.5768e-197	1.43274e-195	0.195138	0.221619	NP	Avpi1
Mfge8	0.208033	2.50626e-196	7.8185e-195	0.194752	0.221238	NP	Mfge8
Rtn4	0.207935	3.87062e-196	1.2033e-194	0.194654	0.22114	NP	Rtn4
Crem	0.207766	8.17937e-196	2.53406e-194	0.194484	0.220972	NP	Crem
Dtnbp1	0.207405	4.02343e-195	1.24436e-193	0.194121	0.220613	NP	Dtnbp1
Casp3	0.207008	2.31768e-194	7.13131e-193	0.193722	0.220219	NP	Casp3
Slc22a23	0.206681	9.76577e-194	2.98445e-192	0.193393	0.219894	NP	Slc22a23
Col10a1	0.2062	8.06919e-193	2.44521e-191	0.192909	0.219416	NP	Col10a1
Ndst1	0.206113	1.18595e-192	3.58774e-191	0.192821	0.219328	NP	Ndst1
Hspa9	0.205596	1.13773e-191	3.43033e-190	0.192302	0.218815	NP	Hspa9
Chmp1b	0.205199	6.43208e-191	1.93608e-189	0.191903	0.21842	NP	Chmp1b
Shisa4	0.205143	8.20994e-191	2.46709e-189	0.191846	0.218365	NP	Shisa4
Mt2	0.204575	9.75456e-190	2.91665e-188	0.191275	0.2178	NP	Mt2
Cx3cr1	0.203295	2.48819e-187	7.37847e-186	0.189988	0.216528	NP	Cx3cr1
S100a10	0.203141	4.83541e-187	1.43154e-185	0.189834	0.216375	NP	S100a10
Mt1	0.20302	8.15709e-187	2.41096e-185	0.189712	0.216254	NP	Mt1
Gm13028	0.202468	8.78024e-186	2.58242e-184	0.189157	0.215705	NP	Gm13028
Ankrd13a	0.202467	8.8056e-186	2.58566e-184	0.189156	0.215704	NP	Ankrd13a
Sqstm1	0.20183	1.35348e-184	3.96139e-183	0.188515	0.215071	NP	Sqstm1
Nfil3	0.201516	5.2006e-184	1.51474e-182	0.188199	0.214758	NP	Nfil3
1700047F07Rik	0.201219	1.84319e-183	5.35121e-182	0.187901	0.214464	NP	1700047F07Rik
Tspo	0.201214	1.88321e-183	5.45857e-182	0.187896	0.214459	NP	Tspo
Gm37637	0.200837	9.42407e-183	2.71413e-181	0.187516	0.214083	NP	Gm37637
Jund	0.19993	4.44052e-181	1.27276e-179	0.186604	0.213181	NP	Jund
Pim1	0.199869	5.73085e-181	1.63999e-179	0.186544	0.213121	NP	Pim1
Rasgrf2	0.199838	6.5362e-181	1.86453e-179	0.186513	0.21309	NP	Rasgrf2
Ncam1	0.198944	2.85542e-179	8.11967e-178	0.185614	0.212202	NP	Ncam1
Cltb	0.198924	3.11439e-179	8.84213e-178	0.185593	0.212181	NP	Cltb
Slc1a4	0.198741	6.71146e-179	1.90246e-177	0.18541	0.212	NP	Slc1a4
Cdk6	0.198205	6.39887e-178	1.79968e-176	0.184871	0.211466	NP	Cdk6
Qrfpr	0.198137	8.49386e-178	2.38517e-176	0.184803	0.211399	NP	Qrfpr
Psmd13	0.197828	3.10374e-177	8.68855e-176	0.184492	0.211092	NP	Psmd13
Otud7b	0.197818	3.24612e-177	9.073e-176	0.184481	0.211081	NP	Otud7b
Eif3b	0.197202	4.2532e-176	1.18327e-174	0.183862	0.210469	NP	Eif3b
Cbr1	0.196894	1.53672e-175	4.2621e-174	0.183553	0.210163	NP	Cbr1
Vcp	0.196836	1.9585e-175	5.42355e-174	0.183494	0.210105	NP	Vcp
Retnlg	0.196666	3.96516e-175	1.09636e-173	0.183324	0.209936	NP	Retnlg
E330011O21Rik	0.196636	4.49134e-175	1.23994e-173	0.183294	0.209907	NP	E330011O21Rik
Rcc1	0.196209	2.65054e-174	7.28392e-173	0.182864	0.209482	NP	Rcc1
Snn	0.196127	3.73476e-174	1.02478e-172	0.182781	0.2094	NP	Snn
Amer2	0.195874	1.06546e-173	2.9102e-172	0.182527	0.209148	NP	Amer2
Phactr2	0.195674	2.43341e-173	6.62654e-172	0.182326	0.20895	NP	Phactr2
Gm47898	0.19567	2.47072e-173	6.71798e-172	0.182323	0.208946	NP	Gm47898
Cd81	0.195041	3.32405e-172	9.02457e-171	0.18169	0.20832	NP	Cd81
Dusp2	0.194958	4.68069e-172	1.26886e-170	0.181607	0.208238	NP	Dusp2
Plppr4	0.194955	4.73064e-172	1.28048e-170	0.181604	0.208235	NP	Plppr4
5031439G07Rik	0.194501	3.0767e-171	8.2905e-170	0.181147	0.207783	NP	5031439G07Rik
C2cd2	0.193688	8.60085e-170	2.30723e-168	0.18033	0.206975	NP	C2cd2
Zfp697	0.193656	9.8136e-170	2.62864e-168	0.180298	0.206943	NP	Zfp697
1700080N15Rik	0.193578	1.34863e-169	3.60702e-168	0.18022	0.206866	NP	1700080N15Rik
Cd109	0.193541	1.57316e-169	4.1951e-168	0.180182	0.206828	NP	Cd109
Rab33a	0.192821	2.9593e-168	7.86814e-167	0.179459	0.206113	NP	Rab33a
Tubb5	0.192543	9.168e-168	2.42682e-166	0.179179	0.205836	NP	Tubb5
Tmem98	0.192218	3.43817e-167	9.06106e-166	0.178852	0.205513	NP	Tmem98
Wfs1	0.19215	4.53492e-167	1.1934e-165	0.178784	0.205445	NP	Wfs1
Ppa1	0.192067	6.35055e-167	1.6639e-165	0.1787	0.205362	NP	Ppa1
Pkm	0.191997	8.41464e-167	2.20151e-165	0.17863	0.205293	NP	Pkm
Dync1h1	0.191802	1.85221e-166	4.82486e-165	0.178435	0.205099	NP	Dync1h1
Sh3kbp1	0.191766	2.1502e-166	5.58494e-165	0.178397	0.205063	NP	Sh3kbp1
Fam214b	0.191691	2.90852e-166	7.54371e-165	0.178322	0.204988	NP	Fam214b
Gm47163	0.191628	3.75128e-166	9.71556e-165	0.178259	0.204926	NP	Gm47163
Eif2s2	0.191592	4.33834e-166	1.12037e-164	0.178223	0.20489	NP	Eif2s2
Cadm3	0.191472	7.04426e-166	1.81657e-164	0.178102	0.204771	NP	Cadm3
Lmna	0.190772	1.18587e-164	3.04503e-163	0.177399	0.204074	NP	Lmna
Hsp90aa1	0.190611	2.26068e-164	5.78014e-163	0.177237	0.203915	NP	Hsp90aa1
Tnks1bp1	0.190569	2.6768e-164	6.83439e-163	0.177195	0.203873	NP	Tnks1bp1
Fer1l6	0.189576	1.43482e-162	3.63247e-161	0.176196	0.202885	NP	Fer1l6
Adcyap1	0.189379	3.14908e-162	7.96117e-161	0.175999	0.202689	NP	Adcyap1
Them4	0.189374	3.20883e-162	8.10084e-161	0.175994	0.202684	NP	Them4
S100a9	0.18908	1.03769e-161	2.61603e-160	0.175698	0.202392	NP	S100a9
Cask	0.189025	1.29043e-161	3.24863e-160	0.175643	0.202337	NP	Cask
Cpne5	0.188874	2.35987e-161	5.93263e-160	0.175491	0.202187	NP	Cpne5
Hspa5	0.188658	5.57058e-161	1.39652e-159	0.175274	0.201972	NP	Hspa5
Hax1	0.188243	2.88356e-160	7.20889e-159	0.174857	0.20156	NP	Hax1
Slc6a19	0.18793	9.96539e-160	2.48101e-158	0.174543	0.201248	NP	Slc6a19
Ubn1	0.187926	1.01423e-159	2.52156e-158	0.174538	0.201244	NP	Ubn1
Igsf9b	0.187561	4.30083e-159	1.06779e-157	0.174171	0.200881	NP	Igsf9b
Gm43774	0.187397	8.20545e-159	2.03161e-157	0.174007	0.200718	NP	Gm43774
Eid1	0.187054	3.16617e-158	7.79631e-157	0.173662	0.200377	NP	Eid1
Rars	0.187008	3.79372e-158	9.32882e-157	0.173616	0.200331	NP	Rars
Lars	0.186714	1.20908e-157	2.96506e-156	0.17332	0.200038	NP	Lars
B930059L03Rik	0.185928	2.63788e-156	6.44259e-155	0.17253	0.199256	NP	B930059L03Rik
Prkab2	0.185888	3.08453e-156	7.51306e-155	0.17249	0.199217	NP	Prkab2
Dmkn	0.185731	5.68546e-156	1.38295e-154	0.172333	0.199061	NP	Dmkn
Ell2	0.185692	6.62777e-156	1.60998e-154	0.172293	0.199022	NP	Ell2
Pard3	0.185674	7.09279e-156	1.72062e-154	0.172276	0.199005	NP	Pard3
Psmd11	0.18557	1.06834e-155	2.58469e-154	0.17217	0.1989	NP	Psmd11
Syne2	0.185285	3.24043e-155	7.80826e-154	0.171884	0.198617	NP	Syne2
2200002D01Rik	0.18478	2.31672e-154	5.56012e-153	0.171376	0.198114	NP	2200002D01Rik
Gm48027	0.184745	2.65055e-154	6.35284e-153	0.171342	0.19808	NP	Gm48027
Sars	0.184024	4.33581e-153	1.03097e-151	0.170617	0.197363	NP	Sars
Gm26887	0.183488	3.44005e-152	8.14748e-151	0.170078	0.196829	NP	Gm26887
Gm50240	0.183475	3.6115e-152	8.54232e-151	0.170065	0.196817	NP	Gm50240
Ptp4a1	0.18341	4.63722e-152	1.09541e-150	0.17	0.196752	NP	Ptp4a1
Lonp1	0.183218	9.73809e-152	2.29431e-150	0.169807	0.196561	NP	Lonp1
Gm13203	0.183192	1.07592e-151	2.53158e-150	0.169781	0.196535	NP	Gm13203
Plpp2	0.183105	1.50392e-151	3.52941e-150	0.169693	0.196448	NP	Plpp2
R3hcc1	0.182732	6.29264e-151	1.47101e-149	0.169319	0.196078	NP	R3hcc1
Csdc2	0.182723	6.51923e-151	1.522e-149	0.16931	0.196069	NP	Csdc2
Prokr2	0.182612	9.99155e-151	2.32964e-149	0.169198	0.195958	NP	Prokr2
Cars	0.182527	1.3804e-150	3.21439e-149	0.169113	0.195874	NP	Cars
Sowahc	0.182103	7.00514e-150	1.627e-148	0.168687	0.195452	NP	Sowahc
Slc35g2	0.18179	2.31566e-149	5.36445e-148	0.168372	0.195141	NP	Slc35g2
Psmd3	0.18167	3.66655e-149	8.47214e-148	0.168251	0.195021	NP	Psmd3
Vat1	0.181564	5.49889e-149	1.26735e-147	0.168145	0.194915	NP	Vat1
Hhipl1	0.1814	1.02745e-148	2.36194e-147	0.16798	0.194752	NP	Hhipl1
Ankrd1	0.180982	5.03022e-148	1.15196e-146	0.16756	0.194337	NP	Ankrd1
Slc3a2	0.180687	1.54079e-147	3.51958e-146	0.167264	0.194043	NP	Slc3a2
Anxa2	0.180137	1.23725e-146	2.81548e-145	0.166711	0.193496	NP	Anxa2
Rangap1	0.180053	1.69815e-146	3.85943e-145	0.166627	0.193412	NP	Rangap1
Blmh	0.179941	2.59336e-146	5.87914e-145	0.166514	0.193301	NP	Blmh
Slc7a1	0.179764	5.04553e-146	1.14239e-144	0.166337	0.193125	NP	Slc7a1
Adarb1	0.17965	7.76935e-146	1.75689e-144	0.166222	0.193011	NP	Adarb1
Il4ra	0.179388	2.08112e-145	4.69425e-144	0.165959	0.192751	NP	Il4ra
Pde1c	0.179208	4.09072e-145	9.20411e-144	0.165778	0.192572	NP	Pde1c
Eif4e	0.179183	4.5062e-145	1.01263e-143	0.165752	0.192547	NP	Eif4e
Gm14221	0.17896	1.03815e-144	2.32711e-143	0.165529	0.192326	NP	Gm14221
Apbb2	0.178897	1.31638e-144	2.94712e-143	0.165465	0.192263	NP	Apbb2
Xdh	0.178804	1.86481e-144	4.16975e-143	0.165372	0.19217	NP	Xdh
Gm44748	0.178802	1.8781e-144	4.19428e-143	0.16537	0.192168	NP	Gm44748
Napb	0.178781	2.03662e-144	4.54265e-143	0.165348	0.192147	NP	Napb
Polr3h	0.178316	1.16099e-143	2.5768e-142	0.164881	0.191684	NP	Polr3h
Dot1l	0.178141	2.23362e-143	4.95137e-142	0.164705	0.19151	NP	Dot1l
Basp1	0.177796	8.08754e-143	1.7884e-141	0.164359	0.191167	NP	Basp1
Slc27a4	0.17745	2.92989e-142	6.47092e-141	0.164011	0.190823	NP	Slc27a4
Gm43166	0.177224	6.77873e-142	1.49348e-140	0.163784	0.190598	NP	Gm43166
Epn1	0.176923	2.07089e-141	4.54032e-140	0.163482	0.190299	NP	Epn1
Psmd8	0.176589	7.13193e-141	1.55795e-139	0.163146	0.189966	NP	Psmd8
Ifit1	0.176585	7.23452e-141	1.57844e-139	0.163142	0.189962	NP	Ifit1
Bad	0.176511	9.52192e-141	2.07499e-139	0.163068	0.189888	NP	Bad
Rbfox2	0.176501	9.89087e-141	2.15279e-139	0.163057	0.189878	NP	Rbfox2
Onecut2	0.176325	1.88959e-140	4.1078e-139	0.162881	0.189704	NP	Onecut2
Eif6	0.17612	4.03091e-140	8.74174e-139	0.162675	0.1895	NP	Eif6
Mex3a	0.176104	4.27878e-140	9.26811e-139	0.162659	0.189484	NP	Mex3a
Cnbp	0.175939	7.86904e-140	1.69835e-138	0.162493	0.189319	NP	Cnbp
Csnk1e	0.175521	3.65299e-139	7.83716e-138	0.162074	0.188904	NP	Csnk1e
Fosl2	0.175448	4.78499e-139	1.02536e-137	0.162	0.188831	NP	Fosl2
Btg2	0.175337	7.18473e-139	1.53593e-137	0.161888	0.188721	NP	Btg2
Hars	0.175096	1.74018e-138	3.70688e-137	0.161646	0.188481	NP	Hars
Coq7	0.175085	1.80868e-138	3.84826e-137	0.161636	0.18847	NP	Coq7
Rnf152	0.175058	1.99862e-138	4.24736e-137	0.161608	0.188443	NP	Rnf152
H3f3b	0.175013	2.35831e-138	4.99995e-137	0.161563	0.188398	NP	H3f3b
Pcsk5	0.174863	4.08421e-138	8.63874e-137	0.161412	0.188249	NP	Pcsk5
Palm3	0.174862	4.10081e-138	8.66368e-137	0.161411	0.188248	NP	Palm3
Ppp2r2b	0.17472	6.88695e-138	1.45158e-136	0.161269	0.188107	NP	Ppp2r2b
Ptprs	0.174572	1.1853e-137	2.49536e-136	0.161119	0.187959	NP	Ptprs
Cds1	0.174507	1.50104e-137	3.15638e-136	0.161054	0.187895	NP	Cds1
Gm41307	0.174339	2.76865e-137	5.80835e-136	0.160886	0.187728	NP	Gm41307
Kif14	0.174224	4.21183e-137	8.82572e-136	0.16077	0.187613	NP	Kif14
Gm45641	0.173985	1.00602e-136	2.10562e-135	0.16053	0.187375	NP	Gm45641
Wt1	0.173837	1.72382e-136	3.59545e-135	0.160381	0.187228	NP	Wt1
Vldlr	0.173611	3.91779e-136	8.16207e-135	0.160154	0.187003	NP	Vldlr
Plaur	0.173317	1.13859e-135	2.36114e-134	0.159859	0.186711	NP	Plaur
Dchs2	0.173199	1.74396e-135	3.60818e-134	0.159741	0.186594	NP	Dchs2
Rock2	0.17304	3.10286e-135	6.40498e-134	0.159581	0.186435	NP	Rock2
Itpk1	0.17294	4.45214e-135	9.17968e-134	0.159481	0.186336	NP	Itpk1
Txnrd1	0.172835	6.52776e-135	1.34439e-133	0.159374	0.186231	NP	Txnrd1
Cdc42ep4	0.172631	1.36019e-134	2.79811e-133	0.15917	0.186028	NP	Cdc42ep4
Rasl10b	0.172365	3.54769e-134	7.28146e-133	0.158903	0.185764	NP	Rasl10b
Arpc4	0.172291	4.64402e-134	9.52077e-133	0.158828	0.185689	NP	Arpc4
Shisa9	0.172235	5.67238e-134	1.16158e-132	0.158772	0.185634	NP	Shisa9
Zeb1	0.172169	7.1959e-134	1.47189e-132	0.158706	0.185568	NP	Zeb1
Sox9	0.172108	8.96582e-134	1.83184e-132	0.158644	0.185508	NP	Sox9
Top1mt	0.172082	9.83041e-134	2.00621e-132	0.158619	0.185482	NP	Top1mt
Sept5	0.172063	1.05245e-133	2.14543e-132	0.1586	0.185463	NP	Sept5
Cers6	0.171873	2.08273e-133	4.23605e-132	0.158409	0.185274	NP	Cers6
Apoc2	0.171438	9.91649e-133	2.0101e-131	0.157972	0.184841	NP	Apoc2
Il34	0.171299	1.63121e-132	3.30278e-131	0.157832	0.184703	NP	Il34
Adam8	0.171167	2.618e-132	5.29483e-131	0.157699	0.184571	NP	Adam8
Ackr1	0.171135	2.93255e-132	5.92434e-131	0.157667	0.18454	NP	Ackr1
Tln1	0.170874	7.45519e-132	1.50441e-130	0.157405	0.18428	NP	Tln1
Kitl	0.170664	1.57907e-131	3.17934e-130	0.157194	0.184071	NP	Kitl
Ier5	0.170498	2.85227e-131	5.72363e-130	0.157027	0.183906	NP	Ier5
Card19	0.170449	3.3957e-131	6.80653e-130	0.156978	0.183857	NP	Card19
Slc4a8	0.170351	4.81512e-131	9.63024e-130	0.156879	0.183759	NP	Slc4a8
Fndc4	0.170122	1.08539e-130	2.16838e-129	0.15665	0.183532	NP	Fndc4
Gm50301	0.169728	4.3973e-130	8.75568e-129	0.156254	0.183139	NP	Gm50301
Cgref1	0.169477	1.06768e-129	2.12356e-128	0.156002	0.18289	NP	Cgref1
Pabpc1	0.169267	2.24379e-129	4.45786e-128	0.155791	0.182681	NP	Pabpc1
Mfhas1	0.169214	2.70753e-129	5.37327e-128	0.155737	0.182628	NP	Mfhas1
Hist1h4h	0.169188	2.97476e-129	5.89062e-128	0.155711	0.182602	NP	Hist1h4h
Slc49a4	0.169088	4.22617e-129	8.35029e-128	0.155611	0.182503	NP	Slc49a4
Gm41804	0.168739	1.44623e-128	2.8544e-127	0.15526	0.182155	NP	Gm41804
Gm42418	0.168721	1.54398e-128	3.04399e-127	0.155242	0.182137	NP	Gm42418
Eno1	0.16863	2.12535e-128	4.18102e-127	0.15515	0.182046	NP	Eno1
Cic	0.168473	3.69501e-128	7.23723e-127	0.154992	0.18189	NP	Cic
Rspo1	0.168027	1.76416e-127	3.44413e-126	0.154545	0.181447	NP	Rspo1
Sbds	0.167991	2.00403e-127	3.90819e-126	0.154509	0.181411	NP	Sbds
Fbh1	0.167864	3.12271e-127	6.08319e-126	0.154382	0.181285	NP	Fbh1
Hao1	0.167759	4.52235e-127	8.79075e-126	0.154275	0.181179	NP	Hao1
Tm4sf1	0.167751	4.64843e-127	9.02607e-126	0.154267	0.181172	NP	Tm4sf1
Ctcfl	0.167736	4.88699e-127	9.47907e-126	0.154253	0.181157	NP	Ctcfl
Stat5b	0.167422	1.46855e-126	2.84235e-125	0.153937	0.180844	NP	Stat5b
Cyb561	0.167415	1.5033e-126	2.90648e-125	0.15393	0.180837	NP	Cyb561
Sept11	0.167105	4.43454e-126	8.54622e-125	0.153619	0.180529	NP	Sept11
Itgb1	0.167096	4.57243e-126	8.80254e-125	0.15361	0.18052	NP	Itgb1
Pi4k2a	0.166838	1.12246e-125	2.15397e-124	0.153351	0.180263	NP	Pi4k2a
Gm4208	0.166429	4.65341e-125	8.91078e-124	0.15294	0.179856	NP	Gm4208
Arrb1	0.166022	1.90322e-124	3.62517e-123	0.152531	0.179452	NP	Arrb1
Pmaip1	0.165994	2.09631e-124	3.98453e-123	0.152503	0.179424	NP	Pmaip1
Cdkn1c	0.165826	3.75325e-124	7.12643e-123	0.152334	0.179256	NP	Cdkn1c
Zpr1	0.165697	5.86411e-124	1.10993e-122	0.152204	0.179128	NP	Zpr1
Bzw2	0.165695	5.90834e-124	1.11712e-122	0.152202	0.179125	NP	Bzw2
Crybg1	0.165354	1.91546e-123	3.61787e-122	0.15186	0.178786	NP	Crybg1
Pmepa1	0.165215	3.09199e-123	5.83395e-122	0.15172	0.178648	NP	Pmepa1
Bean1	0.1652	3.25845e-123	6.14158e-122	0.151705	0.178633	NP	Bean1
Caml	0.165183	3.44539e-123	6.48713e-122	0.151689	0.178617	NP	Caml
Gm28198	0.165151	3.84783e-123	7.23729e-122	0.151656	0.178585	NP	Gm28198
Nfkbiz	0.165078	4.95811e-123	9.29645e-122	0.151582	0.178511	NP	Nfkbiz
Fam210b	0.164962	7.37809e-123	1.38052e-121	0.151466	0.178396	NP	Fam210b
Them6	0.164573	2.80685e-122	5.241e-121	0.151075	0.178009	NP	Them6
Eps8	0.164346	6.10811e-122	1.13816e-120	0.150847	0.177783	NP	Eps8
Jup	0.164339	6.24455e-122	1.16238e-120	0.150841	0.177776	NP	Jup
Galnt9	0.164234	8.95467e-122	1.66512e-120	0.150735	0.177672	NP	Galnt9
Gm47601	0.163773	4.33024e-121	8.03549e-120	0.150272	0.177212	NP	Gm47601
Ptpro	0.163277	2.34406e-120	4.33194e-119	0.149774	0.176719	NP	Ptpro
Psmc4	0.163228	2.76497e-120	5.10456e-119	0.149725	0.17667	NP	Psmc4
Cabp1	0.163029	5.43562e-120	1.00144e-118	0.149525	0.176472	NP	Cabp1
Hist3h2a	0.162771	1.3028e-119	2.38802e-118	0.149266	0.176216	NP	Hist3h2a
Pdcl3	0.16268	1.77554e-119	3.25125e-118	0.149174	0.176125	NP	Pdcl3
Il33	0.162374	4.99675e-119	9.12185e-118	0.148867	0.17582	NP	Il33
Med22	0.162336	5.68613e-119	1.03698e-117	0.148829	0.175782	NP	Med22
Rmnd1	0.162175	9.79581e-119	1.78286e-117	0.148667	0.175622	NP	Rmnd1
Nsfl1c	0.162108	1.22573e-118	2.22859e-117	0.1486	0.175556	NP	Nsfl1c
Cct8	0.161928	2.25155e-118	4.08959e-117	0.148419	0.175376	NP	Cct8
Gnpda2	0.161718	4.55877e-118	8.25532e-117	0.148209	0.175168	NP	Gnpda2
AC160336.1	0.161674	5.29343e-118	9.56643e-117	0.148164	0.175124	NP	AC160336.1
Sez6l2	0.161623	6.28584e-118	1.13486e-116	0.148113	0.175073	NP	Sez6l2
Dnajb2	0.161622	6.31474e-118	1.13893e-116	0.148111	0.175071	NP	Dnajb2
Gata3	0.161432	1.19376e-117	2.14876e-116	0.147921	0.174883	NP	Gata3
Mapkbp1	0.16142	1.24247e-117	2.23421e-116	0.147909	0.174871	NP	Mapkbp1
Ddah1	0.161249	2.20719e-117	3.96106e-116	0.147737	0.174701	NP	Ddah1
D230022J07Rik	0.161154	3.03346e-117	5.43847e-116	0.147642	0.174606	NP	D230022J07Rik
Chmp7	0.161092	3.7331e-117	6.68615e-116	0.14758	0.174545	NP	Chmp7
Ptx3	0.16101	4.92438e-117	8.80227e-116	0.147497	0.174462	NP	Ptx3
Ckb	0.16092	6.65485e-117	1.18837e-115	0.147406	0.174373	NP	Ckb
Garem1	0.160851	8.37895e-117	1.49476e-115	0.147337	0.174304	NP	Garem1
Sema3c	0.160793	1.01575e-116	1.80846e-115	0.147279	0.174247	NP	Sema3c
Fgf11	0.160724	1.28034e-116	2.27728e-115	0.14721	0.174178	NP	Fgf11
Acads	0.160468	3.0133e-116	5.34905e-115	0.146953	0.173923	NP	Acads
A830082N09Rik	0.160442	3.28247e-116	5.82114e-115	0.146927	0.173897	NP	A830082N09Rik
Ddr2	0.160304	5.20827e-116	9.20008e-115	0.146788	0.17376	NP	Ddr2
Spsb2	0.160274	5.75342e-116	1.01531e-114	0.146758	0.17373	NP	Spsb2
B930095G15Rik	0.160115	9.77859e-116	1.72394e-114	0.146598	0.173571	NP	B930095G15Rik
Phf10	0.160096	1.04154e-115	1.83441e-114	0.146579	0.173553	NP	Phf10
A4galt	0.159784	2.93383e-115	5.15712e-114	0.146266	0.173243	NP	A4galt
Akap1	0.159773	3.04443e-115	5.34632e-114	0.146255	0.173231	NP	Akap1
Eef1b2	0.159717	3.66837e-115	6.43573e-114	0.146199	0.173176	NP	Eef1b2
Emp3	0.159487	7.8718e-115	1.37833e-113	0.145967	0.172947	NP	Emp3
mt-Nd3	0.159249	1.7285e-114	3.01482e-113	0.145729	0.17271	NP	mt-Nd3
Gm12925	0.158904	5.42041e-114	9.43592e-113	0.145382	0.172366	NP	Gm12925
Tmem268	0.158892	5.64156e-114	9.81142e-113	0.14537	0.172354	NP	Tmem268
Supt5	0.158636	1.31092e-113	2.27327e-112	0.145113	0.1721	NP	Supt5
Aplp1	0.15862	1.38216e-113	2.39451e-112	0.145097	0.172084	NP	Aplp1
Tnfaip1	0.158577	1.59107e-113	2.75112e-112	0.145054	0.172041	NP	Tnfaip1
Pde4b	0.158493	2.10314e-113	3.63307e-112	0.144969	0.171957	NP	Pde4b
Hr	0.158407	2.79173e-113	4.80872e-112	0.144883	0.171871	NP	Hr
Rcbtb1	0.158402	2.833e-113	4.87515e-112	0.144878	0.171867	NP	Rcbtb1
Tcf4	0.158338	3.4955e-113	6.00945e-112	0.144814	0.171803	NP	Tcf4
Procr	0.158285	4.16743e-113	7.15097e-112	0.14476	0.17175	NP	Procr
Map3k20	0.158216	5.22887e-113	8.96378e-112	0.144691	0.171681	NP	Map3k20
Osr2	0.158198	5.54607e-113	9.48947e-112	0.144673	0.171664	NP	Osr2
Ric8a	0.157951	1.24767e-112	2.12671e-111	0.144425	0.171418	NP	Ric8a
Raet1e	0.157931	1.33173e-112	2.26785e-111	0.144405	0.171398	NP	Raet1e
Zbtb7c	0.157759	2.34163e-112	3.98386e-111	0.144232	0.171227	NP	Zbtb7c
Olfr55	0.157723	2.63228e-112	4.47412e-111	0.144197	0.171191	NP	Olfr55
Fam131c	0.157567	4.39552e-112	7.46409e-111	0.144039	0.171035	NP	Fam131c
Eif1ad	0.157455	6.32627e-112	1.07326e-110	0.143928	0.170924	NP	Eif1ad
Gm42700	0.157426	6.96614e-112	1.1807e-110	0.143898	0.170895	NP	Gm42700
Psmc1	0.1574	7.58872e-112	1.28501e-110	0.143872	0.170869	NP	Psmc1
Mrgbp	0.157357	8.72558e-112	1.47613e-110	0.143829	0.170827	NP	Mrgbp
Rhou	0.157335	9.39172e-112	1.58733e-110	0.143806	0.170804	NP	Rhou
Lgals8	0.157285	1.10302e-111	1.86251e-110	0.143757	0.170755	NP	Lgals8
Ano1	0.157257	1.21079e-111	2.04256e-110	0.143728	0.170727	NP	Ano1
Dennd5b	0.157222	1.35719e-111	2.28739e-110	0.143693	0.170692	NP	Dennd5b
Eif3c	0.156965	3.13925e-111	5.28592e-110	0.143435	0.170436	NP	Eif3c
Psmd2	0.156714	7.11287e-111	1.19544e-109	0.143183	0.170186	NP	Psmd2
Dnttip1	0.156672	8.15429e-111	1.36919e-109	0.143141	0.170144	NP	Dnttip1
Tnnc1	0.156646	8.85792e-111	1.48457e-109	0.143115	0.170119	NP	Tnnc1
Camk1d	0.156593	1.05234e-110	1.76206e-109	0.143062	0.170066	NP	Camk1d
Mapkapk2	0.156558	1.17837e-110	1.97125e-109	0.143027	0.170032	NP	Mapkapk2
Iah1	0.156493	1.45829e-110	2.43726e-109	0.142961	0.169966	NP	Iah1
Blcap	0.156482	1.51316e-110	2.52427e-109	0.14295	0.169955	NP	Blcap
Fabp5	0.156471	1.56569e-110	2.60949e-109	0.142939	0.169945	NP	Fabp5
Fabp3	0.156466	1.59095e-110	2.64912e-109	0.142934	0.16994	NP	Fabp3
Eif1	0.156109	5.06272e-110	8.40673e-109	0.142576	0.169584	NP	Eif1
Ddit3	0.156053	6.0841e-110	1.00934e-108	0.142519	0.169528	NP	Ddit3
BC051019	0.15604	6.34413e-110	1.05151e-108	0.142506	0.169515	NP	BC051019
Micos13	0.15594	8.77163e-110	1.45252e-108	0.142405	0.169416	NP	Micos13
Rac3	0.155852	1.16628e-109	1.92951e-108	0.142317	0.169328	NP	Rac3
Socs1	0.155742	1.66078e-109	2.74258e-108	0.142207	0.169219	NP	Socs1
Wwc1	0.155554	3.0489e-109	5.02567e-108	0.142019	0.169032	NP	Wwc1
Socs2	0.155404	4.94825e-109	8.14899e-108	0.141868	0.168882	NP	Socs2
Actb	0.155347	5.94901e-109	9.78813e-108	0.14181	0.168826	NP	Actb
Czib	0.155129	1.20109e-108	1.9726e-107	0.141591	0.168609	NP	Czib
Pcdh17	0.155115	1.25574e-108	2.06047e-107	0.141578	0.168595	NP	Pcdh17
Saraf	0.154939	2.21652e-108	3.63033e-107	0.1414	0.168419	NP	Saraf
Lrrtm3	0.154905	2.47053e-108	4.04268e-107	0.141366	0.168385	NP	Lrrtm3
Cib1	0.154841	3.0297e-108	4.95319e-107	0.141303	0.168322	NP	Cib1
Tcf25	0.154778	3.70837e-108	6.05174e-107	0.141239	0.168259	NP	Tcf25
Tbc1d22bos	0.154725	4.40371e-108	7.17996e-107	0.141186	0.168206	NP	Tbc1d22bos
Gnas	0.154517	8.57185e-108	1.39506e-106	0.140977	0.167999	NP	Gnas
Gm47708	0.154466	1.01122e-107	1.64129e-106	0.140925	0.167948	NP	Gm47708
Hmgb3	0.154357	1.43105e-107	2.31437e-106	0.140817	0.16784	NP	Hmgb3
Liph	0.15432	1.61138e-107	2.60133e-106	0.140779	0.167803	NP	Liph
Adam10	0.154207	2.31469e-107	3.73338e-106	0.140666	0.167691	NP	Adam10
Mapk6	0.154205	2.33164e-107	3.75735e-106	0.140663	0.167688	NP	Mapk6
Shc2	0.154173	2.58213e-107	4.15356e-106	0.140631	0.167657	NP	Shc2
Dst	0.15417	2.6096e-107	4.19401e-106	0.140628	0.167653	NP	Dst
Psmd4	0.153985	4.71076e-107	7.56411e-106	0.140443	0.167469	NP	Psmd4
Nrcam	0.153957	5.15393e-107	8.26834e-106	0.140414	0.167441	NP	Nrcam
Il13ra1	0.153949	5.28191e-107	8.46611e-106	0.140407	0.167434	NP	Il13ra1
Hist1h2an	0.15325	4.88702e-106	7.81229e-105	0.139705	0.166738	NP	Hist1h2an
Acot7	0.152962	1.2202e-105	1.94712e-104	0.139416	0.166451	NP	Acot7
Rbms2	0.152583	4.05742e-105	6.44603e-104	0.139035	0.166074	NP	Rbms2
Hnrnpab	0.152516	5.01056e-105	7.94626e-104	0.138968	0.166007	NP	Hnrnpab
Twf2	0.152463	5.9253e-105	9.37217e-104	0.138915	0.165954	NP	Twf2
Eif3d	0.152344	8.63066e-105	1.36274e-103	0.138795	0.165836	NP	Eif3d
Csrnp1	0.152259	1.13013e-104	1.78286e-103	0.138709	0.165751	NP	Csrnp1
Ess2	0.15212	1.75058e-104	2.75683e-103	0.13857	0.165613	NP	Ess2
Grem2	0.151587	9.36985e-104	1.46914e-102	0.138035	0.165082	NP	Grem2
Sfrp1	0.151279	2.46586e-103	3.8529e-102	0.137725	0.164775	NP	Sfrp1
Fxyd6	0.151046	5.10932e-103	7.96258e-102	0.137492	0.164543	NP	Fxyd6
Inf2	0.150911	7.79519e-103	1.21273e-101	0.137356	0.164409	NP	Inf2
Ltbr	0.150796	1.11729e-102	1.73672e-101	0.137241	0.164294	NP	Ltbr
Ppp2ca	0.150786	1.15338e-102	1.79127e-101	0.13723	0.164284	NP	Ppp2ca
Gm5861	0.150569	2.26767e-102	3.51275e-101	0.137013	0.164069	NP	Gm5861
Sik3	0.150551	2.4001e-102	3.71469e-101	0.136995	0.16405	NP	Sik3
Prdx6	0.150536	2.51367e-102	3.88711e-101	0.13698	0.164036	NP	Prdx6
Cdkn2b	0.150319	4.94651e-102	7.64267e-101	0.136762	0.163819	NP	Cdkn2b
Gdpd1	0.150211	6.9201e-102	1.06645e-100	0.136653	0.163712	NP	Gdpd1
Pdap1	0.149771	2.70992e-101	4.16911e-100	0.136212	0.163274	NP	Pdap1
Npr3	0.149623	4.29756e-101	6.5891e-100	0.136063	0.163126	NP	Npr3
Yars	0.14959	4.751e-101	7.27813e-100	0.13603	0.163094	NP	Yars
Smco4	0.149454	7.23748e-101	1.1059e-99	0.135894	0.162959	NP	Smco4
4930438A08Rik	0.149338	1.03556e-100	1.581e-99	0.135778	0.162843	NP	4930438A08Rik
Sytl2	0.149307	1.14297e-100	1.74352e-99	0.135746	0.162812	NP	Sytl2
1700010I02Rik	0.149069	2.37834e-100	3.61877e-99	0.135507	0.162575	NP	1700010I02Rik
Rtn1	0.14896	3.33705e-100	5.07321e-99	0.135397	0.162466	NP	Rtn1
Ciapin1	0.148946	3.47887e-100	5.27991e-99	0.135384	0.162453	NP	Ciapin1
Cela1	0.148753	6.30244e-100	9.5331e-99	0.13519	0.162261	NP	Cela1
Camk2n1	0.148699	7.43502e-100	1.12274e-98	0.135136	0.162207	NP	Camk2n1
Cdkn2a	0.148609	9.814e-100	1.4795e-98	0.135046	0.162117	NP	Cdkn2a
Gramd1a	0.148502	1.3634e-99	2.05194e-98	0.134938	0.162011	NP	Gramd1a
St6galnac4	0.148435	1.67437e-99	2.51785e-98	0.134871	0.161944	NP	St6galnac4
3010003L21Rik	0.14802	5.99016e-99	8.98524e-98	0.134454	0.161531	NP	3010003L21Rik
Rnf149	0.147922	8.0849e-99	1.21172e-97	0.134356	0.161433	NP	Rnf149
Micall1	0.147783	1.23633e-98	1.85141e-97	0.134216	0.161295	NP	Micall1
Gm50306	0.147752	1.35931e-98	2.03388e-97	0.134185	0.161264	NP	Gm50306
Traf4	0.147631	1.97185e-98	2.9455e-97	0.134063	0.161143	NP	Traf4
Sdk1	0.147527	2.70304e-98	4.03439e-97	0.133959	0.16104	NP	Sdk1
Corin	0.147491	3.01754e-98	4.50005e-97	0.133923	0.161004	NP	Corin
Aldh1l2	0.147397	4.02595e-98	5.99397e-97	0.133828	0.16091	NP	Aldh1l2
Arhgef15	0.147341	4.76799e-98	7.08703e-97	0.133772	0.160855	NP	Arhgef15
Gm30085	0.147305	5.32287e-98	7.90525e-97	0.133736	0.160819	NP	Gm30085
Gm14372	0.147218	6.93881e-98	1.02882e-96	0.133649	0.160732	NP	Gm14372
Actg1	0.147049	1.16087e-97	1.71839e-96	0.133479	0.160564	NP	Actg1
Osbp2	0.146985	1.40867e-97	2.08349e-96	0.133415	0.1605	NP	Osbp2
Mrc1	0.146363	9.31943e-97	1.37387e-95	0.13279	0.15988	NP	Mrc1
Irgq	0.146338	1.00515e-96	1.48059e-95	0.132765	0.159855	NP	Irgq
Slc15a3	0.146296	1.1403e-96	1.67828e-95	0.132723	0.159814	NP	Slc15a3
Myl12b	0.14613	1.88411e-96	2.76849e-95	0.132556	0.159648	NP	Myl12b
Tpm4	0.146024	2.5976e-96	3.81376e-95	0.13245	0.159543	NP	Tpm4
Lncppara	0.145979	2.9708e-96	4.35815e-95	0.132405	0.159498	NP	Lncppara
Psmc2	0.145749	5.93987e-96	8.70665e-95	0.132174	0.15927	NP	Psmc2
Zmym3	0.14564	8.25648e-96	1.20827e-94	0.132065	0.159161	NP	Zmym3
Mir100hg	0.145408	1.66164e-95	2.42772e-94	0.131831	0.158929	NP	Mir100hg
Slc29a2	0.145312	2.21786e-95	3.23775e-94	0.131735	0.158834	NP	Slc29a2
Akr1b8	0.145066	4.6322e-95	6.73503e-94	0.131489	0.158589	NP	Akr1b8
Gm20470	0.145022	5.28477e-95	7.67144e-94	0.131444	0.158545	NP	Gm20470
Flywch1	0.144731	1.26253e-94	1.82829e-93	0.131153	0.158256	NP	Flywch1
Mtmr10	0.144727	1.27917e-94	1.85089e-93	0.131148	0.158252	NP	Mtmr10
Gtf2ird1	0.144239	5.49654e-94	7.90237e-93	0.130658	0.157765	NP	Gtf2ird1
Slc6a8	0.143812	1.95851e-93	2.80232e-92	0.13023	0.15734	NP	Slc6a8
Las1l	0.143372	7.22372e-93	1.02869e-91	0.129788	0.156902	NP	Las1l
Xpnpep1	0.143354	7.61376e-93	1.08338e-91	0.12977	0.156884	NP	Xpnpep1
Ncl	0.143349	7.73303e-93	1.09948e-91	0.129765	0.156879	NP	Ncl
Tcaf1	0.143221	1.13063e-92	1.60373e-91	0.129636	0.156751	NP	Tcaf1
Psmd6	0.14313	1.4768e-92	2.09145e-91	0.129545	0.156661	NP	Psmd6
Prr13	0.14301	2.10927e-92	2.98247e-91	0.129424	0.156541	NP	Prr13
Arhgap42	0.142972	2.35673e-92	3.32976e-91	0.129387	0.156504	NP	Arhgap42
Rgcc	0.142939	2.59841e-92	3.66834e-91	0.129353	0.156471	NP	Rgcc
Tet3	0.142928	2.68185e-92	3.78318e-91	0.129343	0.15646	NP	Tet3
Hist2h3c2	0.142924	2.71379e-92	3.82523e-91	0.129339	0.156456	NP	Hist2h3c2
Gpc2	0.142766	4.32828e-92	6.08665e-91	0.12918	0.156299	NP	Gpc2
Gm32856	0.142765	4.34652e-92	6.10752e-91	0.129178	0.156297	NP	Gm32856
Ube4b	0.142527	8.75824e-92	1.22971e-90	0.12894	0.156061	NP	Ube4b
Bend5	0.142387	1.32286e-91	1.85303e-90	0.128799	0.155921	NP	Bend5
Itpkc	0.142101	3.06613e-91	4.28829e-90	0.128512	0.155636	NP	Itpkc
March2	0.141931	5.03565e-91	7.03194e-90	0.128342	0.155468	NP	March2
Wtip	0.141897	5.57602e-91	7.77446e-90	0.128307	0.155433	NP	Wtip
Anp32b	0.141851	6.37678e-91	8.88406e-90	0.128261	0.155387	NP	Anp32b
Cox5a	0.141778	7.90043e-91	1.09983e-89	0.128188	0.155314	NP	Cox5a
Sys1	0.141617	1.26575e-90	1.75934e-89	0.128026	0.155154	NP	Sys1
Sesn2	0.141479	1.89055e-90	2.62576e-89	0.127888	0.155017	NP	Sesn2
Cct4	0.141318	3.0317e-90	4.20745e-89	0.127726	0.154856	NP	Cct4
Itpripl2	0.141201	4.26359e-90	5.91253e-89	0.127608	0.15474	NP	Itpripl2
Gm15417	0.140794	1.39093e-89	1.92591e-88	0.127201	0.154335	NP	Gm15417
Acvr1c	0.140764	1.521e-89	2.10438e-88	0.12717	0.154304	NP	Acvr1c
Csgalnact1	0.14065	2.11401e-89	2.92035e-88	0.127056	0.154192	NP	Csgalnact1
Ano4	0.140637	2.19807e-89	3.03414e-88	0.127043	0.154178	NP	Ano4
Diablo	0.14054	2.90759e-89	4.00739e-88	0.126946	0.154082	NP	Diablo
Trim15	0.140345	5.11734e-89	7.03683e-88	0.12675	0.153888	NP	Trim15
Foxn3	0.140318	5.53372e-89	7.60359e-88	0.126723	0.153861	NP	Foxn3
Psmb4	0.140241	6.92257e-89	9.50468e-88	0.126645	0.153784	NP	Psmb4
Ydjc	0.140192	7.96915e-89	1.09333e-87	0.126596	0.153736	NP	Ydjc
Bag3	0.139951	1.59931e-88	2.18751e-87	0.126355	0.153496	NP	Bag3
Galnt6	0.139864	2.055e-88	2.80866e-87	0.126267	0.153409	NP	Galnt6
Clstn3	0.1398	2.47609e-88	3.38161e-87	0.126203	0.153345	NP	Clstn3
Cavin3	0.139738	2.95586e-88	4.03071e-87	0.126141	0.153284	NP	Cavin3
Sipa1l2	0.139711	3.20081e-88	4.36144e-87	0.126113	0.153256	NP	Sipa1l2
Tmem74b	0.139481	6.20366e-88	8.43398e-87	0.125883	0.153027	NP	Tmem74b
Pa2g4	0.139414	7.52508e-88	1.02228e-86	0.125815	0.15296	NP	Pa2g4
Wsb1	0.139391	8.04672e-88	1.09231e-86	0.125792	0.152937	NP	Wsb1
Hmgn3	0.139238	1.24658e-87	1.69091e-86	0.125639	0.152785	NP	Hmgn3
Gm40603	0.139193	1.42213e-87	1.92759e-86	0.125593	0.15274	NP	Gm40603
Tspan17	0.139163	1.548e-87	2.09661e-86	0.125563	0.15271	NP	Tspan17
Pak1ip1	0.139132	1.69356e-87	2.29204e-86	0.125532	0.152679	NP	Pak1ip1
Kctd11	0.139105	1.82674e-87	2.47042e-86	0.125505	0.152653	NP	Kctd11
Rgs20	0.138959	2.77816e-87	3.75428e-86	0.125359	0.152507	NP	Rgs20
Samm50	0.138885	3.43976e-87	4.64135e-86	0.125284	0.152433	NP	Samm50
Pdlim1	0.138816	4.18932e-87	5.64007e-86	0.125215	0.152365	NP	Pdlim1
Prc1	0.138629	7.14684e-87	9.6074e-86	0.125027	0.152179	NP	Prc1
Dusp14	0.138505	1.01819e-86	1.36568e-85	0.124903	0.152055	NP	Dusp14
Gpsm1	0.138482	1.08844e-86	1.45882e-85	0.12488	0.152032	NP	Gpsm1
4933409K07Rik	0.138353	1.57442e-86	2.10703e-85	0.12475	0.151903	NP	4933409K07Rik
Igf2r	0.138187	2.52273e-86	3.37363e-85	0.124584	0.151739	NP	Igf2r
Limd1	0.13815	2.80763e-86	3.75184e-85	0.124546	0.151701	NP	Limd1
Ehd1	0.13794	5.10077e-86	6.80103e-85	0.124336	0.151492	NP	Ehd1
Ralb	0.137877	6.09444e-86	8.11991e-85	0.124273	0.15143	NP	Ralb
Ttc3	0.137865	6.30493e-86	8.39413e-85	0.124261	0.151418	NP	Ttc3
Gm42517	0.137802	7.55531e-86	1.00514e-84	0.124197	0.151355	NP	Gm42517
Gm9866	0.137782	7.98243e-86	1.06118e-84	0.124178	0.151335	NP	Gm9866
Wdr26	0.137767	8.34259e-86	1.10824e-84	0.124162	0.15132	NP	Wdr26
Tpd52l2	0.137635	1.21138e-85	1.60685e-84	0.12403	0.151189	NP	Tpd52l2
Slpi	0.13761	1.30269e-85	1.72542e-84	0.124005	0.151164	NP	Slpi
Vps26c	0.1376	1.3411e-85	1.77499e-84	0.123994	0.151153	NP	Vps26c
Pdrg1	0.137385	2.46267e-85	3.25224e-84	0.123779	0.15094	NP	Pdrg1
Ncan	0.137381	2.49079e-85	3.28696e-84	0.123775	0.150936	NP	Ncan
Selenom	0.137223	3.89872e-85	5.13365e-84	0.123616	0.150778	NP	Selenom
Slfn2	0.137154	4.73517e-85	6.23049e-84	0.123547	0.15071	NP	Slfn2
Sertm1	0.137124	5.16076e-85	6.78552e-84	0.123517	0.150679	NP	Sertm1
Gan	0.136999	7.34391e-85	9.64894e-84	0.123391	0.150555	NP	Gan
Lars2	0.136982	7.69696e-85	1.0098e-83	0.123375	0.150538	NP	Lars2
Brd4	0.136953	8.37009e-85	1.09732e-83	0.123345	0.150509	NP	Brd4
Ddx39b	0.136868	1.06323e-84	1.39187e-83	0.12326	0.150424	NP	Ddx39b
Smarca4	0.136596	2.28434e-84	2.98173e-83	0.122987	0.150154	NP	Smarca4
Scamp4	0.136553	2.58241e-84	3.36836e-83	0.122944	0.150111	NP	Scamp4
Gm37584	0.136463	3.32792e-84	4.33762e-83	0.122853	0.150021	NP	Gm37584
Snrnp70	0.136379	4.21456e-84	5.48532e-83	0.122769	0.149937	NP	Snrnp70
Ddah2	0.136189	7.1766e-84	9.32026e-83	0.122579	0.149749	NP	Ddah2
Brd2	0.136149	8.02655e-84	1.04091e-82	0.122539	0.149709	NP	Brd2
Tkt	0.135942	1.43391e-83	1.85286e-82	0.122331	0.149503	NP	Tkt
Wrnip1	0.13591	1.56956e-83	2.02669e-82	0.122299	0.149471	NP	Wrnip1
Eif5b	0.135783	2.23973e-83	2.88584e-82	0.122171	0.149344	NP	Eif5b
Grpel1	0.135651	3.23695e-83	4.16774e-82	0.122039	0.149213	NP	Grpel1
Rin1	0.135644	3.30682e-83	4.25466e-82	0.122031	0.149205	NP	Rin1
Gm43378	0.135608	3.65267e-83	4.69294e-82	0.121996	0.14917	NP	Gm43378
Draxin	0.135455	5.6096e-83	7.19692e-82	0.121841	0.149017	NP	Draxin
Sptbn2	0.13544	5.85055e-83	7.5007e-82	0.121826	0.149002	NP	Sptbn2
Trib3	0.135276	9.23685e-83	1.18169e-81	0.121662	0.148839	NP	Trib3
Arid5b	0.135072	1.62702e-82	2.08e-81	0.121458	0.148636	NP	Arid5b
Ctbp2	0.134761	3.86556e-82	4.93126e-81	0.121146	0.148326	NP	Ctbp2
Galnt2	0.134697	4.62388e-82	5.89447e-81	0.121081	0.148262	NP	Galnt2
Pim3	0.134461	8.88056e-82	1.13128e-80	0.120845	0.148027	NP	Pim3
Prag1	0.134403	1.04401e-81	1.32901e-80	0.120786	0.147969	NP	Prag1
Ehd4	0.134377	1.1204e-81	1.42525e-80	0.12076	0.147944	NP	Ehd4
Palld	0.134269	1.51319e-81	1.92219e-80	0.120651	0.147835	NP	Palld
Nop14	0.134211	1.7754e-81	2.25209e-80	0.120593	0.147778	NP	Nop14
Smpd1	0.134159	2.04665e-81	2.59253e-80	0.120542	0.147727	NP	Smpd1
Slc16a1	0.134155	2.07154e-81	2.62036e-80	0.120537	0.147722	NP	Slc16a1
Igf2bp2	0.133858	4.69748e-81	5.9295e-80	0.12024	0.147427	NP	Igf2bp2
Rhov	0.13375	6.33479e-81	7.99063e-80	0.120131	0.147319	NP	Rhov
Dqx1	0.133718	6.90448e-81	8.69704e-80	0.120099	0.147287	NP	Dqx1
1700058P15Rik	0.133655	8.22671e-81	1.03553e-79	0.120035	0.147224	NP	1700058P15Rik
Gm7361	0.133604	9.4544e-81	1.18923e-79	0.119985	0.147174	NP	Gm7361
Gm48855	0.133555	1.08166e-80	1.35773e-79	0.119936	0.147125	NP	Gm48855
Atp5k	0.133518	1.19811e-80	1.50285e-79	0.119898	0.147088	NP	Atp5k
Rtf2	0.133506	1.24008e-80	1.55442e-79	0.119886	0.147075	NP	Rtf2
Tsn	0.133494	1.27913e-80	1.60225e-79	0.119874	0.147064	NP	Tsn
Cmtm3	0.13338	1.75244e-80	2.19261e-79	0.119759	0.14695	NP	Cmtm3
Ctsb	0.13328	2.30692e-80	2.88365e-79	0.119659	0.14685	NP	Ctsb
Gm48286	0.133225	2.67655e-80	3.34336e-79	0.119604	0.146796	NP	Gm48286
Sox7	0.133147	3.32353e-80	4.14578e-79	0.119525	0.146718	NP	Sox7
Egr1	0.133098	3.79457e-80	4.73008e-79	0.119477	0.14667	NP	Egr1
Sfr1	0.133057	4.25331e-80	5.29824e-79	0.119435	0.146628	NP	Sfr1
Rpl5	0.133038	4.47551e-80	5.57117e-79	0.119416	0.146609	NP	Rpl5
Apool	0.13299	5.10859e-80	6.35485e-79	0.119368	0.146561	NP	Apool
Myadm	0.132926	6.0871e-80	7.56684e-79	0.119304	0.146498	NP	Myadm
Dleu2	0.132839	7.71148e-80	9.57287e-79	0.119217	0.146411	NP	Dleu2
Elmod1	0.132761	9.55496e-80	1.1845e-78	0.119138	0.146333	NP	Elmod1
Btg1	0.132675	1.20789e-79	1.49636e-78	0.119052	0.146248	NP	Btg1
Tax1bp3	0.132585	1.54365e-79	1.91098e-78	0.118962	0.146158	NP	Tax1bp3
Vash2	0.132553	1.68313e-79	2.08222e-78	0.11893	0.146127	NP	Vash2
Stxbp5l	0.132534	1.77527e-79	2.19471e-78	0.11891	0.146107	NP	Stxbp5l
Gm5106	0.132337	3.03396e-79	3.73539e-78	0.118713	0.145912	NP	Gm5106
Ppp4r1	0.132201	4.39052e-79	5.40187e-78	0.118577	0.145776	NP	Ppp4r1
Ybx3	0.132012	7.34099e-79	9.01964e-78	0.118387	0.145588	NP	Ybx3
Pdlim7	0.131904	9.86071e-79	1.20826e-77	0.118278	0.14548	NP	Pdlim7
Erf	0.131874	1.07018e-78	1.30953e-77	0.118248	0.14545	NP	Erf
Ctsz	0.131873	1.07328e-78	1.31243e-77	0.118247	0.145449	NP	Ctsz
Gsn	0.131842	1.16666e-78	1.42565e-77	0.118216	0.145418	NP	Gsn
Sh3glb1	0.131638	2.02845e-78	2.47204e-77	0.118011	0.145215	NP	Sh3glb1
Wwc2	0.130959	1.2679e-77	1.541e-76	0.117331	0.144539	NP	Wwc2
Klf9	0.130953	1.29027e-77	1.56713e-76	0.117324	0.144533	NP	Klf9
Casp6	0.130931	1.36828e-77	1.66076e-76	0.117302	0.144511	NP	Casp6
Usp13	0.130888	1.53885e-77	1.86653e-76	0.117258	0.144467	NP	Usp13
Trim35	0.13038	6.02503e-77	7.28835e-76	0.116749	0.143961	NP	Trim35
Ap3b2	0.130356	6.42763e-77	7.75971e-76	0.116725	0.143937	NP	Ap3b2
Smyd2	0.130315	7.17222e-77	8.64701e-76	0.116684	0.143897	NP	Smyd2
Cfap298	0.130272	8.03599e-77	9.68192e-76	0.116641	0.143854	NP	Cfap298
Gabarapl1	0.13002	1.57741e-76	1.89289e-75	0.116388	0.143603	NP	Gabarapl1
Lsm7	0.130015	1.60188e-76	1.92097e-75	0.116382	0.143598	NP	Lsm7
Lsm14b	0.129951	1.89946e-76	2.2748e-75	0.116318	0.143534	NP	Lsm14b
Dpy19l3	0.129933	1.99463e-76	2.38719e-75	0.1163	0.143516	NP	Dpy19l3
Fyn	0.129552	5.50371e-76	6.56506e-75	0.115918	0.143137	NP	Fyn
Cdc42se1	0.129289	1.10822e-75	1.31844e-74	0.115655	0.142875	NP	Cdc42se1
Hdc	0.129177	1.49272e-75	1.77471e-74	0.115542	0.142763	NP	Hdc
Fau	0.129117	1.74885e-75	2.0751e-74	0.115482	0.142704	NP	Fau
Cndp2	0.129032	2.19527e-75	2.60309e-74	0.115396	0.142619	NP	Cndp2
Sbk1	0.129001	2.38266e-75	2.82343e-74	0.115365	0.142588	NP	Sbk1
Eef2k	0.128911	3.02245e-75	3.57686e-74	0.115275	0.142499	NP	Eef2k
Kbtbd12	0.128906	3.06797e-75	3.62835e-74	0.11527	0.142493	NP	Kbtbd12
Dsc2	0.128853	3.52817e-75	4.16986e-74	0.115217	0.14244	NP	Dsc2
Serbp1	0.128834	3.70853e-75	4.38015e-74	0.115198	0.142422	NP	Serbp1
1810026B05Rik	0.128779	4.2851e-75	5.05119e-74	0.115143	0.142367	NP	1810026B05Rik
Prmt1	0.128756	4.55936e-75	5.36746e-74	0.11512	0.142344	NP	Prmt1
Rpl38	0.128712	5.1234e-75	6.0236e-74	0.115075	0.1423	NP	Rpl38
Atp8a2	0.128707	5.19708e-75	6.10623e-74	0.11507	0.142295	NP	Atp8a2
Gm4969	0.128688	5.45211e-75	6.39752e-74	0.115052	0.142277	NP	Gm4969
Cd1d1	0.128563	7.60193e-75	8.89693e-74	0.114926	0.142151	NP	Cd1d1
Jmjd1c	0.128507	8.81351e-75	1.03082e-73	0.11487	0.142096	NP	Jmjd1c
Arhgdig	0.128329	1.41016e-74	1.64503e-73	0.114691	0.141918	NP	Arhgdig
1110046J04Rik	0.128277	1.61532e-74	1.88315e-73	0.114639	0.141867	NP	1110046J04Rik
Tifa	0.128238	1.79244e-74	2.08558e-73	0.1146	0.141828	NP	Tifa
Gnb5	0.128101	2.57035e-74	2.98492e-73	0.114462	0.141691	NP	Gnb5
Gm17178	0.128057	2.88795e-74	3.34943e-73	0.114418	0.141647	NP	Gm17178
Sectm1b	0.127994	3.40352e-74	3.94484e-73	0.114355	0.141585	NP	Sectm1b
Sympk	0.127977	3.56036e-74	4.12397e-73	0.114338	0.141568	NP	Sympk
Brms1	0.127932	4.00846e-74	4.64002e-73	0.114293	0.141523	NP	Brms1
Sdc3	0.12786	4.85138e-74	5.61213e-73	0.11422	0.141451	NP	Sdc3
Vps26a	0.127851	4.95525e-74	5.72861e-73	0.114212	0.141443	NP	Vps26a
Pthlh	0.12774	6.6411e-74	7.67264e-73	0.1141	0.141332	NP	Pthlh
Maco1	0.127725	6.90004e-74	7.9667e-73	0.114086	0.141317	NP	Maco1
Ube2v1	0.127705	7.27356e-74	8.39257e-73	0.114065	0.141297	NP	Ube2v1
Serpinb6a	0.127489	1.28212e-73	1.4737e-72	0.113849	0.141082	NP	Serpinb6a
Ina	0.127435	1.47681e-73	1.6964e-72	0.113794	0.141028	NP	Ina
Rras2	0.127433	1.48703e-73	1.70705e-72	0.113792	0.141025	NP	Rras2
Smarcb1	0.127417	1.54986e-73	1.77804e-72	0.113776	0.14101	NP	Smarcb1
Hist1h4i	0.127349	1.85062e-73	2.12173e-72	0.113708	0.140942	NP	Hist1h4i
Gm13963	0.127314	2.02836e-73	2.32403e-72	0.113673	0.140907	NP	Gm13963
Ccdc71l	0.127181	2.8711e-73	3.28752e-72	0.113539	0.140775	NP	Ccdc71l
Pvr	0.127137	3.22246e-73	3.6875e-72	0.113495	0.140731	NP	Pvr
Rian	0.127126	3.31304e-73	3.78874e-72	0.113484	0.14072	NP	Rian
Stox2	0.127113	3.43229e-73	3.92262e-72	0.113471	0.140707	NP	Stox2
Btbd9	0.127088	3.6656e-73	4.1866e-72	0.113446	0.140682	NP	Btbd9
Chchd2	0.126999	4.61736e-73	5.27029e-72	0.113357	0.140594	NP	Chchd2
Ak2	0.126968	5.01315e-73	5.71842e-72	0.113325	0.140562	NP	Ak2
Nln	0.126957	5.16085e-73	5.88318e-72	0.113314	0.140551	NP	Nln
Mrpl15	0.126945	5.31691e-73	6.05724e-72	0.113303	0.14054	NP	Mrpl15
Tent4a	0.126931	5.52308e-73	6.28416e-72	0.113288	0.140525	NP	Tent4a
Nudt17	0.126864	6.57811e-73	7.47513e-72	0.113221	0.140458	NP	Nudt17
Lrfn2	0.126771	8.37184e-73	9.50146e-72	0.113128	0.140366	NP	Lrfn2
Txndc9	0.126766	8.48714e-73	9.62624e-72	0.113123	0.140361	NP	Txndc9
4930483O08Rik	0.126753	8.78156e-73	9.95391e-72	0.11311	0.140348	NP	4930483O08Rik
Usp50	0.12675	8.83171e-73	1.00045e-71	0.113107	0.140346	NP	Usp50
Elfn2	0.126706	9.91537e-73	1.12179e-71	0.113063	0.140302	NP	Elfn2
Prr9	0.126648	1.15171e-72	1.30218e-71	0.113005	0.140244	NP	Prr9
Mrps22	0.12663	1.20959e-72	1.36677e-71	0.112986	0.140225	NP	Mrps22
2600014E21Rik	0.126607	1.28443e-72	1.45042e-71	0.112963	0.140202	NP	2600014E21Rik
Stx1a	0.126516	1.62529e-72	1.83304e-71	0.112872	0.140112	NP	Stx1a
S100a3	0.126426	2.05378e-72	2.31485e-71	0.112782	0.140023	NP	S100a3
Gm29374	0.126418	2.09881e-72	2.36412e-71	0.112773	0.140014	NP	Gm29374
Gm29585	0.126394	2.23463e-72	2.51554e-71	0.112749	0.13999	NP	Gm29585
Lrrc10b	0.126366	2.39933e-72	2.69925e-71	0.112722	0.139963	NP	Lrrc10b
Gm42658	0.126214	3.5632e-72	4.00609e-71	0.112569	0.139811	NP	Gm42658
Mdm2	0.126087	4.95291e-72	5.56506e-71	0.112441	0.139684	NP	Mdm2
Tpt1	0.126012	6.01069e-72	6.74516e-71	0.112366	0.13961	NP	Tpt1
Map2k2	0.12598	6.5269e-72	7.31989e-71	0.112334	0.139578	NP	Map2k2
Gm48747	0.125917	7.68831e-72	8.61167e-71	0.112271	0.139515	NP	Gm48747
Fam111a	0.125912	7.79147e-72	8.7218e-71	0.112266	0.13951	NP	Fam111a
Txndc17	0.125844	9.28196e-72	1.03709e-70	0.112198	0.139443	NP	Txndc17
Zfand5	0.125784	1.08233e-71	1.20706e-70	0.112138	0.139383	NP	Zfand5
Coil	0.125716	1.29083e-71	1.4387e-70	0.11207	0.139315	NP	Coil
Gm36495	0.125684	1.40304e-71	1.5628e-70	0.112037	0.139283	NP	Gm36495
H3f3a	0.125399	2.92421e-71	3.24913e-70	0.111752	0.138999	NP	H3f3a
Smarcal1	0.125347	3.34188e-71	3.70863e-70	0.1117	0.138948	NP	Smarcal1
Mpp6	0.125325	3.53921e-71	3.92519e-70	0.111677	0.138926	NP	Mpp6
Sntb1	0.12518	5.14274e-71	5.70008e-70	0.111532	0.138781	NP	Sntb1
Anxa10	0.125114	6.08308e-71	6.7299e-70	0.111466	0.138716	NP	Anxa10
Slc41a3	0.125029	7.5727e-71	8.37277e-70	0.11138	0.138631	NP	Slc41a3
BC018473	0.125024	7.68329e-71	8.48983e-70	0.111375	0.138625	NP	BC018473
Cfdp1	0.124903	1.04632e-70	1.15261e-69	0.111254	0.138505	NP	Cfdp1
Suclg1	0.124868	1.14489e-70	1.26043e-69	0.111219	0.13847	NP	Suclg1
Scn1b	0.124838	1.23743e-70	1.36147e-69	0.111188	0.13844	NP	Scn1b
4930527F14Rik	0.124767	1.4856e-70	1.63154e-69	0.111117	0.138369	NP	4930527F14Rik
Uap1	0.124722	1.66583e-70	1.82724e-69	0.111072	0.138325	NP	Uap1
Got1	0.124505	2.90109e-70	3.17637e-69	0.110855	0.138109	NP	Got1
Plcl2	0.124422	3.58498e-70	3.92039e-69	0.110771	0.138026	NP	Plcl2
Rgs16	0.124367	4.13272e-70	4.5139e-69	0.110716	0.137971	NP	Rgs16
Kars	0.124318	4.678e-70	5.10637e-69	0.110667	0.137922	NP	Kars
Hmg20b	0.124268	5.31326e-70	5.79629e-69	0.110617	0.137873	NP	Hmg20b
Rasef	0.12426	5.42123e-70	5.91049e-69	0.110609	0.137865	NP	Rasef
Phox2a	0.124203	6.27167e-70	6.82527e-69	0.110552	0.137808	NP	Phox2a
Mocs2	0.124057	9.09015e-70	9.88656e-69	0.110405	0.137663	NP	Mocs2
Rps12	0.123979	1.10945e-69	1.20592e-68	0.110327	0.137585	NP	Rps12
Gm7534	0.123945	1.21044e-69	1.31252e-68	0.110293	0.137551	NP	Gm7534
Dgat2l6	0.123871	1.45991e-69	1.58113e-68	0.110219	0.137477	NP	Dgat2l6
Batf3	0.123822	1.65353e-69	1.78975e-68	0.11017	0.137428	NP	Batf3
Bicd2	0.123788	1.80666e-69	1.95432e-68	0.110135	0.137394	NP	Bicd2
Lrrfip1	0.123694	2.29378e-69	2.47828e-68	0.11004	0.1373	NP	Lrrfip1
Jakmip2	0.123586	3.01692e-69	3.25762e-68	0.109932	0.137192	NP	Jakmip2
Glis3	0.123551	3.29429e-69	3.55499e-68	0.109897	0.137158	NP	Glis3
Mbd2	0.123545	3.34337e-69	3.6058e-68	0.109891	0.137152	NP	Mbd2
Ccl11	0.12334	5.62829e-69	6.05554e-68	0.109685	0.136947	NP	Ccl11
Ephb2	0.123328	5.80238e-69	6.23912e-68	0.109673	0.136935	NP	Ephb2
Ier5l	0.1233	6.21802e-69	6.68205e-68	0.109646	0.136908	NP	Ier5l
Ccdc172	0.123249	7.07733e-69	7.60095e-68	0.109594	0.136857	NP	Ccdc172
5033406O09Rik	0.123219	7.6391e-69	8.19939e-68	0.109564	0.136827	NP	5033406O09Rik
Ak1	0.123208	7.84279e-69	8.413e-68	0.109554	0.136817	NP	Ak1
Trib1	0.123189	8.23503e-69	8.8285e-68	0.109534	0.136797	NP	Trib1
Pon2	0.123089	1.06163e-68	1.13746e-67	0.109434	0.136697	NP	Pon2
Ube2r2	0.123077	1.09455e-68	1.17204e-67	0.109421	0.136685	NP	Ube2r2
Uqcrc1	0.122966	1.44816e-68	1.54883e-67	0.10931	0.136575	NP	Uqcrc1
Zeb2	0.122917	1.63724e-68	1.75002e-67	0.109261	0.136526	NP	Zeb2
Csnk2a2	0.122826	2.05945e-68	2.1987e-67	0.10917	0.136436	NP	Csnk2a2
Olfr889	0.122739	2.56385e-68	2.73396e-67	0.109083	0.136349	NP	Olfr889
C9orf72	0.122715	2.7214e-68	2.90025e-67	0.109059	0.136325	NP	C9orf72
Prmt7	0.122567	3.95389e-68	4.20626e-67	0.10891	0.136178	NP	Prmt7
Tle5	0.122565	3.97012e-68	4.22103e-67	0.108909	0.136176	NP	Tle5
Eif4a1	0.122452	5.28473e-68	5.60879e-67	0.108795	0.136063	NP	Eif4a1
Enho	0.12232	7.35807e-68	7.80007e-67	0.108662	0.135931	NP	Enho
Ctla4	0.122299	7.74645e-68	8.20695e-67	0.108642	0.135911	NP	Ctla4
Cpne2	0.122186	1.02904e-67	1.08957e-66	0.108528	0.135798	NP	Cpne2
Elfn1	0.12206	1.41099e-67	1.49311e-66	0.108402	0.135673	NP	Elfn1
Gpr19	0.122006	1.61441e-67	1.70536e-66	0.108348	0.135619	NP	Gpr19
Ccdc174	0.121899	2.11164e-67	2.22799e-66	0.10824	0.135512	NP	Ccdc174
Cenpb	0.121796	2.73562e-67	2.88466e-66	0.108136	0.135409	NP	Cenpb
Naa80	0.12171	3.38759e-67	3.56797e-66	0.108051	0.135324	NP	Naa80
Rnaseh2c	0.121596	4.50768e-67	4.74493e-66	0.107936	0.13521	NP	Rnaseh2c
A330102I10Rik	0.121591	4.5575e-67	4.79457e-66	0.107931	0.135205	NP	A330102I10Rik
Mterf2	0.121551	5.04388e-67	5.30314e-66	0.107891	0.135165	NP	Mterf2
Cdr1os	0.12145	6.47599e-67	6.80092e-66	0.10779	0.135065	NP	Cdr1os
Atp2b4	0.121317	9.03471e-67	9.4825e-66	0.107656	0.134932	NP	Atp2b4
Pcdh11x	0.121315	9.07671e-67	9.52103e-66	0.107654	0.13493	NP	Pcdh11x
Ankrd45	0.121205	1.19385e-66	1.25083e-65	0.107543	0.13482	NP	Ankrd45
E230025N22Rik	0.121195	1.22226e-66	1.27911e-65	0.107534	0.134811	NP	E230025N22Rik
Hint1	0.121089	1.58937e-66	1.6604e-65	0.107428	0.134705	NP	Hint1
Fn3k	0.121069	1.67273e-66	1.74647e-65	0.107407	0.134685	NP	Fn3k
Cit	0.120971	2.13112e-66	2.22378e-65	0.107309	0.134588	NP	Cit
Ccdc155	0.120863	2.78903e-66	2.90692e-65	0.107201	0.134479	NP	Ccdc155
Pitpnm3	0.12067	4.49834e-66	4.67764e-65	0.107007	0.134287	NP	Pitpnm3
Ppp2r5b	0.120579	5.63862e-66	5.86e-65	0.106915	0.134196	NP	Ppp2r5b
Cln8	0.12052	6.51939e-66	6.76363e-65	0.106857	0.134138	NP	Cln8
Eaf1	0.120422	8.29501e-66	8.59092e-65	0.106759	0.134041	NP	Eaf1
Ctnnbl1	0.1204	8.77352e-66	9.07994e-65	0.106736	0.134018	NP	Ctnnbl1
Hid1	0.120371	9.42353e-66	9.74288e-65	0.106707	0.133989	NP	Hid1
Baalc	0.120301	1.11864e-65	1.15589e-64	0.106637	0.13392	NP	Baalc
Psat1	0.120232	1.32833e-65	1.37177e-64	0.106567	0.13385	NP	Psat1
Mapk8ip3	0.120181	1.50574e-65	1.55409e-64	0.106516	0.1338	NP	Mapk8ip3
Adrm1	0.120137	1.67554e-65	1.72835e-64	0.106473	0.133757	NP	Adrm1
Map2	0.120135	1.68686e-65	1.73903e-64	0.10647	0.133754	NP	Map2
Cpsf2	0.119939	2.72877e-65	2.80834e-64	0.106274	0.133559	NP	Cpsf2
Epb41l4b	0.119931	2.78547e-65	2.86506e-64	0.106266	0.133551	NP	Epb41l4b
Lancl1	0.119798	3.86572e-65	3.97164e-64	0.106132	0.133418	NP	Lancl1
Wdr70	0.119796	3.87938e-65	3.98339e-64	0.106131	0.133417	NP	Wdr70
Ktn1	0.119739	4.45988e-65	4.57685e-64	0.106074	0.13336	NP	Ktn1
Tsc22d2	0.119738	4.47342e-65	4.58813e-64	0.106072	0.133359	NP	Tsc22d2
Rnf150	0.11953	7.45848e-65	7.64102e-64	0.105863	0.133151	NP	Rnf150
Kcnq2	0.119524	7.56919e-65	7.75002e-64	0.105857	0.133145	NP	Kcnq2
Ppp2r3c	0.1195	8.01978e-65	8.20671e-64	0.105834	0.133122	NP	Ppp2r3c
Gm43577	0.119475	8.52911e-65	8.72295e-64	0.105809	0.133097	NP	Gm43577
Mlkl	0.119468	8.68346e-65	8.87577e-64	0.105801	0.133089	NP	Mlkl
Mafk	0.119456	8.94036e-65	9.13317e-64	0.105789	0.133077	NP	Mafk
Mcam	0.119404	1.01577e-64	1.03591e-63	0.105737	0.133025	NP	Mcam
Mgarp	0.119398	1.03068e-64	1.05052e-63	0.105731	0.133019	NP	Mgarp
2210017I01Rik	0.119315	1.26119e-64	1.28329e-63	0.105648	0.132937	NP	2210017I01Rik
Asphd1	0.119306	1.28988e-64	1.31174e-63	0.105639	0.132928	NP	Asphd1
Ccar1	0.119247	1.4894e-64	1.51378e-63	0.10558	0.13287	NP	Ccar1
Mxra7	0.119236	1.53102e-64	1.55521e-63	0.105569	0.132858	NP	Mxra7
Brd3	0.118975	2.89917e-64	2.94e-63	0.105306	0.132598	NP	Brd3
Cbln2	0.118914	3.36108e-64	3.40458e-63	0.105246	0.132537	NP	Cbln2
Cops5	0.118907	3.42242e-64	3.46477e-63	0.105238	0.13253	NP	Cops5
Rnf185	0.118872	3.72024e-64	3.76415e-63	0.105204	0.132496	NP	Rnf185
Pfkfb3	0.118855	3.8772e-64	3.92076e-63	0.105187	0.132479	NP	Pfkfb3
Cngb1	0.118826	4.16505e-64	4.20712e-63	0.105157	0.13245	NP	Cngb1
Mtmr11	0.118808	4.35474e-64	4.3938e-63	0.105139	0.132431	NP	Mtmr11
Vars	0.118727	5.29705e-64	5.34156e-63	0.105058	0.132351	NP	Vars
Adra2a	0.1187	5.66304e-64	5.70424e-63	0.105031	0.132324	NP	Adra2a
Etf1	0.118593	7.33486e-64	7.37583e-63	0.104924	0.132218	NP	Etf1
Carhsp1	0.118591	7.37007e-64	7.40711e-63	0.104922	0.132216	NP	Carhsp1
Acvr1	0.118448	1.04325e-63	1.04791e-62	0.104779	0.132073	NP	Acvr1
Asb1	0.118337	1.36665e-63	1.37046e-62	0.104667	0.131963	NP	Asb1
Ppp1r12a	0.118289	1.53798e-63	1.54141e-62	0.104618	0.131914	NP	Ppp1r12a
Myl6	0.118279	1.57263e-63	1.57526e-62	0.104609	0.131905	NP	Myl6
mt-Co2	0.118258	1.65774e-63	1.65958e-62	0.104587	0.131883	NP	mt-Co2
Galns	0.11825	1.68829e-63	1.68923e-62	0.10458	0.131876	NP	Galns
Ets2	0.118156	2.12145e-63	2.12145e-62	0.104485	0.131782	NP	Ets2
Ndrg2	0.118134	2.23483e-63	2.23359e-62	0.104464	0.13176	NP	Ndrg2
Inpp1	0.118052	2.72986e-63	2.72532e-62	0.104381	0.131678	NP	Inpp1
Eif3g	0.117995	3.12956e-63	3.12262e-62	0.104324	0.131622	NP	Eif3g
Cfap58	0.117964	3.37358e-63	3.36424e-62	0.104293	0.131591	NP	Cfap58
Mark1	0.117749	5.6795e-63	5.65437e-62	0.104077	0.131376	NP	Mark1
Gm42567	0.117673	6.81305e-63	6.77915e-62	0.104001	0.131301	NP	Gm42567
Sox5	0.117573	8.67038e-63	8.61772e-62	0.103901	0.131201	NP	Sox5
Git1	0.117516	9.95736e-63	9.89142e-62	0.103843	0.131144	NP	Git1
Timp3	0.117514	9.99572e-63	9.92405e-62	0.103841	0.131142	NP	Timp3
Plekha2	0.117511	1.0081e-62	1.00032e-61	0.103838	0.131139	NP	Plekha2
Sprr2j-ps	0.117482	1.07968e-62	1.07017e-61	0.103809	0.13111	NP	Sprr2j-ps
Gm42869	0.117452	1.15945e-62	1.1486e-61	0.10378	0.131081	NP	Gm42869
Gm39459	0.117336	1.53369e-62	1.51767e-61	0.103663	0.130965	NP	Gm39459
Fyb2	0.117309	1.63895e-62	1.62005e-61	0.103635	0.130937	NP	Fyb2
Vdac2	0.117268	1.80608e-62	1.78329e-61	0.103595	0.130897	NP	Vdac2
Dpysl5	0.117161	2.33742e-62	2.30666e-61	0.103487	0.13079	NP	Dpysl5
Tesc	0.117036	3.15296e-62	3.10977e-61	0.103362	0.130666	NP	Tesc
Metrnl	0.11703	3.19822e-62	3.15269e-61	0.103356	0.13066	NP	Metrnl
Dnpep	0.117012	3.33964e-62	3.29029e-61	0.103338	0.130642	NP	Dnpep
Zfp367	0.116964	3.75171e-62	3.69424e-61	0.103289	0.130594	NP	Zfp367
Dctn2	0.116806	5.4692e-62	5.37954e-61	0.103131	0.130437	NP	Dctn2
Hcn1	0.116764	6.05026e-62	5.94134e-61	0.103089	0.130395	NP	Hcn1
Nradd	0.116721	6.70541e-62	6.5811e-61	0.103046	0.130352	NP	Nradd
Plppr3	0.116692	7.18377e-62	7.04675e-61	0.103017	0.130323	NP	Plppr3
Midn	0.116583	9.3366e-62	9.14855e-61	0.102907	0.130214	NP	Midn
Prep	0.116513	1.10208e-61	1.07929e-60	0.102837	0.130145	NP	Prep
Rit1	0.116402	1.43761e-61	1.40636e-60	0.102726	0.130034	NP	Rit1
Rasl11a	0.116392	1.46967e-61	1.43694e-60	0.102716	0.130025	NP	Rasl11a
Lemd2	0.116376	1.52716e-61	1.49234e-60	0.1027	0.130009	NP	Lemd2
Plxdc2	0.116375	1.53182e-61	1.49608e-60	0.102699	0.130007	NP	Plxdc2
Htr1d	0.116326	1.72353e-61	1.6824e-60	0.102649	0.129958	NP	Htr1d
Rpl23a	0.116319	1.75268e-61	1.70993e-60	0.102642	0.129951	NP	Rpl23a
Psma7	0.116312	1.77862e-61	1.7343e-60	0.102636	0.129945	NP	Psma7
Lzts2	0.116297	1.8455e-61	1.79854e-60	0.102621	0.129929	NP	Lzts2
Zfp704	0.116235	2.1415e-61	2.08475e-60	0.102558	0.129867	NP	Zfp704
Gm50410	0.116234	2.14295e-61	2.08503e-60	0.102558	0.129867	NP	Gm50410
Fam124a	0.116147	2.63538e-61	2.56276e-60	0.102471	0.12978	NP	Fam124a
Sdk2	0.116136	2.70692e-61	2.63092e-60	0.102459	0.129769	NP	Sdk2
Gm10130	0.116105	2.91203e-61	2.82721e-60	0.102428	0.129738	NP	Gm10130
Snai2	0.1161	2.9464e-61	2.85905e-60	0.102423	0.129734	NP	Snai2
Wnt4	0.116015	3.60985e-61	3.49904e-60	0.102338	0.129648	NP	Wnt4
A530076I17Rik	0.115989	3.83879e-61	3.71896e-60	0.102312	0.129623	NP	A530076I17Rik
Rpl15	0.115939	4.32845e-61	4.19108e-60	0.102261	0.129572	NP	Rpl15
Chat	0.115921	4.51702e-61	4.37131e-60	0.102243	0.129554	NP	Chat
Phf21b	0.115685	7.90465e-61	7.64145e-60	0.102007	0.129319	NP	Phf21b
Shmt2	0.115658	8.42266e-61	8.13784e-60	0.10198	0.129293	NP	Shmt2
Gm44764	0.115597	9.73198e-61	9.39783e-60	0.101919	0.129232	NP	Gm44764
Rsad1	0.115456	1.35833e-60	1.31028e-59	0.101777	0.129091	NP	Rsad1
Abcf1	0.115451	1.3735e-60	1.32421e-59	0.101773	0.129087	NP	Abcf1
Slain1os	0.115419	1.48176e-60	1.42782e-59	0.10174	0.129055	NP	Slain1os
Nav2	0.115394	1.57443e-60	1.51631e-59	0.101715	0.129029	NP	Nav2
Mc4r	0.115274	2.08875e-60	2.01057e-59	0.101595	0.12891	NP	Mc4r
Ppp1r15a	0.11518	2.60932e-60	2.51031e-59	0.1015	0.128816	NP	Ppp1r15a
Armh3	0.11512	3.00269e-60	2.8872e-59	0.10144	0.128757	NP	Armh3
Psmd1	0.115111	3.0673e-60	2.94776e-59	0.101431	0.128748	NP	Psmd1
Fam160a2	0.115105	3.11037e-60	2.98755e-59	0.101425	0.128742	NP	Fam160a2
Hs3st5	0.115104	3.11755e-60	2.99285e-59	0.101424	0.128741	NP	Hs3st5
Sertad1	0.114985	4.12648e-60	3.95509e-59	0.101305	0.128622	NP	Sertad1
Des	0.114972	4.26071e-60	4.08158e-59	0.101291	0.128609	NP	Des
Trafd1	0.114915	4.87276e-60	4.66293e-59	0.101234	0.128552	NP	Trafd1
Lmo4	0.114869	5.42905e-60	5.18974e-59	0.101188	0.128506	NP	Lmo4
Fhod3	0.114866	5.46315e-60	5.21957e-59	0.101185	0.128503	NP	Fhod3
Srcin1	0.114863	5.5097e-60	5.26125e-59	0.101182	0.1285	NP	Srcin1
Kcnmb4os2	0.114837	5.85653e-60	5.58948e-59	0.101156	0.128474	NP	Kcnmb4os2
Cebpg	0.114797	6.42791e-60	6.13155e-59	0.101116	0.128434	NP	Cebpg
Klhl24	0.114752	7.14448e-60	6.80787e-59	0.101071	0.12839	NP	Klhl24
Nup93	0.114661	8.84755e-60	8.42178e-59	0.10098	0.128299	NP	Nup93
Mdh1	0.114656	8.94467e-60	8.50972e-59	0.100975	0.128294	NP	Mdh1
Eif4e2	0.114645	9.17595e-60	8.72515e-59	0.100964	0.128283	NP	Eif4e2
Fam129a	0.11446	1.41948e-59	1.34618e-58	0.100778	0.128098	NP	Fam129a
Pkp2	0.114437	1.49774e-59	1.41966e-58	0.100755	0.128075	NP	Pkp2
Shb	0.114407	1.60416e-59	1.51973e-58	0.100725	0.128046	NP	Shb
Fcsk	0.114389	1.67545e-59	1.58643e-58	0.100707	0.128028	NP	Fcsk
Tnpo3	0.114322	1.96047e-59	1.85534e-58	0.100639	0.127961	NP	Tnpo3
Psmb7	0.11432	1.9665e-59	1.86006e-58	0.100638	0.127959	NP	Psmb7
Map3k6	0.114273	2.19575e-59	2.07581e-58	0.100591	0.127913	NP	Map3k6
Gm48697	0.114248	2.33197e-59	2.20344e-58	0.100565	0.127887	NP	Gm48697
Ext2	0.114136	3.02554e-59	2.85572e-58	0.100453	0.127776	NP	Ext2
Vdac3	0.114136	3.02707e-59	2.85572e-58	0.100453	0.127776	NP	Vdac3
Khdrbs2	0.114127	3.09231e-59	2.91575e-58	0.100444	0.127767	NP	Khdrbs2
Gapdh	0.114087	3.39643e-59	3.19915e-58	0.100404	0.127727	NP	Gapdh
Ube2g2	0.114047	3.72651e-59	3.50822e-58	0.100364	0.127687	NP	Ube2g2
Smarce1	0.113966	4.50029e-59	4.23446e-58	0.100283	0.127606	NP	Smarce1
Ifi35	0.113938	4.81068e-59	4.52313e-58	0.100254	0.127578	NP	Ifi35
Fzd10	0.11393	4.89777e-59	4.60125e-58	0.100246	0.12757	NP	Fzd10
Chmp2a	0.113753	7.40676e-59	6.94384e-58	0.100069	0.127393	NP	Chmp2a
Mthfd1l	0.113732	7.76866e-59	7.27933e-58	0.100048	0.127373	NP	Mthfd1l
Ly6g	0.113719	8.00786e-59	7.49956e-58	0.100035	0.12736	NP	Ly6g
Dusp23	0.113695	8.46945e-59	7.92772e-58	0.100011	0.127336	NP	Dusp23
Ndel1	0.113578	1.11132e-58	1.03862e-57	0.0998937	0.12722	NP	Ndel1
Sh3bgr	0.113531	1.23933e-58	1.15765e-57	0.0998466	0.127173	NP	Sh3bgr
Ephx4	0.113523	1.26436e-58	1.18042e-57	0.099838	0.127164	NP	Ephx4
C030006K11Rik	0.113521	1.26815e-58	1.18334e-57	0.0998367	0.127163	NP	C030006K11Rik
Rab5if	0.113482	1.3907e-58	1.29635e-57	0.0997969	0.127124	NP	Rab5if
Ggct	0.113382	1.75223e-58	1.63251e-57	0.0996971	0.127024	NP	Ggct
Glipr2	0.113271	2.26682e-58	2.10976e-57	0.0995858	0.126914	NP	Glipr2
Nxph3	0.113083	3.50562e-58	3.25431e-57	0.0993971	0.126726	NP	Nxph3
Phactr4	0.112852	5.97885e-58	5.53882e-57	0.0991656	0.126496	NP	Phactr4
Dusp10	0.112803	6.7037e-58	6.20394e-57	0.0991159	0.126447	NP	Dusp10
Doc2b	0.112721	8.09219e-58	7.48507e-57	0.0990341	0.126366	NP	Doc2b
Gusb	0.112614	1.03491e-57	9.55299e-57	0.0989271	0.126259	NP	Gusb
Herc4	0.112597	1.07748e-57	9.93577e-57	0.0989096	0.126242	NP	Herc4
Zbtb46	0.112563	1.16404e-57	1.0723e-56	0.098876	0.126208	NP	Zbtb46
Eef1a1	0.112462	1.47198e-57	1.35528e-56	0.0987738	0.126107	NP	Eef1a1
Heg1	0.112386	1.75016e-57	1.60975e-56	0.0986983	0.126032	NP	Heg1
Rack1	0.112356	1.87504e-57	1.72374e-56	0.0986683	0.126002	NP	Rack1
Egfl7	0.11234	1.94638e-57	1.78841e-56	0.098652	0.125986	NP	Egfl7
Psmc3	0.112334	1.97446e-57	1.81328e-56	0.0986458	0.12598	NP	Psmc3
4933402D24Rik	0.112284	2.21341e-57	2.03168e-56	0.0985959	0.12593	NP	4933402D24Rik
Zfp180	0.112128	3.16525e-57	2.9039e-56	0.0984397	0.125775	NP	Zfp180
Tspan15	0.11212	3.23051e-57	2.96226e-56	0.0984308	0.125766	NP	Tspan15
Gm32442	0.112067	3.64142e-57	3.33735e-56	0.0983785	0.125714	NP	Gm32442
Dubr	0.112048	3.80847e-57	3.48867e-56	0.0983589	0.125694	NP	Dubr
Akirin2	0.112038	3.8913e-57	3.56273e-56	0.0983494	0.125685	NP	Akirin2
Adora3	0.111914	5.17434e-57	4.73022e-56	0.0982247	0.125561	NP	Adora3
Soga1	0.1119	5.33963e-57	4.87638e-56	0.098211	0.125548	NP	Soga1
Bud31	0.111895	5.40363e-57	4.93232e-56	0.0982058	0.125542	NP	Bud31
Psma1	0.111872	5.69922e-57	5.19949e-56	0.0981824	0.125519	NP	Psma1
Sh3bp2	0.111747	7.58692e-57	6.91466e-56	0.098057	0.125395	NP	Sh3bp2
Gm42829	0.111728	7.91497e-57	7.21e-56	0.0980385	0.125376	NP	Gm42829
Rbp2	0.111692	8.60984e-57	7.83504e-56	0.0980016	0.125339	NP	Rbp2
Polr2a	0.111622	1.01047e-56	9.19071e-56	0.0979313	0.12527	NP	Polr2a
Stx1b	0.111551	1.18812e-56	1.07956e-55	0.0978602	0.125199	NP	Stx1b
Vgll4	0.111366	1.81183e-56	1.6438e-55	0.0976747	0.125014	NP	Vgll4
Acot9	0.111288	2.16096e-56	1.95956e-55	0.0975971	0.124937	NP	Acot9
Gna11	0.111264	2.28326e-56	2.06942e-55	0.0975728	0.124913	NP	Gna11
Rbpj	0.111243	2.3964e-56	2.17087e-55	0.0975515	0.124892	NP	Rbpj
Gcnt4	0.111182	2.75271e-56	2.49114e-55	0.0974905	0.124831	NP	Gcnt4
Dtna	0.111123	3.14443e-56	2.84278e-55	0.0974318	0.124773	NP	Dtna
Slc26a4	0.11112	3.16612e-56	2.86095e-55	0.0974288	0.12477	NP	Slc26a4
Tmed9	0.111111	3.23427e-56	2.92106e-55	0.0974194	0.124761	NP	Tmed9
Cnn2	0.111096	3.34465e-56	3.01924e-55	0.0974046	0.124746	NP	Cnn2
Hmx3	0.111054	3.6794e-56	3.31976e-55	0.0973625	0.124704	NP	Hmx3
Plcd1	0.111044	3.76773e-56	3.39775e-55	0.097352	0.124694	NP	Plcd1
Hspa8	0.111036	3.83246e-56	3.45439e-55	0.0973445	0.124686	NP	Hspa8
Pih1d1	0.111034	3.85476e-56	3.47276e-55	0.0973419	0.124684	NP	Pih1d1
Adcy2	0.111022	3.96449e-56	3.56982e-55	0.0973295	0.124672	NP	Adcy2
Clvs2	0.110947	4.69067e-56	4.2216e-55	0.0972553	0.124598	NP	Clvs2
Psmb6	0.110894	5.29111e-56	4.75487e-55	0.0972021	0.124545	NP	Psmb6
Usp5	0.110807	6.44544e-56	5.78643e-55	0.0971148	0.124458	NP	Usp5
Limk2	0.110807	6.45117e-56	5.78869e-55	0.0971144	0.124458	NP	Limk2
Csnk1d	0.110747	7.39885e-56	6.63574e-55	0.0970538	0.124397	NP	Csnk1d
Zfp637	0.110731	7.66332e-56	6.86951e-55	0.0970382	0.124382	NP	Zfp637
AI506816	0.110661	8.98618e-56	8.05133e-55	0.0969677	0.124312	NP	AI506816
Psmc5	0.110647	9.26298e-56	8.29521e-55	0.0969543	0.124299	NP	Psmc5
Nisch	0.110567	1.11107e-55	9.93011e-55	0.0968737	0.124218	NP	Nisch
Madd	0.110469	1.38751e-55	1.23947e-54	0.0967751	0.12412	NP	Madd
Gnl3	0.110419	1.5535e-55	1.38705e-54	0.096725	0.124071	NP	Gnl3
Lrrfip2	0.110286	2.09777e-55	1.8693e-54	0.0965916	0.123938	NP	Lrrfip2
Cyp1b1	0.110274	2.15409e-55	1.91854e-54	0.0965798	0.123926	NP	Cyp1b1
Syde1	0.110273	2.1591e-55	1.92205e-54	0.0965788	0.123925	NP	Syde1
Rrp7a	0.110212	2.47487e-55	2.20097e-54	0.0965181	0.123865	NP	Rrp7a
BC052040	0.110102	3.17415e-55	2.81591e-54	0.0964073	0.123755	NP	BC052040
Sbf1	0.110042	3.63664e-55	3.22461e-54	0.0963468	0.123695	NP	Sbf1
Adm2	0.11003	3.73658e-55	3.31159e-54	0.0963347	0.123683	NP	Adm2
Ntmt1	0.110018	3.83502e-55	3.39716e-54	0.0963231	0.123671	NP	Ntmt1
Tars	0.109947	4.49626e-55	3.97703e-54	0.0962522	0.123601	NP	Tars
Gm14273	0.109943	4.54117e-55	4.01479e-54	0.0962478	0.123596	NP	Gm14273
Trp53cor1	0.10987	5.34403e-55	4.71532e-54	0.0961752	0.123524	NP	Trp53cor1
Smad2	0.109727	7.36812e-55	6.49173e-54	0.0960318	0.123382	NP	Smad2
Nudt1	0.109629	9.19325e-55	8.09582e-54	0.0959329	0.123283	NP	Nudt1
Rundc3a	0.109608	9.63382e-55	8.47965e-54	0.0959119	0.123263	NP	Rundc3a
Selenov	0.109571	1.04638e-54	9.20569e-54	0.095875	0.123226	NP	Selenov
Mettl7a3	0.109546	1.1081e-54	9.7439e-54	0.0958493	0.1232	NP	Mettl7a3
Pold4	0.109498	1.23308e-54	1.08323e-53	0.0958015	0.123153	NP	Pold4
Fam155a	0.109489	1.25711e-54	1.10381e-53	0.0957928	0.123144	NP	Fam155a
Krt8	0.10948	1.28297e-54	1.12514e-53	0.0957837	0.123135	NP	Krt8
Fam163a	0.10948	1.28328e-54	1.12514e-53	0.0957836	0.123135	NP	Fam163a
Prdx4	0.10946	1.34338e-54	1.17726e-53	0.0957631	0.123115	NP	Prdx4
Rassf1	0.109445	1.38738e-54	1.21522e-53	0.0957487	0.1231	NP	Rassf1
Tbc1d19	0.109443	1.39312e-54	1.21966e-53	0.0957468	0.123098	NP	Tbc1d19
Gm26954	0.109418	1.47489e-54	1.29062e-53	0.0957213	0.123073	NP	Gm26954
Eif4g2	0.109383	1.59518e-54	1.3952e-53	0.0956861	0.123038	NP	Eif4g2
Nhsl1	0.109345	1.73563e-54	1.51584e-53	0.0956483	0.123	NP	Nhsl1
Slitrk1	0.109293	1.94952e-54	1.70181e-53	0.0955962	0.122949	NP	Slitrk1
Ipo5	0.109256	2.12025e-54	1.84905e-53	0.0955585	0.122911	NP	Ipo5
Tex264	0.109212	2.33844e-54	2.03736e-53	0.0955146	0.122868	NP	Tex264
Zbtb42	0.109209	2.35376e-54	2.04972e-53	0.0955116	0.122865	NP	Zbtb42
Dus1l	0.109189	2.45967e-54	2.13943e-53	0.0954919	0.122845	NP	Dus1l
Sap30	0.109152	2.67212e-54	2.32134e-53	0.0954547	0.122808	NP	Sap30
Podxl2	0.109136	2.7702e-54	2.40538e-53	0.0954385	0.122792	NP	Podxl2
Slc39a7	0.109057	3.29972e-54	2.86379e-53	0.0953599	0.122714	NP	Slc39a7
Parp3	0.108978	3.93823e-54	3.41465e-53	0.0952803	0.122635	NP	Parp3
Mrps18b	0.108942	4.26881e-54	3.6995e-53	0.0952441	0.122599	NP	Mrps18b
Gm14406	0.108917	4.51207e-54	3.90843e-53	0.0952191	0.122574	NP	Gm14406
Cfl1	0.108862	5.10448e-54	4.41947e-53	0.0951636	0.122519	NP	Cfl1
Gm10801	0.108861	5.11433e-54	4.42586e-53	0.0951627	0.122518	NP	Gm10801
Vps37b	0.10885	5.23704e-54	4.52988e-53	0.095152	0.122507	NP	Vps37b
Rap2b	0.108835	5.42036e-54	4.68394e-53	0.0951365	0.122492	NP	Rap2b
Amfr	0.108752	6.52121e-54	5.63252e-53	0.0950532	0.122409	NP	Amfr
Igfn1	0.108693	7.4268e-54	6.41162e-53	0.0949945	0.122351	NP	Igfn1
Gm26917	0.108644	8.28586e-54	7.14983e-53	0.0949452	0.122302	NP	Gm26917
Cth	0.108639	8.37865e-54	7.22643e-53	0.0949401	0.122297	NP	Cth
Surf6	0.108577	9.62078e-54	8.29377e-53	0.0948777	0.122235	NP	Surf6
Gm43409	0.108575	9.65103e-54	8.31587e-53	0.0948763	0.122233	NP	Gm43409
1700056E22Rik	0.10854	1.04285e-53	8.97721e-53	0.0948413	0.122198	NP	1700056E22Rik
Klc1	0.108536	1.05317e-53	9.06171e-53	0.0948369	0.122194	NP	Klc1
Mapk14	0.108377	1.49847e-53	1.28808e-52	0.0946774	0.122035	NP	Mapk14
Nrip2	0.108242	2.01895e-53	1.73301e-52	0.0945425	0.121901	NP	Nrip2
1110038B12Rik	0.108192	2.25524e-53	1.93491e-52	0.0944923	0.121851	NP	1110038B12Rik
Tal1	0.10818	2.3185e-53	1.98824e-52	0.0944798	0.121839	NP	Tal1
M6pr	0.108178	2.32918e-53	1.99644e-52	0.0944777	0.121837	NP	M6pr
Fam57b	0.108077	2.91046e-53	2.49349e-52	0.0943767	0.121736	NP	Fam57b
Stk40	0.108065	2.99135e-53	2.56035e-52	0.0943642	0.121724	NP	Stk40
Atp5b	0.10802	3.30051e-53	2.82095e-52	0.0943196	0.12168	NP	Atp5b
B230311B06Rik	0.107928	4.04305e-53	3.45232e-52	0.0942274	0.121588	NP	B230311B06Rik
LTO1	0.107806	5.29514e-53	4.51504e-52	0.0941048	0.121466	NP	LTO1
Psap	0.107679	6.99726e-53	5.96357e-52	0.0939779	0.12134	NP	Psap
Adamts1	0.107677	7.02835e-53	5.98724e-52	0.0939759	0.121338	NP	Adamts1
Nme4	0.107647	7.52028e-53	6.40326e-52	0.0939451	0.121307	NP	Nme4
Pop4	0.10752	9.94097e-53	8.45241e-52	0.0938179	0.121181	NP	Pop4
Gm37963	0.107494	1.05096e-52	8.92742e-52	0.0937925	0.121156	NP	Gm37963
March7	0.107493	1.05513e-52	8.95861e-52	0.0937907	0.121154	NP	March7
Prpf19	0.107479	1.08739e-52	9.2268e-52	0.0937769	0.12114	NP	Prpf19
Arhgef40	0.107479	1.08774e-52	9.2268e-52	0.0937768	0.12114	NP	Arhgef40
Jak1	0.107476	1.09423e-52	9.27746e-52	0.0937741	0.121137	NP	Jak1
Rgs12	0.107465	1.12237e-52	9.51158e-52	0.0937625	0.121126	NP	Rgs12
Sema4f	0.107369	1.38439e-52	1.17266e-51	0.0936667	0.121031	NP	Sema4f
Nt5c2	0.107205	1.98408e-52	1.67984e-51	0.0935022	0.120867	NP	Nt5c2
Gm5431	0.1072	2.00508e-52	1.69682e-51	0.0934974	0.120862	NP	Gm5431
Ccdc136	0.107198	2.01676e-52	1.70591e-51	0.0934947	0.12086	NP	Ccdc136
Riox2	0.107195	2.02573e-52	1.71269e-51	0.0934927	0.120858	NP	Riox2
Sgta	0.107186	2.06826e-52	1.74782e-51	0.0934832	0.120848	NP	Sgta
Comtd1	0.107162	2.17847e-52	1.8401e-51	0.0934594	0.120825	NP	Comtd1
Setd4	0.106954	3.43698e-52	2.89769e-51	0.0932505	0.120617	NP	Setd4
Gtpbp2	0.106941	3.53738e-52	2.98094e-51	0.0932373	0.120604	NP	Gtpbp2
Cdc42se2	0.106871	4.11645e-52	3.46567e-51	0.0931677	0.120535	NP	Cdc42se2
Bst2	0.106865	4.17579e-52	3.51399e-51	0.0931612	0.120528	NP	Bst2
Fam13b	0.106752	5.34343e-52	4.48818e-51	0.093048	0.120416	NP	Fam13b
Sstr1	0.106701	5.97376e-52	5.01529e-51	0.0929967	0.120365	NP	Sstr1
Pid1	0.106696	6.03781e-52	5.0667e-51	0.0929918	0.12036	NP	Pid1
S100a8	0.10665	6.67649e-52	5.60004e-51	0.0929456	0.120314	NP	S100a8
Heca	0.106536	8.55322e-52	7.16416e-51	0.0928316	0.120201	NP	Heca
Tnip2	0.1065	9.25973e-52	7.74873e-51	0.092795	0.120164	NP	Tnip2
1700061H18Rik	0.106491	9.44188e-52	7.89748e-51	0.0927861	0.120155	NP	1700061H18Rik
Cttnbp2	0.106429	1.07907e-51	9.00897e-51	0.0927245	0.120094	NP	Cttnbp2
Ddx23	0.106417	1.10961e-51	9.25962e-51	0.0927117	0.120081	NP	Ddx23
4930502E18Rik	0.106165	1.91869e-51	1.60039e-50	0.0924589	0.11983	NP	4930502E18Rik
Pdpn	0.106156	1.95348e-51	1.62866e-50	0.0924506	0.119822	NP	Pdpn
Stx17	0.106133	2.05497e-51	1.71168e-50	0.0924272	0.119799	NP	Stx17
Rab15	0.106019	2.63221e-51	2.18946e-50	0.0923127	0.119685	NP	Rab15
Coasy	0.105974	2.89879e-51	2.40896e-50	0.0922681	0.11964	NP	Coasy
Lrrc15	0.105893	3.45765e-51	2.87206e-50	0.0921865	0.119559	NP	Lrrc15
Pla2g2d	0.105798	4.24758e-51	3.52334e-50	0.0920911	0.119464	NP	Pla2g2d
0610040J01Rik	0.105783	4.38805e-51	3.63818e-50	0.092076	0.119449	NP	0610040J01Rik
Ankrd28	0.105757	4.64161e-51	3.84664e-50	0.09205	0.119423	NP	Ankrd28
Aebp2	0.105712	5.10948e-51	4.23048e-50	0.0920054	0.119379	NP	Aebp2
Lgi2	0.10569	5.36301e-51	4.43835e-50	0.0919829	0.119357	NP	Lgi2
Zfp286	0.105506	7.97451e-51	6.58748e-50	0.0917986	0.119174	NP	Zfp286
Men1	0.105496	8.14551e-51	6.72565e-50	0.0917887	0.119164	NP	Men1
1810059C17Rik	0.105342	1.1345e-50	9.34173e-50	0.0916346	0.119011	NP	1810059C17Rik
Lpp	0.105332	1.16119e-50	9.55713e-50	0.0916237	0.119	NP	Lpp
Gm37587	0.10529	1.27148e-50	1.046e-49	0.0915815	0.118958	NP	Gm37587
Steap3	0.105173	1.63302e-50	1.34037e-49	0.0914648	0.118842	NP	Steap3
Zfand2b	0.105119	1.83567e-50	1.50602e-49	0.0914102	0.118787	NP	Zfand2b
Golga4	0.105011	2.31311e-50	1.89427e-49	0.0913022	0.11868	NP	Golga4
Gpr85	0.10496	2.57879e-50	2.10896e-49	0.0912514	0.11863	NP	Gpr85
Stk17b	0.104946	2.65744e-50	2.17229e-49	0.0912374	0.118616	NP	Stk17b
B3galt1	0.104922	2.79972e-50	2.28756e-49	0.091213	0.118591	NP	B3galt1
Gm47578	0.104895	2.96835e-50	2.42315e-49	0.0911856	0.118564	NP	Gm47578
Gspt1	0.104884	3.0406e-50	2.481e-49	0.0911744	0.118553	NP	Gspt1
Uri1	0.104696	4.5405e-50	3.69982e-49	0.0909866	0.118366	NP	Uri1
Taco1	0.104629	5.24302e-50	4.2684e-49	0.0909192	0.118299	NP	Taco1
Ccnb1	0.104483	7.16831e-50	5.82527e-49	0.0907724	0.118153	NP	Ccnb1
Dusp7	0.1044	8.54412e-50	6.93704e-49	0.0906899	0.118071	NP	Dusp7
1700017B05Rik	0.104366	9.19974e-50	7.46598e-49	0.0906552	0.118037	NP	1700017B05Rik
Sf3a3	0.104316	1.02391e-49	8.30195e-49	0.0906048	0.117987	NP	Sf3a3
Naxd	0.104273	1.12086e-49	9.08399e-49	0.0905623	0.117944	NP	Naxd
Speg	0.104203	1.30121e-49	1.05408e-48	0.090492	0.117875	NP	Speg
Gm10076	0.104175	1.37994e-49	1.11685e-48	0.0904644	0.117847	NP	Gm10076
Ppib	0.104175	1.38184e-49	1.1179e-48	0.0904637	0.117846	NP	Ppib
Sap30l	0.104172	1.39003e-49	1.12401e-48	0.0904609	0.117844	NP	Sap30l
Rapgef4os2	0.104119	1.55539e-49	1.2566e-48	0.090408	0.117791	NP	Rapgef4os2
Ube2cbp	0.104114	1.57416e-49	1.2712e-48	0.0904023	0.117785	NP	Ube2cbp
Gstm6	0.104051	1.79641e-49	1.45002e-48	0.0903401	0.117723	NP	Gstm6
Cct7	0.104046	1.81671e-49	1.46575e-48	0.0903348	0.117718	NP	Cct7
Rmnd5b	0.104026	1.89458e-49	1.5272e-48	0.090315	0.117699	NP	Rmnd5b
Txnl4a	0.103888	2.54171e-49	2.04689e-48	0.0901763	0.117561	NP	Txnl4a
Ube2j2	0.103816	2.96413e-49	2.38296e-48	0.0901036	0.117488	NP	Ube2j2
Chst8	0.103736	3.51231e-49	2.82114e-48	0.0900234	0.117409	NP	Chst8
Scn5a	0.103675	3.99532e-49	3.20766e-48	0.0899624	0.117348	NP	Scn5a
Ifi27	0.103584	4.84364e-49	3.88527e-48	0.0898712	0.117257	NP	Ifi27
Runx2	0.103422	6.82384e-49	5.4615e-48	0.0897087	0.117096	NP	Runx2
Rpl10	0.103405	7.07413e-49	5.65931e-48	0.0896916	0.117079	NP	Rpl10
Apc	0.103278	9.23754e-49	7.38347e-48	0.0895649	0.116953	NP	Apc
Plxna3	0.103183	1.13019e-48	9.02548e-48	0.089469	0.116857	NP	Plxna3
Rab13	0.103086	1.38548e-48	1.10446e-47	0.0893721	0.116761	NP	Rab13
Ap2m1	0.103033	1.55028e-48	1.23529e-47	0.0893185	0.116708	NP	Ap2m1
Homer3	0.103001	1.65612e-48	1.31903e-47	0.0892871	0.116677	NP	Homer3
Acaa1a	0.102914	1.99002e-48	1.58217e-47	0.0891995	0.116589	NP	Acaa1a
Ptgr1	0.102894	2.07652e-48	1.65021e-47	0.0891792	0.116569	NP	Ptgr1
Arhgef10	0.102881	2.13274e-48	1.69415e-47	0.0891665	0.116557	NP	Arhgef10
Cyc1	0.102869	2.18595e-48	1.73488e-47	0.0891547	0.116545	NP	Cyc1
Ttll1	0.102862	2.21811e-48	1.75963e-47	0.0891478	0.116538	NP	Ttll1
Boll	0.102782	2.62698e-48	2.08215e-47	0.089067	0.116458	NP	Boll
Nat9	0.102732	2.91796e-48	2.31075e-47	0.0890168	0.116408	NP	Nat9
Arhgap44	0.102657	3.41612e-48	2.70168e-47	0.0889415	0.116333	NP	Arhgap44
Apobec3	0.102577	4.03454e-48	3.18796e-47	0.0888619	0.116254	NP	Apobec3
mt-Atp8	0.102512	4.62759e-48	3.65496e-47	0.0887963	0.116189	NP	mt-Atp8
4930512H18Rik	0.102326	6.8273e-48	5.38053e-47	0.0886099	0.116003	NP	4930512H18Rik
Abcb1b	0.102234	8.27951e-48	6.51645e-47	0.0885173	0.115911	NP	Abcb1b
Exoc6b	0.102199	8.90357e-48	7.00455e-47	0.0884824	0.115876	NP	Exoc6b
4930549G23Rik	0.102183	9.19957e-48	7.23426e-47	0.0884667	0.115861	NP	4930549G23Rik
Il27	0.102155	9.75798e-48	7.67003e-47	0.0884384	0.115833	NP	Il27
Ilrun	0.102057	1.19758e-47	9.39278e-47	0.08834	0.115735	NP	Ilrun
Rala	0.102045	1.22704e-47	9.61964e-47	0.0883283	0.115723	NP	Rala
Tbcd	0.101992	1.37002e-47	1.07359e-46	0.0882752	0.11567	NP	Tbcd
Minar2	0.101882	1.72144e-47	1.3478e-46	0.0881653	0.115561	NP	Minar2
Creb3	0.101826	1.93703e-47	1.51528e-46	0.0881084	0.115505	NP	Creb3
Plpbp	0.101801	2.04074e-47	1.59571e-46	0.0880833	0.11548	NP	Plpbp
Slc25a15	0.10176	2.22012e-47	1.73523e-46	0.0880426	0.115439	NP	Slc25a15
1700095J12Rik	0.101631	2.90281e-47	2.26782e-46	0.0879132	0.11531	NP	1700095J12Rik
Etv6	0.101587	3.18348e-47	2.48494e-46	0.0878686	0.115266	NP	Etv6
Atp11a	0.101553	3.41301e-47	2.66295e-46	0.087835	0.115233	NP	Atp11a
Trim30a	0.10153	3.57834e-47	2.79073e-46	0.0878121	0.11521	NP	Trim30a
Psmb5	0.10149	3.89185e-47	3.03261e-46	0.0877715	0.115169	NP	Psmb5
Nck2	0.101477	3.99178e-47	3.10913e-46	0.0877592	0.115157	NP	Nck2
Cped1	0.101446	4.25767e-47	3.31479e-46	0.087728	0.115126	NP	Cped1
Irak3	0.101443	4.28751e-47	3.33658e-46	0.0877246	0.115123	NP	Irak3
Kctd17	0.10143	4.40167e-47	3.42395e-46	0.0877119	0.11511	NP	Kctd17
Lmnb1	0.101425	4.4509e-47	3.46074e-46	0.0877065	0.115105	NP	Lmnb1
Gstm1	0.101413	4.56639e-47	3.549e-46	0.0876941	0.115093	NP	Gstm1
Angptl2	0.10141	4.59175e-47	3.56717e-46	0.0876914	0.11509	NP	Angptl2
Supt6	0.101362	5.07305e-47	3.93768e-46	0.0876432	0.115042	NP	Supt6
Pros1	0.101344	5.26275e-47	4.08317e-46	0.0876254	0.115024	NP	Pros1
Gm15351	0.101285	5.95211e-47	4.61404e-46	0.0875657	0.114965	NP	Gm15351
Spg7	0.101264	6.21575e-47	4.81634e-46	0.0875447	0.114944	NP	Spg7
Hist1h2be	0.101238	6.55432e-47	5.07649e-46	0.087519	0.114918	NP	Hist1h2be
Lpin2	0.101236	6.57598e-47	5.09108e-46	0.0875174	0.114917	NP	Lpin2
Ddx24	0.10121	6.94441e-47	5.37401e-46	0.087491	0.114891	NP	Ddx24
Dhps	0.101137	8.08238e-47	6.24926e-46	0.0874173	0.114817	NP	Dhps
Cyp4f16	0.100979	1.11762e-46	8.63398e-46	0.0872599	0.114661	NP	Cyp4f16
Ifitm10	0.100963	1.15526e-46	8.92093e-46	0.0872438	0.114645	NP	Ifitm10
Nfkbib	0.100879	1.37533e-46	1.06112e-45	0.087159	0.11456	NP	Nfkbib
C430002N11Rik	0.100864	1.41682e-46	1.09266e-45	0.0871445	0.114546	NP	C430002N11Rik
Atp6v0a1	0.100859	1.43205e-46	1.10393e-45	0.0871393	0.114541	NP	Atp6v0a1
Trdc	0.100851	1.45577e-46	1.12078e-45	0.0871313	0.114533	NP	Trdc
1700095J07Rik	0.100811	1.582e-46	1.21692e-45	0.0870908	0.114493	NP	1700095J07Rik
Plxnb1	0.100801	1.61323e-46	1.24041e-45	0.0870813	0.114483	NP	Plxnb1
Arap1	0.100796	1.6313e-46	1.25378e-45	0.0870759	0.114478	NP	Arap1
Fbxo2	0.100795	1.63344e-46	1.25488e-45	0.0870752	0.114477	NP	Fbxo2
Tbc1d9	0.100646	2.22007e-46	1.70265e-45	0.0869256	0.114328	NP	Tbc1d9
Abracl	0.10062	2.34253e-46	1.79504e-45	0.0868994	0.114302	NP	Abracl
Cish	0.100598	2.45246e-46	1.87848e-45	0.0868771	0.11428	NP	Cish
Hist3h2ba	0.100597	2.45652e-46	1.88079e-45	0.0868763	0.114279	NP	Hist3h2ba
Clu	0.10051	2.93887e-46	2.24818e-45	0.0867887	0.114192	NP	Clu
Slc41a2	0.100488	3.06934e-46	2.34699e-45	0.0867675	0.114171	NP	Slc41a2
Eml2	0.100428	3.47498e-46	2.65491e-45	0.0867068	0.114111	NP	Eml2
Fbxo44	0.100303	4.48713e-46	3.42384e-45	0.0865818	0.113986	NP	Fbxo44
Adgrl4	0.100285	4.65686e-46	3.55185e-45	0.0865636	0.113968	NP	Adgrl4
Akain1	0.100282	4.68713e-46	3.57341e-45	0.0865604	0.113965	NP	Akain1
Kin	0.100171	5.88072e-46	4.4796e-45	0.0864493	0.113855	NP	Kin
Gsto1	0.100148	6.16146e-46	4.68949e-45	0.0864264	0.113832	NP	Gsto1
Gsk3a	0.100131	6.38427e-46	4.85701e-45	0.086409	0.113815	NP	Gsk3a
Slc37a1	0.100109	6.67519e-46	5.07619e-45	0.0863872	0.113793	NP	Slc37a1
Bag1	0.100082	7.05023e-46	5.35913e-45	0.0863603	0.113766	NP	Bag1
Cnnm2	0.0999893	8.52442e-46	6.47424e-45	0.0862671	0.113674	NP	Cnnm2
Fam205c	0.0999264	9.69209e-46	7.35178e-45	0.0862041	0.113611	NP	Fam205c
Itih2	0.0998714	1.08438e-45	8.21843e-45	0.0861489	0.113556	NP	Itih2
Bin1	0.0997954	1.26592e-45	9.59027e-45	0.0860728	0.11348	NP	Bin1
Sdc4	0.0997582	1.36548e-45	1.03402e-44	0.0860355	0.113443	NP	Sdc4
Slc16a3	0.0997419	1.41185e-45	1.06869e-44	0.0860191	0.113427	NP	Slc16a3
Mmp8	0.0997121	1.49995e-45	1.13489e-44	0.0859893	0.113397	NP	Mmp8
Sept9	0.0996881	1.57518e-45	1.19081e-44	0.0859651	0.113373	NP	Sept9
Diras2	0.0996809	1.59822e-45	1.20721e-44	0.085958	0.113366	NP	Diras2
S100a1	0.099572	1.99459e-45	1.50472e-44	0.0858488	0.113257	NP	S100a1
Faf1	0.0995493	2.08887e-45	1.57518e-44	0.085826	0.113235	NP	Faf1
Rhob	0.0995239	2.19961e-45	1.65799e-44	0.0858005	0.113209	NP	Rhob
Ubap1	0.0995218	2.20881e-45	1.66424e-44	0.0857985	0.113207	NP	Ubap1
Slc12a3	0.099449	2.56102e-45	1.92719e-44	0.0857254	0.113135	NP	Slc12a3
Fbln2	0.0994406	2.60497e-45	1.95945e-44	0.085717	0.113126	NP	Fbln2
Nceh1	0.0993811	2.93953e-45	2.20741e-44	0.0856574	0.113067	NP	Nceh1
Fam210a	0.0993548	3.10031e-45	2.3262e-44	0.085631	0.113041	NP	Fam210a
Bloc1s1	0.0992658	3.71354e-45	2.784e-44	0.0855418	0.112952	NP	Bloc1s1
Gm16894	0.0992616	3.74519e-45	2.80655e-44	0.0855376	0.112948	NP	Gm16894
Ctps2	0.0992015	4.23021e-45	3.16738e-44	0.0854773	0.112888	NP	Ctps2
Slc28a2	0.0991962	4.2757e-45	3.20011e-44	0.085472	0.112883	NP	Slc28a2
Slc30a4	0.0991938	4.29689e-45	3.21463e-44	0.0854696	0.11288	NP	Slc30a4
Ces1f	0.0991789	4.42864e-45	3.31182e-44	0.0854546	0.112865	NP	Ces1f
Timm22	0.0991605	4.59686e-45	3.43619e-44	0.0854362	0.112847	NP	Timm22
Gjc1	0.0990337	5.94068e-45	4.43702e-44	0.0853091	0.112721	NP	Gjc1
Gipc1	0.098931	7.31055e-45	5.4579e-44	0.0852061	0.112618	NP	Gipc1
Meaf6	0.0988917	7.91491e-45	5.90665e-44	0.0851667	0.112579	NP	Meaf6
Psma6	0.098825	9.0548e-45	6.75451e-44	0.0850999	0.112513	NP	Psma6
Car6	0.0987755	1.00056e-44	7.46071e-44	0.0850502	0.112463	NP	Car6
1110017D15Rik	0.0987432	1.06787e-44	7.95931e-44	0.0850178	0.112431	NP	1110017D15Rik
Gm4425	0.0987425	1.06932e-44	7.9668e-44	0.0850172	0.11243	NP	Gm4425
Fuca1	0.0987122	1.13662e-44	8.46121e-44	0.0849868	0.1124	NP	Fuca1
Pde4dip	0.0986762	1.22217e-44	9.09055e-44	0.0849507	0.112364	NP	Pde4dip
AA467197	0.0986121	1.39049e-44	1.03297e-43	0.0848865	0.1123	NP	AA467197
Cdc23	0.0984917	1.7716e-44	1.31446e-43	0.0847657	0.11218	NP	Cdc23
Timp1	0.0984192	2.04967e-44	1.52015e-43	0.084693	0.112108	NP	Timp1
Ppargc1b	0.098262	2.81011e-44	2.0807e-43	0.0845354	0.111951	NP	Ppargc1b
Rhobtb1	0.0981678	3.39401e-44	2.51098e-43	0.084441	0.111857	NP	Rhobtb1
Cdk5	0.0981289	3.66965e-44	2.71268e-43	0.0844019	0.111819	NP	Cdk5
Angptl4	0.098083	4.0223e-44	2.97215e-43	0.084356	0.111773	NP	Angptl4
Dbndd2	0.0980648	4.17221e-44	3.08165e-43	0.0843377	0.111755	NP	Dbndd2
Tnfrsf1a	0.098035	4.42836e-44	3.26816e-43	0.0843078	0.111725	NP	Tnfrsf1a
Adrb2	0.0980046	4.70606e-44	3.47026e-43	0.0842774	0.111695	NP	Adrb2
Brd1	0.0979978	4.77076e-44	3.51653e-43	0.0842705	0.111688	NP	Brd1
Kcna1	0.0979638	5.106e-44	3.75902e-43	0.0842365	0.111654	NP	Kcna1
Bmp1	0.0978489	6.42351e-44	4.71931e-43	0.0841213	0.111539	NP	Bmp1
Pomc	0.0977869	7.27113e-44	5.33987e-43	0.0840591	0.111478	NP	Pomc
Tmx1	0.0977584	7.69647e-44	5.64994e-43	0.0840305	0.111449	NP	Tmx1
Cyfip2	0.0977404	7.97714e-44	5.85359e-43	0.0840125	0.111431	NP	Cyfip2
Spata13	0.0976946	8.73999e-44	6.41075e-43	0.0839666	0.111386	NP	Spata13
Gm36694	0.097667	9.23432e-44	6.76782e-43	0.0839389	0.111358	NP	Gm36694
Cd207	0.097642	9.70585e-44	7.10762e-43	0.0839139	0.111333	NP	Cd207
Klhdc2	0.09755	1.16599e-43	8.5351e-43	0.0838216	0.111241	NP	Klhdc2
Adprhl2	0.0975016	1.2838e-43	9.39366e-43	0.0837731	0.111193	NP	Adprhl2
Vmp1	0.0974369	1.46015e-43	1.06753e-42	0.0837082	0.111129	NP	Vmp1
Ofd1	0.0974246	1.49621e-43	1.09346e-42	0.0836959	0.111116	NP	Ofd1
Ankrd13b	0.0974096	1.54153e-43	1.12612e-42	0.0836809	0.111101	NP	Ankrd13b
Iffo2	0.097396	1.58382e-43	1.15655e-42	0.0836672	0.111088	NP	Iffo2
Pum3	0.0973907	1.60056e-43	1.16829e-42	0.0836619	0.111083	NP	Pum3
Erbin	0.0973804	1.6336e-43	1.19193e-42	0.0836516	0.111072	NP	Erbin
Bms1	0.0973495	1.73731e-43	1.26657e-42	0.0836206	0.111041	NP	Bms1
Gm14085	0.097289	1.95894e-43	1.42757e-42	0.08356	0.110981	NP	Gm14085
Tnni1	0.0972781	2.00194e-43	1.45832e-42	0.083549	0.11097	NP	Tnni1
Ripk2	0.0972237	2.22998e-43	1.62312e-42	0.0834945	0.110916	NP	Ripk2
Pex5	0.0971889	2.38928e-43	1.73836e-42	0.0834597	0.110881	NP	Pex5
Ube2l3	0.097182	2.42256e-43	1.76186e-42	0.0834527	0.110874	NP	Ube2l3
Golga7	0.0971458	2.60291e-43	1.89226e-42	0.0834164	0.110838	NP	Golga7
Cct3	0.0970528	3.12925e-43	2.27215e-42	0.0833232	0.110746	NP	Cct3
Igfbp2	0.0970377	3.22449e-43	2.34036e-42	0.083308	0.110731	NP	Igfbp2
Anapc5	0.0969612	3.75133e-43	2.72164e-42	0.0832314	0.110654	NP	Anapc5
Tmem213	0.0968237	4.92346e-43	3.5706e-42	0.0830935	0.110517	NP	Tmem213
Fbxo15	0.0967813	5.35374e-43	3.88109e-42	0.083051	0.110475	NP	Fbxo15
Asap2	0.0967368	5.84562e-43	4.23425e-42	0.0830064	0.11043	NP	Asap2
Ppp1r14a	0.0966848	6.47714e-43	4.6898e-42	0.0829543	0.110379	NP	Ppp1r14a
Nbn	0.0966451	7.00579e-43	5.07054e-42	0.0829144	0.110339	NP	Nbn
Azin1	0.0966442	7.01734e-43	5.07685e-42	0.0829136	0.110338	NP	Azin1
Gm15762	0.0966389	7.09159e-43	5.12851e-42	0.0829082	0.110333	NP	Gm15762
Gm38304	0.0966312	7.20018e-43	5.20495e-42	0.0829005	0.110325	NP	Gm38304
Gja4	0.0966299	7.21893e-43	5.21641e-42	0.0828992	0.110324	NP	Gja4
H2afj	0.0965915	7.78625e-43	5.6241e-42	0.0828607	0.110286	NP	H2afj
Dhx32	0.096584	7.90255e-43	5.70581e-42	0.0828532	0.110278	NP	Dhx32
Stmn3	0.0965215	8.93815e-43	6.45095e-42	0.0827905	0.110216	NP	Stmn3
Lztr1	0.0963738	1.19532e-42	8.62011e-42	0.0826425	0.110068	NP	Lztr1
Trim16	0.096234	1.57333e-42	1.1337e-41	0.0825023	0.109929	NP	Trim16
Slc29a4	0.0962334	1.57505e-42	1.13449e-41	0.0825017	0.109929	NP	Slc29a4
Bcl2a1b	0.0962145	1.63452e-42	1.17686e-41	0.0824828	0.10991	NP	Bcl2a1b
Stk32b	0.0961556	1.83483e-42	1.32002e-41	0.0824238	0.109851	NP	Stk32b
Kif1b	0.0961525	1.84605e-42	1.32756e-41	0.0824207	0.109848	NP	Kif1b
2810408A11Rik	0.0961462	1.86905e-42	1.34357e-41	0.0824143	0.109842	NP	2810408A11Rik
Fam124b	0.0960971	2.05794e-42	1.47876e-41	0.0823651	0.109793	NP	Fam124b
Psmd12	0.0960749	2.14952e-42	1.54395e-41	0.0823429	0.10977	NP	Psmd12
Loxl2	0.0959585	2.7e-42	1.93857e-41	0.0822262	0.109654	NP	Loxl2
A030001D20Rik	0.0959424	2.78687e-42	2.00014e-41	0.08221	0.109638	NP	A030001D20Rik
Ngf	0.0959351	2.82671e-42	2.02793e-41	0.0822027	0.109631	NP	Ngf
Hoxd3	0.0959278	2.8676e-42	2.05644e-41	0.0821954	0.109624	NP	Hoxd3
Islr2	0.0958774	3.16454e-42	2.26849e-41	0.0821449	0.109574	NP	Islr2
2410131K14Rik	0.0958722	3.19707e-42	2.29089e-41	0.0821396	0.109568	NP	2410131K14Rik
Ubxn6	0.0958577	3.28886e-42	2.35573e-41	0.0821251	0.109554	NP	Ubxn6
Adam15	0.0958523	3.32421e-42	2.38011e-41	0.0821197	0.109548	NP	Adam15
Hmgb1	0.0958293	3.47652e-42	2.48816e-41	0.0820967	0.109526	NP	Hmgb1
Tyro3	0.0957697	3.90647e-42	2.79366e-41	0.0820369	0.109466	NP	Tyro3
Bod1	0.0956703	4.74321e-42	3.38667e-41	0.0819373	0.109367	NP	Bod1
Sdhb	0.0956682	4.76249e-42	3.39908e-41	0.0819352	0.109365	NP	Sdhb
Zhx2	0.0956114	5.32148e-42	3.79203e-41	0.0818782	0.109308	NP	Zhx2
Kcmf1	0.0955732	5.73283e-42	4.08354e-41	0.0818399	0.10927	NP	Kcmf1
Gm14964	0.0955186	6.37621e-42	4.54002e-41	0.0817852	0.109216	NP	Gm14964
Rprm	0.0954162	7.78363e-42	5.53557e-41	0.0816826	0.109114	NP	Rprm
P2rx2	0.0953396	9.03626e-42	6.42134e-41	0.0816057	0.109037	NP	P2rx2
Tram2	0.0953373	9.0764e-42	6.44732e-41	0.0816034	0.109035	NP	Tram2
Grk6	0.0953337	9.1396e-42	6.48966e-41	0.0815998	0.109031	NP	Grk6
Mrpl24	0.0952886	9.97805e-42	7.08221e-41	0.0815546	0.108986	NP	Mrpl24
Prdx2	0.0952644	1.04586e-41	7.42035e-41	0.0815303	0.108962	NP	Prdx2
1700001L19Rik	0.0952637	1.04729e-41	7.4276e-41	0.0815296	0.108962	NP	1700001L19Rik
Gas8	0.0952537	1.06777e-41	7.56983e-41	0.0815196	0.108952	NP	Gas8
Utp25	0.0952532	1.06887e-41	7.57468e-41	0.0815191	0.108951	NP	Utp25
Pik3cg	0.0952284	1.12165e-41	7.94242e-41	0.0814942	0.108926	NP	Pik3cg
Susd6	0.0952163	1.14829e-41	8.12788e-41	0.0814821	0.108914	NP	Susd6
Zfp512	0.0951786	1.23551e-41	8.73837e-41	0.0814444	0.108877	NP	Zfp512
Mast4	0.095163	1.27348e-41	9.00342e-41	0.0814287	0.108861	NP	Mast4
Sap30bp	0.0951614	1.2775e-41	9.0283e-41	0.0814271	0.10886	NP	Sap30bp
Tmc7	0.0951003	1.43826e-41	1.01524e-40	0.0813659	0.108799	NP	Tmc7
H1fx	0.0950731	1.51642e-41	1.06999e-40	0.0813385	0.108771	NP	H1fx
Nipa1	0.0949458	1.94052e-41	1.36817e-40	0.081211	0.108645	NP	Nipa1
4930455C13Rik	0.0949378	1.97088e-41	1.38903e-40	0.081203	0.108637	NP	4930455C13Rik
Fam171a2	0.0948395	2.38426e-41	1.67905e-40	0.0811044	0.108539	NP	Fam171a2
Atp13a3	0.0947866	2.64074e-41	1.85895e-40	0.0810514	0.108486	NP	Atp13a3
Zfp664	0.0947144	3.03675e-41	2.13521e-40	0.080979	0.108414	NP	Zfp664
Reep2	0.0946768	3.2653e-41	2.29502e-40	0.0809413	0.108376	NP	Reep2
Jsrp1	0.0946327	3.55572e-41	2.49817e-40	0.0808971	0.108332	NP	Jsrp1
Acat3	0.0945869	3.88439e-41	2.72802e-40	0.0808512	0.108287	NP	Acat3
Stx5a	0.094512	4.48805e-41	3.14951e-40	0.0807761	0.108212	NP	Stx5a
Rgma	0.094496	4.62801e-41	3.24646e-40	0.0807601	0.108196	NP	Rgma
Ppp2r5a	0.0943241	6.44485e-41	4.5139e-40	0.0805878	0.108025	NP	Ppp2r5a
Laptm4a	0.0943163	6.54211e-41	4.57875e-40	0.08058	0.108017	NP	Laptm4a
Ran	0.0943163	6.54253e-41	4.57875e-40	0.0805799	0.108017	NP	Ran
Map6	0.0942867	6.92514e-41	4.84464e-40	0.0805503	0.107987	NP	Map6
Dusp27	0.0942733	7.10662e-41	4.96966e-40	0.0805368	0.107974	NP	Dusp27
Tpi1	0.0942338	7.66685e-41	5.35935e-40	0.0804973	0.107935	NP	Tpi1
4933408B17Rik	0.0941957	8.2505e-41	5.7651e-40	0.080459	0.107897	NP	4933408B17Rik
Brpf3	0.094178	8.53448e-41	5.96122e-40	0.0804414	0.107879	NP	Brpf3
Phip	0.0941559	8.90496e-41	6.21518e-40	0.0804192	0.107857	NP	Phip
Grb2	0.0941289	9.37997e-41	6.54163e-40	0.0803921	0.10783	NP	Grb2
Galnt7	0.0941152	9.62917e-41	6.71282e-40	0.0803784	0.107816	NP	Galnt7
Rnd1	0.0940945	1.00199e-40	6.97982e-40	0.0803576	0.107796	NP	Rnd1
Itpr1	0.0940558	1.07922e-40	7.51199e-40	0.0803188	0.107757	NP	Itpr1
Cdr2l	0.0940426	1.10691e-40	7.70171e-40	0.0803056	0.107744	NP	Cdr2l
Wdr54	0.093999	1.20355e-40	8.36766e-40	0.0802618	0.1077	NP	Wdr54
Gatad2a	0.0939705	1.27101e-40	8.83328e-40	0.0802333	0.107672	NP	Gatad2a
Clec10a	0.0939668	1.28013e-40	8.89322e-40	0.0802296	0.107668	NP	Clec10a
Tprkb	0.0939173	1.40752e-40	9.77065e-40	0.08018	0.107619	NP	Tprkb
Per1	0.0939158	1.41154e-40	9.79477e-40	0.0801785	0.107617	NP	Per1
Gm16701-1	0.0938832	1.50254e-40	1.04222e-39	0.0801458	0.107585	NP	Gm16701-1
Thyn1	0.0938594	1.57245e-40	1.08988e-39	0.080122	0.107561	NP	Thyn1
Gtf3c1	0.0938466	1.61148e-40	1.11638e-39	0.0801091	0.107548	NP	Gtf3c1
Fbxw8	0.0938189	1.69927e-40	1.17642e-39	0.0800813	0.107521	NP	Fbxw8
Slc35f6	0.0937908	1.7932e-40	1.24097e-39	0.0800532	0.107493	NP	Slc35f6
Rab35	0.093772	1.85864e-40	1.28576e-39	0.0800344	0.107474	NP	Rab35
Arhgef3	0.0937181	2.06053e-40	1.42378e-39	0.0799803	0.10742	NP	Arhgef3
Erich1	0.0936862	2.19033e-40	1.51289e-39	0.0799483	0.107388	NP	Erich1
Slc25a51	0.093685	2.19537e-40	1.51579e-39	0.0799471	0.107387	NP	Slc25a51
B4gat1	0.0936511	2.34212e-40	1.61649e-39	0.0799131	0.107353	NP	B4gat1
Arhgef28	0.0935008	3.12036e-40	2.15033e-39	0.0797625	0.107204	NP	Arhgef28
Tmtc4	0.0934835	3.22491e-40	2.22152e-39	0.0797451	0.107186	NP	Tmtc4
Nod2	0.0934803	3.24466e-40	2.23427e-39	0.0797419	0.107183	NP	Nod2
Atp6v1h	0.0934555	3.40169e-40	2.34061e-39	0.0797171	0.107158	NP	Atp6v1h
Mospd1	0.0933905	3.85029e-40	2.64524e-39	0.0796519	0.107094	NP	Mospd1
Pqlc1	0.0933739	3.97387e-40	2.7291e-39	0.0796353	0.107077	NP	Pqlc1
Pak1	0.0933617	4.06712e-40	2.79208e-39	0.0796231	0.107065	NP	Pak1
Ccl4	0.0932729	4.81605e-40	3.30369e-39	0.0795341	0.106976	NP	Ccl4
Rnf187	0.0931152	6.50032e-40	4.45397e-39	0.0793759	0.106819	NP	Rnf187
Fhl2	0.0930799	6.95084e-40	4.76085e-39	0.0793406	0.106784	NP	Fhl2
Mphosph10	0.0930515	7.33515e-40	5.02216e-39	0.0793121	0.106756	NP	Mphosph10
Pcgf5	0.0930257	7.7044e-40	5.27297e-39	0.0792862	0.10673	NP	Pcgf5
Zfp809	0.0929998	8.09212e-40	5.53623e-39	0.0792603	0.106704	NP	Zfp809
6530409C15Rik	0.092974	8.49771e-40	5.81151e-39	0.0792344	0.106678	NP	6530409C15Rik
Plbd2	0.092795	1.19277e-39	8.14487e-39	0.079055	0.1065	NP	Plbd2
Lman1	0.092665	1.52531e-39	1.03919e-38	0.0789247	0.10637	NP	Lman1
Creg1	0.09264	1.59906e-39	1.08862e-38	0.0788996	0.106345	NP	Creg1
Cda	0.0925871	1.76708e-39	1.20255e-38	0.0788466	0.106292	NP	Cda
Dld	0.0925613	1.8552e-39	1.26204e-38	0.0788208	0.106267	NP	Dld
Gm33195	0.0925603	1.85878e-39	1.264e-38	0.0788197	0.106266	NP	Gm33195
Hmgn1	0.09255	1.89543e-39	1.28843e-38	0.0788094	0.106255	NP	Hmgn1
Eif5	0.0925128	2.033e-39	1.38091e-38	0.0787722	0.106218	NP	Eif5
Rnf19b	0.0925113	2.03876e-39	1.38377e-38	0.0787707	0.106217	NP	Rnf19b
Srl	0.0924522	2.27925e-39	1.54584e-38	0.0787114	0.106158	NP	Srl
Oscar	0.0923867	2.57868e-39	1.7476e-38	0.0786458	0.106093	NP	Oscar
Rpl6	0.0923818	2.60291e-39	1.76336e-38	0.0786408	0.106088	NP	Rpl6
Pappa2	0.0923663	2.68013e-39	1.81498e-38	0.0786252	0.106072	NP	Pappa2
Cdh4	0.0923442	2.79366e-39	1.89044e-38	0.0786031	0.10605	NP	Cdh4
Gnb2	0.0923333	2.85182e-39	1.92908e-38	0.0785922	0.106039	NP	Gnb2
Dhrs7	0.0923286	2.87697e-39	1.94536e-38	0.0785875	0.106035	NP	Dhrs7
Snrnp35	0.0923157	2.948e-39	1.99264e-38	0.0785745	0.106022	NP	Snrnp35
Otub2	0.0923004	3.03394e-39	2.04996e-38	0.0785592	0.106007	NP	Otub2
2410018L13Rik	0.0922668	3.23192e-39	2.18291e-38	0.0785256	0.105973	NP	2410018L13Rik
Set	0.092215	3.5631e-39	2.40389e-38	0.0784736	0.105921	NP	Set
Nono	0.092208	3.61032e-39	2.43483e-38	0.0784666	0.105914	NP	Nono
Tle3	0.0921427	4.08187e-39	2.75079e-38	0.0784011	0.105849	NP	Tle3
Tmem127	0.092116	4.29169e-39	2.89111e-38	0.0783744	0.105823	NP	Tmem127
Hdac2	0.0920971	4.44692e-39	2.99232e-38	0.0783554	0.105804	NP	Hdac2
A630023A22Rik	0.0920819	4.57533e-39	3.07758e-38	0.0783402	0.105789	NP	A630023A22Rik
Drc1	0.0920749	4.63558e-39	3.11694e-38	0.0783332	0.105782	NP	Drc1
Obsl1	0.0920413	4.93764e-39	3.3188e-38	0.0782995	0.105748	NP	Obsl1
Fkbp8	0.0919935	5.40147e-39	3.62921e-38	0.0782516	0.1057	NP	Fkbp8
Psma5	0.0919838	5.5009e-39	3.69464e-38	0.0782418	0.105691	NP	Psma5
Pla2g1b	0.0918686	6.82627e-39	4.58139e-38	0.0781264	0.105576	NP	Pla2g1b
Wbp1l	0.0917715	8.18754e-39	5.48885e-38	0.0780291	0.105479	NP	Wbp1l
Rpusd2	0.0917007	9.34775e-39	6.26431e-38	0.0779581	0.105408	NP	Rpusd2
Nras	0.091666	9.97385e-39	6.67892e-38	0.0779233	0.105374	NP	Nras
Sugt1	0.0916102	1.10701e-38	7.4075e-38	0.0778674	0.105318	NP	Sugt1
Chst1	0.0915185	1.31376e-38	8.78113e-38	0.0777755	0.105227	NP	Chst1
Ly96	0.0915119	1.3301e-38	8.88711e-38	0.0777688	0.10522	NP	Ly96
Prkcsh	0.0915052	1.34668e-38	8.99453e-38	0.0777622	0.105214	NP	Prkcsh
Dysf	0.0914427	1.51342e-38	1.01044e-37	0.0776994	0.105151	NP	Dysf
Gprin1	0.0914006	1.63673e-38	1.09237e-37	0.0776573	0.105109	NP	Gprin1
Gm12472	0.0913985	1.64333e-38	1.09636e-37	0.0776552	0.105107	NP	Gm12472
Hdac6	0.0913724	1.72518e-38	1.15012e-37	0.077629	0.105081	NP	Hdac6
Gtf2f1	0.0913332	1.85585e-38	1.23678e-37	0.0775897	0.105042	NP	Gtf2f1
Irf7	0.0912673	2.09809e-38	1.39666e-37	0.0775237	0.104976	NP	Irf7
Plk5	0.0912273	2.26041e-38	1.5036e-37	0.0774835	0.104936	NP	Plk5
Muc19	0.0911544	2.58816e-38	1.72035e-37	0.0774106	0.104864	NP	Muc19
Mcrip1	0.0911039	2.84318e-38	1.88846e-37	0.0773599	0.104813	NP	Mcrip1
Crybg3	0.0910858	2.94043e-38	1.95233e-37	0.0773417	0.104795	NP	Crybg3
Slc25a3	0.0910679	3.03988e-38	2.01762e-37	0.0773238	0.104777	NP	Slc25a3
Bcl10	0.091061	3.07904e-38	2.04286e-37	0.0773169	0.10477	NP	Bcl10
Sun2	0.0910554	3.11112e-38	2.06338e-37	0.0773113	0.104765	NP	Sun2
Dppa2	0.0910153	3.35125e-38	2.221e-37	0.0772711	0.104725	NP	Dppa2
Ubac1	0.0910149	3.35402e-38	2.22202e-37	0.0772707	0.104725	NP	Ubac1
Zswim4	0.090983	3.55831e-38	2.3565e-37	0.0772387	0.104693	NP	Zswim4
Hnrnpc	0.0908906	4.22315e-38	2.79371e-37	0.0771461	0.104601	NP	Hnrnpc
Cyp26a1	0.0908898	4.22996e-38	2.79718e-37	0.0771453	0.1046	NP	Cyp26a1
Prtn3	0.0908885	4.2396e-38	2.80253e-37	0.077144	0.104599	NP	Prtn3
Gm7694	0.0908842	4.27387e-38	2.82414e-37	0.0771397	0.104594	NP	Gm7694
Farsb	0.0908606	4.46487e-38	2.94927e-37	0.077116	0.104571	NP	Farsb
Ppfibp2	0.0907682	5.29785e-38	3.49565e-37	0.0770235	0.104479	NP	Ppfibp2
Kmt5a	0.090672	6.32957e-38	4.17334e-37	0.076927	0.104383	NP	Kmt5a
Sh3rf1	0.0906033	7.18731e-38	4.73368e-37	0.0768581	0.104314	NP	Sh3rf1
Rrp1	0.0905969	7.27229e-38	4.7879e-37	0.0768517	0.104308	NP	Rrp1
Dnajb6	0.0905173	8.42449e-38	5.5404e-37	0.0767719	0.104228	NP	Dnajb6
Pth1r	0.0904931	8.80933e-38	5.79138e-37	0.0767476	0.104204	NP	Pth1r
Spidr	0.0904382	9.7476e-38	6.40587e-37	0.0766927	0.104149	NP	Spidr
Nsun4	0.0904365	9.77739e-38	6.4231e-37	0.076691	0.104148	NP	Nsun4
Decr1	0.0903439	1.15972e-37	7.61304e-37	0.0765982	0.104055	NP	Decr1
Dnttip2	0.0902761	1.31398e-37	8.61943e-37	0.0765302	0.103988	NP	Dnttip2
Tmem126a	0.0902678	1.33414e-37	8.74845e-37	0.0765219	0.103979	NP	Tmem126a
Nps	0.0902405	1.40307e-37	9.19712e-37	0.0764945	0.103952	NP	Nps
Adra1b	0.0902309	1.4281e-37	9.35777e-37	0.0764848	0.103943	NP	Adra1b
Ppp2r5c	0.0901491	1.65989e-37	1.08647e-36	0.0764029	0.103861	NP	Ppp2r5c
Thoc3	0.0901044	1.80202e-37	1.17908e-36	0.076358	0.103816	NP	Thoc3
Gm19412	0.0900452	2.00875e-37	1.31386e-36	0.0762988	0.103757	NP	Gm19412
Rrp9	0.090028	2.07338e-37	1.35564e-36	0.0762815	0.10374	NP	Rrp9
Abl2	0.0900231	2.09195e-37	1.36729e-36	0.0762766	0.103735	NP	Abl2
Lrriq1	0.0899596	2.35066e-37	1.53527e-36	0.0762129	0.103672	NP	Lrriq1
Zfp385a	0.0899055	2.5955e-37	1.69272e-36	0.0761588	0.103618	NP	Zfp385a
Zbtb32	0.0899003	2.62063e-37	1.70787e-36	0.0761535	0.103613	NP	Zbtb32
Prrt2	0.0898935	2.6532e-37	1.72847e-36	0.0761467	0.103606	NP	Prrt2
Fmc1	0.0898515	2.86571e-37	1.86556e-36	0.0761046	0.103564	NP	Fmc1
Chrnb1	0.0898004	3.14662e-37	2.04474e-36	0.0760534	0.103513	NP	Chrnb1
Stard10	0.0897955	3.17492e-37	2.06238e-36	0.0760485	0.103508	NP	Stard10
Trmt12	0.0897714	3.31836e-37	2.154e-36	0.0760243	0.103484	NP	Trmt12
Map4k4	0.0897479	3.46445e-37	2.24721e-36	0.0760007	0.103461	NP	Map4k4
Hist2h3c1	0.089699	3.78823e-37	2.45369e-36	0.0759518	0.103412	NP	Hist2h3c1
Mtrf1l	0.0896841	3.89273e-37	2.52047e-36	0.0759369	0.103397	NP	Mtrf1l
Gm45589	0.0896824	3.90494e-37	2.52747e-36	0.0759351	0.103396	NP	Gm45589
Slc24a3	0.0896289	4.30646e-37	2.78635e-36	0.0758815	0.103342	NP	Slc24a3
Ccdc80	0.0896111	4.44871e-37	2.87735e-36	0.0758636	0.103324	NP	Ccdc80
Rest	0.0894983	5.46603e-37	3.52395e-36	0.0757506	0.103212	NP	Rest
Adcy3	0.0894741	5.71238e-37	3.68013e-36	0.0757264	0.103188	NP	Adcy3
Trpc4	0.0894217	6.28526e-37	4.04486e-36	0.0756739	0.103136	NP	Trpc4
Psma4	0.0894064	6.46362e-37	4.15667e-36	0.0756585	0.10312	NP	Psma4
Mettl8	0.0892467	8.646e-37	5.55418e-36	0.0754984	0.102961	NP	Mettl8
Lzic	0.0892282	8.94056e-37	5.7393e-36	0.0754799	0.102943	NP	Lzic
Gm20337	0.0891706	9.92846e-37	6.36893e-36	0.0754221	0.102885	NP	Gm20337
Cbr3	0.089168	9.9761e-37	6.39721e-36	0.0754195	0.102883	NP	Cbr3
Xrn2	0.0891635	1.0057e-36	6.44681e-36	0.0754151	0.102878	NP	Xrn2
Cdk11b	0.089152	1.02709e-36	6.58154e-36	0.0754034	0.102867	NP	Cdk11b
Acta1	0.0891113	1.10585e-36	7.08119e-36	0.0753627	0.102826	NP	Acta1
Minar1	0.0890897	1.15003e-36	7.36152e-36	0.0753411	0.102805	NP	Minar1
Apex1	0.0890788	1.17314e-36	7.50408e-36	0.0753301	0.102794	NP	Apex1
Adam19	0.0890549	1.22518e-36	7.83418e-36	0.0753061	0.10277	NP	Adam19
Junb	0.0890532	1.22894e-36	7.85543e-36	0.0753045	0.102768	NP	Junb
Dhrs4	0.0889954	1.3648e-36	8.71768e-36	0.0752465	0.10271	NP	Dhrs4
En1	0.0889843	1.39262e-36	8.88903e-36	0.0752354	0.102699	NP	En1
Trir	0.0889501	1.48182e-36	9.45507e-36	0.0752011	0.102665	NP	Trir
Rdh10	0.0889474	1.48898e-36	9.49736e-36	0.0751984	0.102663	NP	Rdh10
Pacsin3	0.0889292	1.53885e-36	9.81202e-36	0.0751802	0.102644	NP	Pacsin3
Rps27	0.0889261	1.54761e-36	9.86434e-36	0.0751771	0.102641	NP	Rps27
Tbrg4	0.0889024	1.61548e-36	1.02933e-35	0.0751533	0.102618	NP	Tbrg4
Xlr5a	0.0888303	1.84101e-36	1.1722e-35	0.0750811	0.102546	NP	Xlr5a
Ubxn1	0.0888067	1.92117e-36	1.22238e-35	0.0750575	0.102522	NP	Ubxn1
Calr3	0.0887613	2.086e-36	1.32678e-35	0.0750119	0.102477	NP	Calr3
5430416N02Rik	0.0887307	2.20449e-36	1.40116e-35	0.0749813	0.102446	NP	5430416N02Rik
Atp5mpl	0.0886966	2.34485e-36	1.48932e-35	0.0749471	0.102412	NP	Atp5mpl
Dpysl3	0.0886908	2.36951e-36	1.50445e-35	0.0749413	0.102407	NP	Dpysl3
Ttc4	0.088653	2.5373e-36	1.61042e-35	0.0749033	0.102369	NP	Ttc4
Ankrd11	0.0886528	2.53825e-36	1.61045e-35	0.0749031	0.102369	NP	Ankrd11
Maml2	0.0886367	2.61299e-36	1.65729e-35	0.074887	0.102353	NP	Maml2
Nos1ap	0.0885851	2.86847e-36	1.81805e-35	0.0748353	0.102301	NP	Nos1ap
Inpp4b	0.0885843	2.87247e-36	1.81994e-35	0.0748345	0.1023	NP	Inpp4b
Uqcc2	0.0885466	3.07482e-36	1.94677e-35	0.0747967	0.102263	NP	Uqcc2
Fcrls	0.088483	3.44869e-36	2.18195e-35	0.074733	0.102199	NP	Fcrls
Car3	0.0884335	3.77101e-36	2.38504e-35	0.0746833	0.10215	NP	Car3
Cuedc1	0.0883559	4.33659e-36	2.7389e-35	0.0746056	0.102073	NP	Cuedc1
Lyst	0.0883208	4.61977e-36	2.91673e-35	0.0745704	0.102038	NP	Lyst
Gm12119	0.0882491	5.25549e-36	3.31577e-35	0.0744986	0.101966	NP	Gm12119
Smarcd1	0.0882052	5.68721e-36	3.58563e-35	0.0744546	0.101922	NP	Smarcd1
Gm15124	0.0881466	6.31911e-36	3.98263e-35	0.0743958	0.101864	NP	Gm15124
Phyhipl	0.0881353	6.449e-36	4.06308e-35	0.0743845	0.101853	NP	Phyhipl
Kpnb1	0.0881323	6.48424e-36	4.08385e-35	0.0743815	0.10185	NP	Kpnb1
Flna	0.0881095	6.75549e-36	4.25022e-35	0.0743586	0.101827	NP	Flna
Zfp68	0.0880837	7.07522e-36	4.44827e-35	0.0743328	0.101801	NP	Zfp68
Hipk2	0.0880728	7.21478e-36	4.53443e-35	0.0743219	0.10179	NP	Hipk2
Acsm3	0.0880618	7.35975e-36	4.62393e-35	0.0743108	0.101779	NP	Acsm3
Dgat2	0.0880465	7.56448e-36	4.7509e-35	0.0742955	0.101764	NP	Dgat2
Adamts16	0.0880378	7.68344e-36	4.82393e-35	0.0742867	0.101755	NP	Adamts16
Tmem86a	0.0879884	8.39467e-36	5.26679e-35	0.0742373	0.101706	NP	Tmem86a
Chd7	0.0879323	9.28326e-36	5.82023e-35	0.074181	0.10165	NP	Chd7
Acss2	0.0879119	9.62951e-36	6.03101e-35	0.0741606	0.10163	NP	Acss2
Usp27x	0.0878871	1.00672e-35	6.30073e-35	0.0741357	0.101605	NP	Usp27x
Cdc34	0.0878391	1.09712e-35	6.86176e-35	0.0740876	0.101557	NP	Cdc34
Tgfa	0.0878383	1.09871e-35	6.86935e-35	0.0740868	0.101556	NP	Tgfa
Txndc15	0.0878253	1.12451e-35	7.02819e-35	0.0740738	0.101543	NP	Txndc15
Fam219a	0.0878031	1.17004e-35	7.30512e-35	0.0740516	0.101521	NP	Fam219a
Slc24a2	0.0877937	1.19e-35	7.42717e-35	0.0740421	0.101512	NP	Slc24a2
Arg1	0.0877872	1.20396e-35	7.51169e-35	0.0740356	0.101505	NP	Arg1
Phax	0.0877834	1.21217e-35	7.56029e-35	0.0740318	0.101502	NP	Phax
Cnppd1	0.087747	1.29371e-35	8.06611e-35	0.0739953	0.101465	NP	Cnppd1
Tatdn1	0.0876959	1.41746e-35	8.83458e-35	0.0739441	0.101414	NP	Tatdn1
Terf2	0.0876805	1.45698e-35	9.07778e-35	0.0739287	0.101399	NP	Terf2
1700007L15Rik	0.0876228	1.6153e-35	1.00502e-34	0.0738708	0.101341	NP	1700007L15Rik
Kdm7a	0.0876157	1.63589e-35	1.01748e-34	0.0738637	0.101334	NP	Kdm7a
AC160966.1	0.0875968	1.69201e-35	1.05202e-34	0.0738448	0.101315	NP	AC160966.1
Nr4a3	0.087492	2.03981e-35	1.26565e-34	0.0737398	0.101211	NP	Nr4a3
Sgtb	0.0874805	2.08223e-35	1.29064e-34	0.0737282	0.101199	NP	Sgtb
Pip5k1b	0.0874755	2.10079e-35	1.30169e-34	0.0737232	0.101195	NP	Pip5k1b
Zfp41	0.0874561	2.17491e-35	1.34716e-34	0.0737037	0.101175	NP	Zfp41
Hadha	0.0874498	2.19942e-35	1.36187e-34	0.0736974	0.101169	NP	Hadha
Rela	0.0874489	2.20298e-35	1.36361e-34	0.0736965	0.101168	NP	Rela
Eapp	0.0873281	2.73155e-35	1.6873e-34	0.0735755	0.101048	NP	Eapp
Tmem63b	0.0873215	2.76417e-35	1.70686e-34	0.0735688	0.101041	NP	Tmem63b
Tpbg	0.0871943	3.46601e-35	2.13951e-34	0.0734413	0.100914	NP	Tpbg
Fem1c	0.0871886	3.50073e-35	2.1602e-34	0.0734357	0.100908	NP	Fem1c
Ppp1r18	0.087182	3.54262e-35	2.1853e-34	0.073429	0.100902	NP	Ppp1r18
Slfn8	0.0871366	3.83959e-35	2.36525e-34	0.0733836	0.100857	NP	Slfn8
5330434G04Rik	0.0870931	4.14811e-35	2.55356e-34	0.07334	0.100813	NP	5330434G04Rik
Sec24d	0.0870806	4.24136e-35	2.61007e-34	0.0733274	0.100801	NP	Sec24d
Ptk2	0.0870671	4.34387e-35	2.67133e-34	0.0733139	0.100787	NP	Ptk2
Rnf11	0.0870475	4.49773e-35	2.76405e-34	0.0732943	0.100768	NP	Rnf11
Fbxo6	0.0869834	5.03981e-35	3.09613e-34	0.07323	0.100704	NP	Fbxo6
Slc4a2	0.0868477	6.40901e-35	3.93057e-34	0.073094	0.100568	NP	Slc4a2
2210016L21Rik	0.0868447	6.4436e-35	3.95044e-34	0.073091	0.100565	NP	2210016L21Rik
Zc3h15	0.086844	6.4515e-35	3.95393e-34	0.0730903	0.100565	NP	Zc3h15
Dennd2a	0.0868042	6.92172e-35	4.23635e-34	0.0730504	0.100525	NP	Dennd2a
Pkd2l1	0.0867801	7.22326e-35	4.41639e-34	0.0730263	0.100501	NP	Pkd2l1
Retreg1	0.0867697	7.35745e-35	4.49691e-34	0.0730158	0.100491	NP	Retreg1
Dis3l2	0.0867375	7.78882e-35	4.75734e-34	0.0729836	0.100458	NP	Dis3l2
Ccno	0.086735	7.82279e-35	4.77646e-34	0.0729811	0.100456	NP	Ccno
Capn2	0.0866936	8.41686e-35	5.13571e-34	0.0729396	0.100415	NP	Capn2
Gm6133	0.0866795	8.6288e-35	5.26325e-34	0.0729255	0.100401	NP	Gm6133
Mras	0.0866241	9.51635e-35	5.80069e-34	0.0728699	0.100345	NP	Mras
Sdr42e1	0.0866172	9.63334e-35	5.87001e-34	0.072863	0.100338	NP	Sdr42e1
Meg3	0.0865855	1.01871e-34	6.20326e-34	0.0728312	0.100307	NP	Meg3
Cog2	0.0865615	1.06284e-34	6.46762e-34	0.0728072	0.100283	NP	Cog2
Mdh2	0.0865595	1.06656e-34	6.48803e-34	0.0728052	0.100281	NP	Mdh2
Aamp	0.0865566	1.07202e-34	6.51906e-34	0.0728023	0.100278	NP	Aamp
Iglon5	0.0865434	1.09728e-34	6.66813e-34	0.0727891	0.100265	NP	Iglon5
Gm45235	0.0865162	1.15114e-34	6.9931e-34	0.0727618	0.100238	NP	Gm45235
Txnl1	0.0865156	1.15252e-34	6.99912e-34	0.0727611	0.100237	NP	Txnl1
Gm38843	0.0865031	1.17805e-34	7.15173e-34	0.0727487	0.100225	NP	Gm38843
Snw1	0.0864831	1.22043e-34	7.40653e-34	0.0727286	0.100205	NP	Snw1
Ssrp1	0.0864507	1.2922e-34	7.83415e-34	0.0726961	0.100172	NP	Ssrp1
Mettl9	0.0864358	1.32659e-34	8.03995e-34	0.0726812	0.100157	NP	Mettl9
Atxn10	0.0864337	1.33137e-34	8.0662e-34	0.0726791	0.100155	NP	Atxn10
Nop56	0.0864153	1.3753e-34	8.32677e-34	0.0726606	0.100137	NP	Nop56
Dkkl1	0.0864068	1.39597e-34	8.44622e-34	0.0726522	0.100129	NP	Dkkl1
Gm15413	0.0863706	1.48795e-34	8.99665e-34	0.0726158	0.100092	NP	Gm15413
Dcaf10	0.086368	1.49481e-34	9.03512e-34	0.0726132	0.10009	NP	Dcaf10
Pkp4	0.0863537	1.53273e-34	9.25811e-34	0.072599	0.100076	NP	Pkp4
Mrtfb	0.0863231	1.61773e-34	9.76825e-34	0.0725682	0.100045	NP	Mrtfb
Tpr	0.0863175	1.6337e-34	9.86137e-34	0.0725626	0.10004	NP	Tpr
Snrpd1	0.0862109	1.97055e-34	1.18827e-33	0.0724558	0.0999332	NP	Snrpd1
Oxct1	0.0861736	2.10386e-34	1.26781e-33	0.0724184	0.099896	NP	Oxct1
Ank3	0.0861566	2.16756e-34	1.30532e-33	0.0724014	0.099879	NP	Ank3
Plpp1	0.0861368	2.24433e-34	1.35065e-33	0.0723815	0.0998593	NP	Plpp1
Map1lc3b	0.0861281	2.27861e-34	1.37082e-33	0.0723729	0.0998507	NP	Map1lc3b
Ercc1	0.0860413	2.65353e-34	1.59477e-33	0.0722859	0.0997641	NP	Ercc1
Copb2	0.0860294	2.70955e-34	1.62681e-33	0.0722739	0.0997522	NP	Copb2
Ryk	0.0859699	3.00765e-34	1.80459e-33	0.0722142	0.0996928	NP	Ryk
Snhg5	0.0859656	3.03041e-34	1.81764e-33	0.0722099	0.0996885	NP	Snhg5
Anxa4	0.085913	3.32273e-34	1.99164e-33	0.0721572	0.0996361	NP	Anxa4
Gp1bb	0.0859083	3.35007e-34	2.00737e-33	0.0721526	0.0996314	NP	Gp1bb
Stim2	0.0859018	3.38834e-34	2.02962e-33	0.0721461	0.0996249	NP	Stim2
Lmx1a	0.0858957	3.42462e-34	2.05067e-33	0.07214	0.0996189	NP	Lmx1a
P3h4	0.085851	3.70355e-34	2.21695e-33	0.0720951	0.0995742	NP	P3h4
Gm16099	0.0858269	3.86335e-34	2.31185e-33	0.0720709	0.0995501	NP	Gm16099
Cxcl16	0.0858093	3.98364e-34	2.38304e-33	0.0720534	0.0995327	NP	Cxcl16
Atp5d	0.0857892	4.12636e-34	2.46759e-33	0.0720332	0.0995126	NP	Atp5d
Tsr1	0.0857626	4.32266e-34	2.58327e-33	0.0720065	0.0994861	NP	Tsr1
Ubtd1	0.0857367	4.52269e-34	2.70011e-33	0.0719806	0.0994603	NP	Ubtd1
Cnksr3	0.0857223	4.63794e-34	2.768e-33	0.0719662	0.0994459	NP	Cnksr3
Psme4	0.0856895	4.91159e-34	2.92938e-33	0.0719333	0.0994132	NP	Psme4
Eif1b	0.0856511	5.25253e-34	3.13065e-33	0.0718948	0.0993748	NP	Eif1b
Itprid2	0.0856458	5.30114e-34	3.15858e-33	0.0718895	0.0993695	NP	Itprid2
Ssh2	0.0856369	5.3842e-34	3.207e-33	0.0718805	0.0993607	NP	Ssh2
Gm34354	0.0856071	5.67102e-34	3.37673e-33	0.0718507	0.099331	NP	Gm34354
Il31ra	0.0855891	5.85273e-34	3.48377e-33	0.0718326	0.099313	NP	Il31ra
Kdm2b	0.0855408	6.36619e-34	3.78564e-33	0.0717843	0.0992649	NP	Kdm2b
Nup62	0.0855104	6.71334e-34	3.99076e-33	0.0717538	0.0992345	NP	Nup62
Ggh	0.085481	7.06639e-34	4.19924e-33	0.0717243	0.0992051	NP	Ggh
Spata5	0.0854557	7.38473e-34	4.38697e-33	0.0716989	0.0991799	NP	Spata5
Ltbp1	0.085383	8.38098e-34	4.97388e-33	0.0716261	0.0991074	NP	Ltbp1
Gipc2	0.085368	8.60269e-34	5.10377e-33	0.071611	0.0990924	NP	Gipc2
Eri3	0.0853525	8.83759e-34	5.2414e-33	0.0715955	0.099077	NP	Eri3
Nfasc	0.085318	9.38396e-34	5.56178e-33	0.071561	0.0990426	NP	Nfasc
Snhg3	0.0852902	9.84813e-34	5.83113e-33	0.0715331	0.0990149	NP	Snhg3
Bcar1	0.0852834	9.96577e-34	5.89885e-33	0.0715263	0.0990081	NP	Bcar1
Cdh22	0.0852706	1.01906e-33	6.02991e-33	0.0715134	0.0989953	NP	Cdh22
Smc1a	0.0852685	1.0228e-33	6.05006e-33	0.0715113	0.0989932	NP	Smc1a
Spink10	0.085258	1.04164e-33	6.15949e-33	0.0715008	0.0989827	NP	Spink10
Nmt1	0.0851625	1.22946e-33	7.26296e-33	0.0714051	0.0988875	NP	Nmt1
Mrpl28	0.0851617	1.23105e-33	7.26999e-33	0.0714044	0.0988867	NP	Mrpl28
Mrps31	0.0851353	1.28875e-33	7.60823e-33	0.0713779	0.0988604	NP	Mrps31
Ywhab	0.0851318	1.29673e-33	7.65283e-33	0.0713743	0.0988569	NP	Ywhab
Pkp3	0.0850734	1.43492e-33	8.4628e-33	0.0713158	0.0987986	NP	Pkp3
Wwp1	0.0850479	1.49978e-33	8.83959e-33	0.0712903	0.0987732	NP	Wwp1
Pam16	0.0850411	1.51766e-33	8.94201e-33	0.0712834	0.0987664	NP	Pam16
Akt1	0.0850162	1.58447e-33	9.32956e-33	0.0712585	0.0987416	NP	Akt1
Sf3b6	0.0849834	1.677e-33	9.87072e-33	0.0712257	0.0987089	NP	Sf3b6
Nol7	0.0849833	1.67747e-33	9.87072e-33	0.0712255	0.0987087	NP	Nol7
Map10	0.084918	1.87812e-33	1.10442e-32	0.0711601	0.0986436	NP	Map10
Bcl2a1d	0.0848998	1.93812e-33	1.13933e-32	0.0711419	0.0986255	NP	Bcl2a1d
Arl6ip4	0.0848982	1.94352e-33	1.14213e-32	0.0711403	0.0986239	NP	Arl6ip4
Gm42743	0.0848666	2.05276e-33	1.20553e-32	0.0711086	0.0985924	NP	Gm42743
Tmod3	0.0848414	2.1442e-33	1.25801e-32	0.0710833	0.0985672	NP	Tmod3
Smad5	0.0848282	2.19379e-33	1.28668e-32	0.0710701	0.098554	NP	Smad5
Rsph1	0.0847888	2.34823e-33	1.37681e-32	0.0710306	0.0985148	NP	Rsph1
Amdhd2	0.0847562	2.48425e-33	1.45561e-32	0.070998	0.0984823	NP	Amdhd2
Ppif	0.084742	2.54604e-33	1.49085e-32	0.0709837	0.0984681	NP	Ppif
Snx30	0.0847417	2.5474e-33	1.49116e-32	0.0709834	0.0984678	NP	Snx30
Akt1s1	0.0847007	2.73453e-33	1.59914e-32	0.0709423	0.0984268	NP	Akt1s1
Tnfrsf1b	0.084669	2.88832e-33	1.68798e-32	0.0709105	0.0983952	NP	Tnfrsf1b
Tmsb4x	0.0846116	3.18875e-33	1.86295e-32	0.070853	0.098338	NP	Tmsb4x
Pts	0.0845517	3.53543e-33	2.06415e-32	0.070793	0.0982782	NP	Pts
Lipe	0.0845405	3.60449e-33	2.10311e-32	0.0707818	0.098267	NP	Lipe
Cacna1h	0.0845318	3.6588e-33	2.1341e-32	0.0707731	0.0982584	NP	Cacna1h
Acsl1	0.0844668	4.09218e-33	2.38302e-32	0.0707079	0.0981935	NP	Acsl1
Celf3	0.0844651	4.10425e-33	2.38928e-32	0.0707062	0.0981918	NP	Celf3
Rpl27	0.0844647	4.10706e-33	2.39014e-32	0.0707058	0.0981914	NP	Rpl27
8030451A03Rik	0.0844389	4.29326e-33	2.4977e-32	0.07068	0.0981657	NP	8030451A03Rik
Med8	0.0843927	4.64871e-33	2.70361e-32	0.0706336	0.0981196	NP	Med8
Bcl6	0.0842381	6.06306e-33	3.52162e-32	0.0704787	0.0979654	NP	Bcl6
Stk3	0.0842319	6.12831e-33	3.55837e-32	0.0704725	0.0979592	NP	Stk3
Eid2	0.084228	6.16956e-33	3.58117e-32	0.0704686	0.0979553	NP	Eid2
Rae1	0.0842015	6.45596e-33	3.7462e-32	0.0704421	0.0979289	NP	Rae1
Frat1	0.0841369	7.21209e-33	4.18362e-32	0.0703774	0.0978645	NP	Frat1
Efhd2	0.0840973	7.71939e-33	4.47645e-32	0.0703376	0.097825	NP	Efhd2
Simc1	0.0840595	8.23541e-33	4.77261e-32	0.0702998	0.0977873	NP	Simc1
Fbll1	0.0840492	8.3819e-33	4.85594e-32	0.0702895	0.097777	NP	Fbll1
Prdm9	0.0840165	8.86554e-33	5.13283e-32	0.0702566	0.0977444	NP	Prdm9
A330040F15Rik	0.0840023	9.08314e-33	5.25543e-32	0.0702424	0.0977302	NP	A330040F15Rik
Ptpn7	0.0839637	9.70418e-33	5.60935e-32	0.0702037	0.0976917	NP	Ptpn7
Tm2d2	0.0839511	9.91423e-33	5.72525e-32	0.0701912	0.0976792	NP	Tm2d2
Smpd3	0.0839107	1.0625e-32	6.13371e-32	0.0701506	0.0976388	NP	Smpd3
Neto2	0.083902	1.07837e-32	6.22337e-32	0.0701419	0.0976302	NP	Neto2
Abcc6	0.0838672	1.14436e-32	6.59787e-32	0.0701071	0.0975955	NP	Abcc6
Entr1	0.0838603	1.15797e-32	6.67416e-32	0.0701002	0.0975886	NP	Entr1
Anks1	0.0838548	1.16892e-32	6.73514e-32	0.0700946	0.0975831	NP	Anks1
Npas3	0.0838479	1.18278e-32	6.81279e-32	0.0700877	0.0975762	NP	Npas3
Chtf8	0.0838221	1.23621e-32	7.11599e-32	0.0700618	0.0975504	NP	Chtf8
Snx16	0.0838192	1.2423e-32	7.1488e-32	0.0700589	0.0975476	NP	Snx16
Mreg	0.0838037	1.27562e-32	7.33581e-32	0.0700434	0.0975321	NP	Mreg
Spag7	0.0837646	1.36364e-32	7.83953e-32	0.0700042	0.0974931	NP	Spag7
Prdm2	0.0837454	1.40903e-32	8.09527e-32	0.069985	0.097474	NP	Prdm2
Nsun2	0.0837451	1.40982e-32	8.09726e-32	0.0699847	0.0974737	NP	Nsun2
Nrp2	0.0837356	1.43274e-32	8.22365e-32	0.0699752	0.0974642	NP	Nrp2
Bet1l	0.0837298	1.44715e-32	8.30371e-32	0.0699693	0.0974584	NP	Bet1l
E030037K01Rik	0.0837175	1.47778e-32	8.47677e-32	0.069957	0.0974461	NP	E030037K01Rik
Ptma	0.0837149	1.48432e-32	8.51156e-32	0.0699544	0.0974436	NP	Ptma
Net1	0.0837137	1.48741e-32	8.52658e-32	0.0699532	0.0974423	NP	Net1
Gm19554	0.0836139	1.76335e-32	1.01052e-31	0.0698532	0.0973428	NP	Gm19554
Aifm2	0.0836102	1.77433e-32	1.01649e-31	0.0698495	0.0973391	NP	Aifm2
Eif2b2	0.0835905	1.83488e-32	1.05084e-31	0.0698298	0.0973195	NP	Eif2b2
Nedd1	0.0835852	1.85173e-32	1.06015e-31	0.0698244	0.0973141	NP	Nedd1
Reep6	0.0835846	1.85357e-32	1.06087e-31	0.0698238	0.0973136	NP	Reep6
Ptov1	0.0835834	1.85749e-32	1.06277e-31	0.0698226	0.0973123	NP	Ptov1
Atxn7l3b	0.0835175	2.07786e-32	1.18848e-31	0.0697566	0.0972466	NP	Atxn7l3b
Cd320	0.0834938	2.16342e-32	1.23703e-31	0.0697328	0.097223	NP	Cd320
Agap1	0.0834803	2.21379e-32	1.26543e-31	0.0697193	0.0972095	NP	Agap1
Hunk	0.0834752	2.23297e-32	1.27598e-31	0.0697142	0.0972044	NP	Hunk
Setd7	0.0834309	2.40749e-32	1.37484e-31	0.0696698	0.0971603	NP	Setd7
Slc35d2	0.0834212	2.44753e-32	1.39726e-31	0.0696601	0.0971506	NP	Slc35d2
Prss56	0.0834087	2.50037e-32	1.42697e-31	0.0696475	0.0971381	NP	Prss56
Myh8	0.0833902	2.57991e-32	1.4719e-31	0.0696291	0.0971197	NP	Myh8
Marc2	0.0833538	2.74483e-32	1.56549e-31	0.0695925	0.0970833	NP	Marc2
Magoh	0.0833305	2.85573e-32	1.62823e-31	0.0695691	0.0970601	NP	Magoh
Nip7	0.0833001	3.00676e-32	1.71379e-31	0.0695387	0.0970298	NP	Nip7
Mrps7	0.0832716	3.15563e-32	1.79751e-31	0.0695102	0.0970014	NP	Mrps7
Aldh1b1	0.0832417	3.3202e-32	1.89065e-31	0.0694802	0.0969715	NP	Aldh1b1
Fyb	0.0832104	3.50105e-32	1.99301e-31	0.0694488	0.0969403	NP	Fyb
Nkd2	0.0831537	3.85411e-32	2.1933e-31	0.069392	0.0968837	NP	Nkd2
Mypn	0.0830817	4.35383e-32	2.47689e-31	0.0693199	0.0968119	NP	Mypn
Gadd45b	0.0829611	5.33966e-32	3.03486e-31	0.069199	0.0966916	NP	Gadd45b
Ankrd42	0.0829573	5.37361e-32	3.05319e-31	0.0691952	0.0966879	NP	Ankrd42
Onecut1	0.082955	5.39473e-32	3.06422e-31	0.0691929	0.0966855	NP	Onecut1
Slc16a6	0.0829491	5.44889e-32	3.09401e-31	0.069187	0.0966797	NP	Slc16a6
Ttc37	0.0829486	5.45381e-32	3.09582e-31	0.0691864	0.0966791	NP	Ttc37
Afap1	0.0829214	5.70992e-32	3.24018e-31	0.0691592	0.096652	NP	Afap1
March4	0.0829118	5.80316e-32	3.29205e-31	0.0691496	0.0966425	NP	March4
Ubxn4	0.0828662	6.26804e-32	3.55242e-31	0.0691039	0.096597	NP	Ubxn4
Itpa	0.0828497	6.44531e-32	3.65173e-31	0.0690874	0.0965805	NP	Itpa
Foxj2	0.0827741	7.32215e-32	4.14591e-31	0.0690116	0.0965051	NP	Foxj2
Cd3eap	0.0827542	7.57223e-32	4.28482e-31	0.0689917	0.0964852	NP	Cd3eap
Rac1	0.0826568	8.92268e-32	5.04264e-31	0.0688941	0.0963881	NP	Rac1
Add2	0.0826489	9.04176e-32	5.10834e-31	0.0688862	0.0963802	NP	Add2
Ypel1	0.0826195	9.50061e-32	5.36421e-31	0.0688567	0.0963509	NP	Ypel1
Lipo3	0.0825983	9.84558e-32	5.55724e-31	0.0688355	0.0963298	NP	Lipo3
Xylb	0.0825847	1.00742e-31	5.68452e-31	0.0688218	0.0963162	NP	Xylb
Pparg	0.0824801	1.2012e-31	6.76732e-31	0.068717	0.0962118	NP	Pparg
Rbm42	0.0824289	1.30911e-31	7.37296e-31	0.0686657	0.0961607	NP	Rbm42
Plppr1	0.0824012	1.37155e-31	7.72221e-31	0.0686379	0.0961331	NP	Plppr1
Ppa2	0.0823894	1.39896e-31	7.87405e-31	0.0686261	0.0961213	NP	Ppa2
Gtf2a1	0.0823766	1.42939e-31	8.04281e-31	0.0686132	0.0961085	NP	Gtf2a1
Acp1	0.0823693	1.44698e-31	8.13925e-31	0.0686059	0.0961012	NP	Acp1
Ppp1r37	0.0823545	1.48321e-31	8.34046e-31	0.0685912	0.0960865	NP	Ppp1r37
Gng4	0.0823366	1.52842e-31	8.59201e-31	0.0685732	0.0960687	NP	Gng4
Syndig1l	0.0823222	1.56599e-31	8.79496e-31	0.0685587	0.0960543	NP	Syndig1l
Pkib	0.0823067	1.60701e-31	9.01126e-31	0.0685433	0.0960389	NP	Pkib
Tpm3	0.0822865	1.66249e-31	9.31946e-31	0.068523	0.0960187	NP	Tpm3
Axl	0.0822825	1.67367e-31	9.37921e-31	0.068519	0.0960147	NP	Axl
Rps26	0.0822721	1.70312e-31	9.5413e-31	0.0685086	0.0960043	NP	Rps26
Nudt21	0.0822618	1.7328e-31	9.70154e-31	0.0684982	0.095994	NP	Nudt21
Naxe	0.0821926	1.94569e-31	1.08867e-30	0.0684289	0.0959251	NP	Naxe
Bhlhe40	0.0821382	2.13133e-31	1.19217e-30	0.0683744	0.0958708	NP	Bhlhe40
Por	0.0821259	2.17551e-31	1.21612e-30	0.0683621	0.0958585	NP	Por
Tchh	0.0820653	2.40792e-31	1.34479e-30	0.0683013	0.095798	NP	Tchh
Rpl24	0.0820577	2.4384e-31	1.36139e-30	0.0682938	0.0957905	NP	Rpl24
Eef1a2	0.0820496	2.47199e-31	1.37972e-30	0.0682856	0.0957823	NP	Eef1a2
Atp5f1	0.082031	2.5499e-31	1.42232e-30	0.068267	0.0957638	NP	Atp5f1
Swi5	0.0820184	2.60417e-31	1.45214e-30	0.0682543	0.0957512	NP	Swi5
Gm16796	0.0820135	2.62554e-31	1.4636e-30	0.0682494	0.0957464	NP	Gm16796
Slc7a3	0.0819304	3.01636e-31	1.67935e-30	0.0681662	0.0956635	NP	Slc7a3
Gbp3	0.0819303	3.01723e-31	1.67935e-30	0.068166	0.0956633	NP	Gbp3
Ppp2r3a	0.0818924	3.2139e-31	1.78771e-30	0.0681281	0.0956256	NP	Ppp2r3a
Snhg1	0.0818617	3.38298e-31	1.8806e-30	0.0680973	0.0955949	NP	Snhg1
Taf7	0.0818454	3.47641e-31	1.93194e-30	0.0680809	0.0955786	NP	Taf7
Tssc4	0.0818306	3.56304e-31	1.97886e-30	0.0680661	0.0955639	NP	Tssc4
Ube2g1	0.0818069	3.70668e-31	2.058e-30	0.0680424	0.0955403	NP	Ube2g1
Cdk12	0.0817776	3.89235e-31	2.15975e-30	0.068013	0.095511	NP	Cdk12
Ralgds	0.0817704	3.93886e-31	2.18489e-30	0.0680059	0.0955039	NP	Ralgds
Gml	0.0817403	4.14196e-31	2.29684e-30	0.0679756	0.0954738	NP	Gml
Pmm1	0.0817312	4.20458e-31	2.33084e-30	0.0679666	0.0954648	NP	Pmm1
Gm26885	0.0817058	4.38688e-31	2.4304e-30	0.067941	0.0954394	NP	Gm26885
Ppie	0.0816997	4.43098e-31	2.45408e-30	0.067935	0.0954334	NP	Ppie
Pard6b	0.0816944	4.47028e-31	2.47489e-30	0.0679297	0.0954281	NP	Pard6b
Frmd5	0.0816943	4.47129e-31	2.47489e-30	0.0679296	0.095428	NP	Frmd5
Gm10419	0.0816757	4.61156e-31	2.55174e-30	0.067911	0.0954094	NP	Gm10419
Wipi2	0.0816431	4.86876e-31	2.69323e-30	0.0678783	0.0953769	NP	Wipi2
Prr11	0.0816119	5.12802e-31	2.8349e-30	0.067847	0.0953458	NP	Prr11
Mia2	0.081604	5.1963e-31	2.87088e-30	0.0678391	0.0953378	NP	Mia2
Ascc2	0.081566	5.53496e-31	3.05611e-30	0.067801	0.0953	NP	Ascc2
Zbtb43	0.0815484	5.69929e-31	3.14411e-30	0.0677834	0.0952824	NP	Zbtb43
Cables1	0.0814529	6.6788e-31	3.6809e-30	0.0676877	0.0951871	NP	Cables1
Gm10584	0.0814236	7.01157e-31	3.86194e-30	0.0676583	0.0951579	NP	Gm10584
Klf12	0.0814224	7.02509e-31	3.8682e-30	0.0676571	0.0951567	NP	Klf12
Ss18	0.081407	7.20764e-31	3.96751e-30	0.0676416	0.0951413	NP	Ss18
Tfb2m	0.0813995	7.29782e-31	4.01592e-30	0.0676341	0.0951338	NP	Tfb2m
Mgll	0.0813373	8.09069e-31	4.44951e-30	0.0675718	0.0950718	NP	Mgll
Ptpn5	0.0813151	8.39268e-31	4.61418e-30	0.0675496	0.0950497	NP	Ptpn5
Uba52	0.0812727	9.00374e-31	4.94711e-30	0.0675071	0.0950074	NP	Uba52
Ogfr	0.0811529	1.09779e-30	6.02814e-30	0.0673871	0.0948879	NP	Ogfr
Klf7	0.081139	1.1233e-30	6.16631e-30	0.0673731	0.094874	NP	Klf7
H2afy	0.081118	1.163e-30	6.38231e-30	0.0673521	0.0948531	NP	H2afy
Ptk2b	0.0811021	1.19406e-30	6.54877e-30	0.0673361	0.0948372	NP	Ptk2b
Arhgap35	0.0810539	1.29296e-30	7.08903e-30	0.0672878	0.0947891	NP	Arhgap35
Cstad	0.0810189	1.3698e-30	7.50803e-30	0.0672528	0.0947542	NP	Cstad
Smox	0.0810132	1.38282e-30	7.57712e-30	0.0672471	0.0947485	NP	Smox
Nicn1	0.0809623	1.50394e-30	8.23825e-30	0.0671961	0.0946978	NP	Nicn1
2610037D02Rik	0.0809245	1.60066e-30	8.76538e-30	0.0671582	0.0946601	NP	2610037D02Rik
Tmprss15	0.0808883	1.69903e-30	9.29844e-30	0.0671219	0.094624	NP	Tmprss15
Msl3	0.0808843	1.71045e-30	9.35807e-30	0.0671179	0.0946199	NP	Msl3
Maml3	0.0808802	1.72191e-30	9.4179e-30	0.0671138	0.0946159	NP	Maml3
Hist1h3d	0.0808747	1.73761e-30	9.50089e-30	0.0671083	0.0946104	NP	Hist1h3d
Kdm1a	0.0808724	1.74439e-30	9.53218e-30	0.0671059	0.094608	NP	Kdm1a
Rnf165	0.080852	1.80381e-30	9.85093e-30	0.0670856	0.0945877	NP	Rnf165
Prpf31	0.0807955	1.97964e-30	1.07981e-29	0.067029	0.0945314	NP	Prpf31
Map6d1	0.0807716	2.05915e-30	1.12284e-29	0.067005	0.0945075	NP	Map6d1
Enpp2	0.0807576	2.10733e-30	1.14841e-29	0.0669909	0.0944935	NP	Enpp2
Gm46447	0.0807572	2.10879e-30	1.14886e-29	0.0669905	0.0944931	NP	Gm46447
2810410L24Rik	0.080703	2.30534e-30	1.25442e-29	0.0669362	0.094439	NP	2810410L24Rik
Rbpms	0.0806837	2.37958e-30	1.29442e-29	0.0669169	0.0944198	NP	Rbpms
Gm29684	0.0806528	2.5037e-30	1.36071e-29	0.0668859	0.0943889	NP	Gm29684
Psmb3	0.0806338	2.58309e-30	1.40301e-29	0.0668668	0.09437	NP	Psmb3
Sdhc	0.0805935	2.75967e-30	1.49847e-29	0.0668265	0.0943298	NP	Sdhc
Adcy9	0.0805875	2.78683e-30	1.51275e-29	0.0668205	0.0943239	NP	Adcy9
Cyb5r2	0.0805863	2.7927e-30	1.51548e-29	0.0668192	0.0943226	NP	Cyb5r2
Vapa	0.0805742	2.8486e-30	1.54488e-29	0.0668071	0.0943106	NP	Vapa
Ccnl1	0.0805672	2.88155e-30	1.56229e-29	0.0668001	0.0943036	NP	Ccnl1
Nova2	0.0805597	2.91708e-30	1.58012e-29	0.0667926	0.0942961	NP	Nova2
Pask	0.0805472	2.97776e-30	1.6125e-29	0.0667801	0.0942836	NP	Pask
Zfp568	0.0805374	3.02584e-30	1.63805e-29	0.0667703	0.0942739	NP	Zfp568
Col1a2	0.0805222	3.10224e-30	1.67891e-29	0.0667551	0.0942587	NP	Col1a2
Tnc	0.0805075	3.17807e-30	1.71942e-29	0.0667403	0.094244	NP	Tnc
Triobp	0.080403	3.77194e-30	2.0395e-29	0.0666356	0.0941398	NP	Triobp
Psph	0.0803889	3.8603e-30	2.08665e-29	0.0666214	0.0941257	NP	Psph
Schip1	0.080376	3.94257e-30	2.12984e-29	0.0666085	0.0941128	NP	Schip1
Olfml2a	0.0803734	3.95918e-30	2.13817e-29	0.066606	0.0941103	NP	Olfml2a
Rnps1	0.0803321	4.23625e-30	2.28712e-29	0.0665646	0.0940691	NP	Rnps1
Cox10	0.0802443	4.89077e-30	2.63891e-29	0.0664766	0.0939814	NP	Cox10
Bcl2l11	0.0802294	5.01076e-30	2.70284e-29	0.0664617	0.0939666	NP	Bcl2l11
Plod1	0.0802182	5.10395e-30	2.75228e-29	0.0664504	0.0939554	NP	Plod1
Tnfrsf21	0.080208	5.18968e-30	2.79683e-29	0.0664402	0.0939452	NP	Tnfrsf21
Il2rg	0.0801455	5.74764e-30	3.09568e-29	0.0663776	0.0938829	NP	Il2rg
Gch1	0.0801397	5.80208e-30	3.12407e-29	0.0663718	0.0938771	NP	Gch1
Gm13219	0.0801306	5.88938e-30	3.17012e-29	0.0663626	0.093868	NP	Gm13219
Gm29811	0.0800932	6.2601e-30	3.36866e-29	0.0663251	0.0938307	NP	Gm29811
Timm50	0.0800836	6.35827e-30	3.42047e-29	0.0663156	0.0938212	NP	Timm50
Ndufa10	0.0799819	7.50498e-30	4.03494e-29	0.0662137	0.0937197	NP	Ndufa10
BC005537	0.0799775	7.55913e-30	4.06283e-29	0.0662093	0.0937153	NP	BC005537
Cd86	0.079925	8.23471e-30	4.42462e-29	0.0661566	0.0936629	NP	Cd86
Cdk17	0.0799216	8.28019e-30	4.44773e-29	0.0661532	0.0936595	NP	Cdk17
Dnajc15	0.079859	9.1689e-30	4.92217e-29	0.0660905	0.0935971	NP	Dnajc15
Pold3	0.0798194	9.77853e-30	5.24787e-29	0.0660508	0.0935576	NP	Pold3
Dapp1	0.0798154	9.84165e-30	5.28017e-29	0.0660468	0.0935536	NP	Dapp1
Tmem53	0.0798063	9.98808e-30	5.35714e-29	0.0660377	0.0935446	NP	Tmem53
Mcat	0.079785	1.03409e-29	5.54474e-29	0.0660163	0.0935233	NP	Mcat
Dnase2a	0.0797652	1.06786e-29	5.72238e-29	0.0659965	0.0935035	NP	Dnase2a
Zfp251	0.0797208	1.14783e-29	6.14908e-29	0.065952	0.0934592	NP	Zfp251
Hk1	0.0796432	1.30189e-29	6.96404e-29	0.0658743	0.0933818	NP	Hk1
Resf1	0.0796344	1.32068e-29	7.06245e-29	0.0658654	0.093373	NP	Resf1
Meis2	0.0796177	1.35697e-29	7.25439e-29	0.0658487	0.0933563	NP	Meis2
Arl3	0.0795934	1.41141e-29	7.54319e-29	0.0658244	0.0933321	NP	Arl3
Eif2s1	0.0795681	1.47049e-29	7.8566e-29	0.065799	0.0933069	NP	Eif2s1
Crlf2	0.0795147	1.60355e-29	8.56496e-29	0.0657455	0.0932536	NP	Crlf2
Col28a1	0.0795057	1.62714e-29	8.68839e-29	0.0657364	0.0932446	NP	Col28a1
Rora	0.0794752	1.70929e-29	9.12433e-29	0.065706	0.0932143	NP	Rora
Egflam	0.0794642	1.74007e-29	9.2859e-29	0.0656949	0.0932033	NP	Egflam
Exoc5	0.07937	2.02655e-29	1.08019e-28	0.0656005	0.0931093	NP	Exoc5
Mafb	0.0793684	2.03175e-29	1.08264e-28	0.065599	0.0931077	NP	Mafb
Selenon	0.0792966	2.28198e-29	1.21526e-28	0.065527	0.093036	NP	Selenon
Sf3b3	0.0792948	2.28859e-29	1.21842e-28	0.0655252	0.0930342	NP	Sf3b3
Anxa6	0.0792796	2.34559e-29	1.24802e-28	0.0655099	0.093019	NP	Anxa6
Capn3	0.0792634	2.40783e-29	1.28076e-28	0.0654937	0.0930029	NP	Capn3
Shld2	0.0792465	2.47417e-29	1.31566e-28	0.0654768	0.0929861	NP	Shld2
Crct1	0.0792239	2.56601e-29	1.36409e-28	0.0654542	0.0929636	NP	Crct1
Slc39a8	0.0792077	2.63411e-29	1.39988e-28	0.0654379	0.0929474	NP	Slc39a8
Sec63	0.0791941	2.69268e-29	1.43059e-28	0.0654243	0.0929338	NP	Sec63
Aldh18a1	0.0791507	2.88792e-29	1.53341e-28	0.0653808	0.0928905	NP	Aldh18a1
Gm12811	0.079119	3.03933e-29	1.61285e-28	0.065349	0.0928589	NP	Gm12811
Pip5k1a	0.0791165	3.05166e-29	1.61892e-28	0.0653465	0.0928564	NP	Pip5k1a
[truncated: 22,645 more rows]
