# Supplementary material for: The single-cell transcriptomic atlas iPain identifies senescence of nociceptors as a therapeutical target for chronic pain treatment
Source: Nat Commun. 2024 Oct 4;15:8585. doi: 10.1038/s41467-024-52052-8 (PMC11450014; doi:10.1038/s41467-024-52052-8)
Supplement: Supplementary file 11 — Supplementary Data 8 [file 41467_2024_52052_MOESM11_ESM.xlsx]

## Sheet: testrun
SEN_Mayo	GenAge	CellAge
CCL2	ANXA3	ABCA3
CCL20	ANXA5	ABHD4
CCL24	APOD	ACYP2
CCL3	B2M	ADAM19
CCL5	SERPING1	ADAM23
CTNNB1	C1QA	ADAMTS5
CXCL1	C1QB	ADIPOR1
CXCL10	C1QC	AHCYL2
CXCL12	C3	AHNAK2
CXCL2	C4A	AK3
CXCL16	CLU	AKR1B1
HGF	CTSS	AMPD3
HMGB1	EFEMP1	ANGPT1
ICAM1	FCGR2A	ANGPTL4
IGFBP2	FCGR2B	ANKRD1
IGFBP3	GBP2	ANKRD29
IGFBP4	GFAP	ANO10
IGFBP5	GNS	ANTXR1
IGFBP6	GSTA1	ANXA4
IGFBP7	HIST1H1C	AOX1
IL15	HBA1	APH1B
IL18	HLA-G	APLP1
IL1A	IGJ	APOL2
IL1B	LGALS3	APP
IL2	LYZ	ARF4
IL6	MGST1	ARHGAP29
MIF	MSN	ARHGEF3
MMP12	MT1F	ARHGEF37
MMP13	PCSK6	ARL15
MMP14	PSMD11	ARMC9
PGF	S100A4	ARMCX3
PLAT	S100A6	ARRDC4
TIMP2	SGK1	ASAH1
SERPINE1	SPP1	ATG4A
CCL4	VWF	ATP10D
ANG	LAPTM5	ATP2B4
CSF2	LITAF	ATP6AP1
KITLG	KIAA0494	ATP6AP2
SERPINE2	NDRG1	ATP6V0A4
TNFRSF1A	GPNMB	ATP6V0C
NRG1	VAT1	ATP6V0D1
AREG	NPC2	ATP6V0E1
EREG	TXNIP	ATP6V1A
IL7	PTGES3	ATP6V1G1
IL13	HCST	BAIAP2L1
CXCL3	TMED10	BLCAP
CXCL8	IGH-VJ558	BMT2
CCL8	RASA3	BPGM
CCL13	CLIC4	BRI3
CCL26	RNF213	BSDC1
EGF	DERL1	BTC
FGF2	ADIPOR2	BTG2
FGF7	IL33	C11ORF96
VEGFA	MPEG1	C15ORF48
PIGF	LOC360231	C19ORF18
MMP1	ANIA4	C1ORF198
MMP3		C3
MMP10		C5ORF46
PLAU		CALCOCO1
CTSB		CALD1
ICAM3		CAP2
TNFRSF11B		CASTOR3
TNFRSF10C		CAV2
FAS		CAVIN4
TNFRSF1B		CBX7
PLAUR		CCDC9B
IL6ST		CCND1
EGFR		CCND2
CSF1		CCNG1
TNF		CD163L1
C3		CD36
CCL3L1		CD81
FGF1		CDH10
ANGPTL4		CDKN1A
BMP2		CDKN2A
IL32		CDKN2B
EDN1		CERCAM
ANGPT1		CHPF2
WNT16		CITED2
DKK1		CLDN1
GDF15		CLIP3
ESM1		CLN8
SPP1		CMYA5
PAPPA		CNN1
LCP1		CNNM2
SELPLG		COBLL1
SPX		COL8A1
VGF		COQ10B
SEMA3F		COX7A1
MMP9		CPA4
PTGER2		CPPED1
SERPINB4		CPQ
SCAMP4		CREBRF
PTBP1		CREG1
CCL16		CRYAB
CXCR2		CRYL1
ACVR1B		CTGF
PECAM1		CTSA
PTGES		CTSB
RPS6KA5		CTSD
AXL		CTSF
BMP6		CTSZ
CCL1		CXCL10
CCL7		CYB561A3
CD9		CYB5D2
CD55		CYB5R1
CSF2RB		CYFIP2
ETS2		CYP2U1
TUBGCP2		CYSTM1
GEM		DAB2
GMFG		DAGLB
IGFBP1		DCBLD1
INHA		DDA1
IQGAP2		DDAH1
ITGA2		DDB2
ITPKA		DDX58
JUN		DGKA
MMP2		DHRS1
NAP1L4		DHRS3
VEGFC		DHRS7
WNT2		DIO2
IGF1		DKK3
BEX3		DNAJB4
CST4		DNAJB9
IL10		DNASE1L1
		DNER
		DPP4
		DPYSL4
		DRAM1
		DUSP10
		DUSP3
		DUSP6
		DYNLRB2
		DYNLT3
		EDEM2
		EDIL3
		EDN1
		EFEMP1
		ELL2
		EMC7
		ENC1
		EPAS1
		EPHA4
		ETV7
		F3
		FAM198B
		FAM214A
		FAM214B
		FAM219A
		FAM43A
		FANK1
		FAS
		FAT1
		FAXDC2
		FBXL20
		FBXO32
		FBXO6
		FGF2
		FHL1
		FILIP1L
		FLNC
		FN1
		FNDC3B
		FNDC4
		FOLR3
		FRMD6
		FRY
		FTH1
		FUCA1
		FZD8
		GABARAP
		GABARAPL1
		GADD45A
		GALNT5
		GAS6
		GBA
		GDE1
		GDF15
		GFPT1
		GINM1
		GLB1
		GLMP
		GLRX
		GLS
		GM2A
		GNPTG
		GOLGB1
		GPC1
		GPER1
		GPNMB
		GPR137B
		GPR155
		GRINA
		GRN
		HAGH
		HDAC9
		HEG1
		HERC6
		HEXB
		HHAT
		HIST1H1C
		HIST1H2AC
		HIST1H2BC
		HIST1H2BD
		HIST1H2BE
		HIST1H2BK
		HIST1H4H
		HIST2H2BE
		HLA-B
		HSPB8
		HTRA1
		ICAM1
		IDS
		IFI27
		IFI6
		IFIH1
		IFIT1
		IFIT2
		IFIT3
		IFITM3
		IGF2R
		IGFBP3
		IGFBP5
		IGFBP7
		IGIP
		INA
		INPP5D
		IPO13
		ISCU
		ISG15
		ITFG1
		ITGA2
		ITGAV
		ITGB5
		ITM2B
		ITPRIPL2
		JMY
		KCNJ2
		KCNMB4
		KCNN2
		KCTD16
		KCTD4
		KIAA0930
		KIAA1191
		KIF3C
		KLHL24
		KRTAP1-5
		L1CAM
		LACC1
		LAMB2
		LAMC1
		LIMCH1
		LINGO2
		LIPA
		LMBRD2
		LMCD1
		LMOD1
		LOX
		LOXL2
		LPCAT2
		LRP1
		LRP10
		LRP12
		LRPAP1
		LRRC6
		LRRN3
		LUM
		MAMDC2
		MAN1B1
		MAN2B2
		MANBA
		MANSC1
		MAP1LC3B
		MAP3K7CL
		MAPRE3
		MARCHF2
		MARCHF4
		MASP1
		MAST3
		MCFD2
		MCOLN1
		MDM2
		MEST
		MFGE8
		MFSD1
		MFSD11
		MGARP
		MLLT11
		MMP12
		MMP3
		MPC2
		MRAS
		MRVI1
		MX1
		MXD4
		MXI1
		MXRA7
		MYLK
		MYOZ2
		NABP1
		NAP1L3
		NAP1L5
		NBEAL1
		NCKAP5
		NCSTN
		NDRG1
		NEXN
		NIPAL3
		NPC2
		NPDC1
		NRBP2
		NTN4
		NUAK1
		NXPE3
		OGFRL1
		OPN3
		OPTN
		ORMDL3
		OSTM1
		OTUD1
		P2RX5
		P3H2
		P4HA2
		PAM
		PAMR1
		PAPSS2
		PCDH10
		PCDHB16
		PCDHB2
		PCDHB8
		PCNX1
		PCYOX1
		PDCD1LG2
		PDK2
		PEA15
		PERP
		PGAP3
		PGM2L1
		PGRMC2
		PHTF2
		PIGZ
		PIK3IP1
		PIK3R3
		PINK1
		PIP4K2C
		PLA2G15
		PLA2G4C
		PLAT
		PLCB4
		PLEKHA1
		PLOD1
		PLOD2
		PLPP4
		PLSCR4
		PLXDC2
		PLXNA3
		PNRC1
		PODXL
		POMGNT1
		PPP1R3C
		PRAF2
		PREPL
		PRICKLE2
		PRNP
		PRPS1
		PRRG1
		PRSS23
		PSG1
		PSG2
		PSG4
		PSG5
		PSG6
		PSG7
		PSG9
		PSTPIP2
		PTPRK
		PTPRM
		RAB11FIP5
		RAB40B
		RAB6B
		RAI14
		RARRES3
		RBM24
		REEP5
		RETSAT
		RHBDD2
		RHOU
		RIMS1
		RIN2
		RIOK3
		RND3
		RNF103
		RNF11
		RRAS
		RRM2B
		SAMD12
		SAMD9
		SAMD9L
		SARAF
		SAT1
		SCD5
		SCG2
		SCUBE3
		SELENOM
		SELENOW
		SEMA3C
		SEMA6A
		SERINC1
		SERINC2
		SERINC3
		SERPINB2
		SERPINI1
		SESN1
		SGIP1
		SGSH
		SH3PXD2A
		SHC4
		SIL1
		SIPA1L1
		SLC16A3
		SLC17A5
		SLC1A1
		SLC20A2
		SLC25A20
		SLC25A4
		SLC25A45
		SLC31A2
		SLC35F5
		SLC43A2
		SLC44A2
		SLC46A3
		SLC9A7
		SLFN12
		SMPD1
		SMURF2
		SNPH
		SORT1
		SOX4
		SP110
		SPARC
		SPATA18
		SQOR
		STAT1
		STC1
		STC2
		STS
		STX12
		STYK1
		SUGCT
		SULF1
		SULF2
		SVIL
		SYNGR1
		SYNGR2
		SYT1
		TAF13
		TANC1
		TANGO2
		TAP1
		TAPBP
		TBC1D19
		TBC1D9
		TCTN3
		TGFB2
		TGM2
		TGOLN2
		THBS1
		TIGAR
		TIMP2
		TIMP3
		TLR3
		TM2D1
		TM7SF3
		TMBIM1
		TMEM106B
		TMEM127
		TMEM131
		TMEM178B
		TMEM217
		TMEM30A
		TMEM35A
		TMEM45A
		TMEM47
		TMEM59
		TMEM9B
		TMTC1
		TNFRSF10B
		TNFRSF10D
		TNFRSF21
		TNFSF10
		TOB1
		TP53INP1
		TPM1
		TPM2
		TPRG1L
		TRIM22
		TRPV2
		TSC22D1
		TSPAN11
		TSPAN13
		TUBG2
		TVP23B
		TXNIP
		UBE2H
		UBR3
		UCHL1
		ULBP2
		USP53
		VAMP2
		VKORC1
		VPS41
		WDR26
		WDR47
		WDR63
		WFS1
		WNT5A
		YPEL5
		ZBTB20
		ZBTB4
		ZFAND5
		ZFYVE1
		ZMAT3
		ZNF582
		ZNF610
		ZNFX1
