# Supplementary material for: The single-cell transcriptomic atlas iPain identifies senescence of nociceptors as a therapeutical target for chronic pain treatment
Source: Nat Commun. 2024 Oct 4;15:8585. doi: 10.1038/s41467-024-52052-8 (PMC11450014; doi:10.1038/s41467-024-52052-8)
Supplement: Supplementary file 13 — Source Data [file 41467_2024_52052_MOESM13_ESM.xlsx]

## Sheet: Fig. 3e
	CellTypes_scANVI_pred	Pain_dynamics	Sex	SenMayo_Z
AAACCAACAAACTAAG_paired	NP	Pain	female	0.0751512
AAACCAACACCAGCAT_paired	NP	Pain	female	-0.0200985
AAACCGGCAGTAGGAT_paired	NP	Pain	female	-0.0871622
AAACGCGCATCTTGAG_paired	PEP2	Pain	female	-0.0578262
AAAGGAGCAATTAGCT_paired	cLTMR1	Pain	female	-0.070772
AAAGGAGCACACAATT_paired	NP	Pain	female	-0.442175
AAAGGTTAGATTGAGG_paired	NP	Pain	female	-0.292783
AACAAAGGTTGGCGTG_paired	NP	Pain	female	0.0363098
AACCCGCAGGTTTGAC_paired	SST	Pain	female	0.0437758
AACCGGCTCCTAGTCC_paired	NP	Pain	female	-0.0171254
AACCTTAAGCTTAGTA_paired	NP	Pain	female	-0.0436445
AACGACAAGGTAAGCA_paired	p_cLTMR2	Pain	female	-0.213279
AAGACATAGGGCCACT_paired	NP	Pain	female	0.124143
AAGACATAGGTTTGCG_paired	NP	Pain	female	0.0272249
AAGCCACGTGACCTGG_paired	NP	Pain	female	-0.0688274
AAGCCTTAGCACCACA_paired	NP	Pain	female	0.128597
AAGCTAGAGGATAAAC_paired	p_cLTMR2	Pain	female	-0.134748
AAGGTGCAGCAGGTGG_paired	PEP1	Pain	female	-0.14139
AAGTCTATCAAGCGCC_paired	NP	Pain	female	0.0441536
AAGTTAGCATGCTTAG_paired	SST	Pain	female	0.068971
AAGTTTGTCCGCATGA_paired	NP	Pain	female	0.078701
AATCATCCACAAACTT_paired	NP	Pain	female	-0.0746138
AATCATGTCGATTTGA_paired	NP	Pain	female	0.0522393
ACAACAGAGGTAGCTT_paired	NP	Pain	female	-0.0893336
ACAACAGAGTGAGCAA_paired	NP	Pain	female	-0.0148107
ACACTAATCTCCATAT_paired	NP	Pain	female	-0.0232644
ACACTTGCAACTAGAA_paired	p_cLTMR2	Pain	female	-0.220532
ACAGGAATCGGTCATG_paired	p_cLTMR2	Pain	female	-0.0851252
ACCACACCAATTGACT_paired	p_cLTMR2	Pain	female	-0.125311
ACCAGGACACAAAGGT_paired	SST	Pain	female	0.125377
ACCCGTAAGCTTAGTA_paired	NP	Pain	female	0.00162525
ACCCGTAAGTGAGCAA_paired	SST	Pain	female	0.0341721
ACCCTGTTCGCAATCG_paired	p_cLTMR2	Pain	female	-0.0409476
ACCGAAGCAGCACGAA_paired	PEP1	Pain	female	0.111629
ACGAGTAAGGCATTGT_paired	NP	Pain	female	-0.183377
ACGAGTAAGTGAACAG_paired	NP	Pain	female	-0.0918256
ACGTTACAGAGAGCCG_paired	p_cLTMR2	Pain	male	-0.194205
ACTCACCTCCCGCAAA_paired	p_cLTMR2	Pain	female	-0.355897
ACTTGAATCAAAGGCA_paired	NP	Pain	female	-0.14318
ACTTGTCGTAAATTGC_paired	NP	Pain	female	-0.0559097
AGAACAAGTGTTCCCA_paired	p_cLTMR2	Pain	female	-0.137756
AGAACCAAGTAGCGGG_paired	NP	Pain	female	-0.0369373
AGAACCAAGTAGGATG_paired	NP	Pain	female	-0.121304
AGCACAGCATTAGGTT_paired	p_cLTMR2	Pain	female	-0.103098
AGCACTTAGCTGTAAC_paired	PEP1	Pain	female	-0.0545646
AGCAGGTAGTTATTCC_paired	p_cLTMR2	Pain	female	-0.36467
AGCTAGTTCAGGAAGC_paired	cLTMR1	Pain	female	-0.0173066
AGCTATATCCTTGCAC_paired	p_cLTMR2	Pain	female	-0.229885
AGCTCATAGGCGAATA_paired	NP	Pain	female	-0.0694729
AGCTTAATCTAAATCG_paired	SST	Pain	female	0.155822
AGGATGCAGGACCTGC_paired	NP	Pain	male	0.0604667
AGGCAGGTCTAAGGAG_paired	p_cLTMR2	Pain	female	-0.226363
AGGCGGATCGTTAAGC_paired	NP	Pain	female	-0.116782
AGGGCTACACTAAATC_paired	p_cLTMR2	Pain	female	-0.258841
AGGGCTACAGGTATTT_paired	p_cLTMR2	Pain	female	-0.263039
AGGTAACCACAGCCTG_paired	PEP2	Pain	female	-0.112094
AGGTAACCACGTAAGG_paired	NP	Pain	female	0.0185613
AGGTCAAAGTCACTAA_paired	NP	Pain	female	-0.0382395
AGGTTTATCCTTCGTA_paired	NP	Pain	female	0.00329993
AGTAAACAGCCGCAAC_paired	p_cLTMR2	Pain	female	-0.270584
AGTAGGATCAAGCGCC_paired	p_cLTMR2	Pain	female	-0.241387
AGTCAATGTTATGTGG_paired	NP	Pain	female	-0.17953
AGTCGCATCTATGACA_paired	p_cLTMR2	Pain	female	-0.141749
ATATGCATCAAAGGCA_paired	cLTMR1	Pain	female	-0.0998012
ATATGCTCATTGTCAG_paired	NP	Pain	female	-0.107653
ATCAAGACATTGTCAG_paired	NP	Pain	female	-0.0365476
ATCACAATCTCACATT_paired	NP	Pain	female	-0.107544
ATCACACAGGCCAATT_paired	NP	Pain	female	-0.205906
ATCACTAAGTGAACGA_paired	p_cLTMR2	Pain	female	-0.144958
ATCGAGGCACAAAGAC_paired	p_cLTMR2	Pain	female	-0.215693
ATGACCAGTTAGCAGC_paired	p_cLTMR2	Pain	male	-0.330316
ATGACGAAGGGATGCG_paired	NP	Pain	female	-0.0592279
ATGAGCCGTCCCGAAG_paired	NP	Pain	female	0.16937
ATGAGCCGTGCACGCA_paired	NP	Pain	female	-0.061029
ATGCAAACACTTACAG_paired	NP	Pain	female	0.0769796
ATGGCCGGTGATCAGC_paired	p_cLTMR2	Pain	female	-0.2441
ATGGCTGTCAGTGAAG_paired	p_cLTMR2	Pain	female	-0.0708592
ATGGCTGTCGGTTTGG_paired	PEP1	Pain	female	0.0820801
ATGGTGCGTAGCTGCG_paired	p_cLTMR2	Pain	female	-0.232889
ATGTAACGTTTAGCGA_paired	p_cLTMR2	Pain	female	-0.147656
ATGTCATCACCTCACC_paired	NP	Pain	female	-0.0720883
ATTACTGAGGTTACGT_paired	cLTMR1	Pain	female	-0.155641
ATTAGTCCAGTCTAAT_paired	p_cLTMR2	Pain	female	-0.31896
ATTCATGAGAAGCTAG_paired	NP	Pain	female	-0.0797815
ATTGCACAGGCCTAAT_paired	SST	Pain	female	-0.233199
CAAACATGTCCCGGAA_paired	SST	Pain	female	-0.0800285
CAACAGGCATAATCAC_paired	p_cLTMR2	Pain	female	-0.161897
CAACCCTTCTACTAAG_paired	p_cLTMR2	Pain	male	-0.179039
CAACTAATCAAGCTTA_paired	NP	Pain	female	-0.056928
CAAGAACCATGAGCAG_paired	cLTMR1	Pain	female	-0.0410872
CAAGCTAGTCATCAAG_paired	NP	Pain	female	0.0749072
CAAGGCTGTAAGCTTG_paired	SST	Pain	female	0.159703
CAAGGCTGTCAGGCAT_paired	NP	Pain	female	-0.0177581
CAATGACTCATCCACC_paired	p_cLTMR2	Pain	female	-0.335605
CACAAGCGTCCTTAGT_paired	NP	Pain	female	-0.167536
CACCTCAGTGAGCAAG_paired	NP	Pain	female	-0.00193418
CACCTGTTCGAAGTGA_paired	p_cLTMR2	Pain	female	-0.257162
CAGATTCAGCATGCAT_paired	NP	Pain	female	-0.146082
CAGCATGTCAAACACC_paired	p_cLTMR2	Pain	female	-0.189637
CAGGTGGAGCCTGTGA_paired	p_cLTMR2	Pain	female	-0.294865
CAGGTGGAGCGATAAG_paired	p_cLTMR2	Pain	female	-0.216471
CAGGTTTAGCTTAGTA_paired	PEP2	Pain	female	-0.0775725
CATCCTGGTTAGCAGC_paired	p_cLTMR2	Pain	female	-0.200478
CATTCCTCAAACCTTG_paired	p_cLTMR2	Pain	female	-0.314712
CATTTGTTCACGCGGT_paired	p_cLTMR2	Pain	female	-0.325859
CCACAGGGTAACCTAG_paired	p_cLTMR2	Pain	female	-0.2321
CCAGCCTGTTCATTTG_paired	NP	Pain	female	-0.246879
CCATAAATCTACTAAG_paired	p_cLTMR2	Pain	female	-0.248242
CCCAGTTTCTAAGTCA_paired	cLTMR1	Pain	female	-0.00583275
CCCGTTGTCGCACACA_paired	NP	Pain	female	-0.0303527
CCCTCACCAGGCGAGT_paired	SST	Pain	female	-0.0855021
CCGATGCAGCGGTTAT_paired	cLTMR1	Pain	female	-0.0676091
CCGCTAGCACATGCTA_paired	NP	Pain	female	-0.185021
CCTAAAGGTCAGTAAT_paired	NP	Pain	female	-0.360629
CCTAAAGGTTGCGGAT_paired	NP	Pain	female	-0.0481623
CCTAAGGTCACTAATG_paired	NP	Pain	female	-0.0160068
CCTGTAACATAATCGT_paired	p_cLTMR2	Pain	female	-0.261263
CGAAATGAGGCTGTGC_paired	p_cLTMR2	Pain	female	-0.224403
CGAAGAATCCCTCATA_paired	p_cLTMR2	Pain	male	-0.247935
CGAAGGCCAACAGCCT_paired	NP	Pain	female	-0.0561416
CGAGGCAAGGCCAATT_paired	p_cLTMR2	Pain	female	-0.2117
CGATTTGCACCGGTAT_paired	NP	Pain	female	-0.112741
CGCCACACACCAAAGG_paired	NP	Pain	male	-0.216632
CGCGGATTCCGCTAGA_paired	PEP1	Pain	female	-0.128239
CGCTCCATCATCAGTA_paired	p_cLTMR2	Pain	female	-0.229854
CGCTTAACATAACGGG_paired	p_cLTMR2	Pain	female	-0.194888
CGCTTCTAGTTAGTTG_paired	p_cLTMR2	Pain	female	-0.232322
CGGCCATAGTTAACCA_paired	p_cLTMR2	Pain	female	-0.207622
CGGTAACGTTACTTCA_paired	SST	Pain	female	0.0844389
CGTGACATCATGACCG_paired	cLTMR1	Pain	female	-0.0599212
CGTGCTTTCAGCCAAT_paired	SST	Pain	female	0.120657
CGTGGTTCAAGGAATC_paired	NP	Pain	female	-0.111855
CGTTTCTCAGCTCATA_paired	NP	Pain	female	0.0720531
CTAAATGTCGTGCCTT_paired	cLTMR1	Pain	female	0.0882255
CTAACCCTCGTTACAA_paired	p_cLTMR2	Pain	female	-0.13474
CTCAATAAGTAATCCA_paired	NP	Pain	female	0.0841548
CTCCAAACAGCAAATA_paired	NP	Pain	female	-0.0923885
CTCCGGACATGAGCAG_paired	NP	Pain	female	-0.0608706
CTCGTTATCGGGACCT_paired	p_cLTMR2	Pain	female	-0.220328
CTGGATGTCGTTACTT_paired	cLTMR1	Pain	female	-0.260076
CTGTACCTCACGAATC_paired	p_cLTMR2	Pain	female	-0.223494
CTTCAATTCGGTACGC_paired	NP	Pain	female	-0.0599221
CTTCGCGTCGACAAAG_paired	SST	Pain	female	0.0233724
CTTCGCGTCGTACCGA_paired	PEP2	Pain	female	-0.166228
CTTGCAACAATGAGGT_paired	NP	Pain	female	-0.153967
CTTGTCCAGCGAGGTG_paired	NP	Pain	female	0.0222089
CTTGTTCCAATTAAGG_paired	p_cLTMR2	Pain	female	-0.186276
GAAGGAACAAGGTCCT_paired	p_cLTMR2	Pain	female	-0.249067
GAAGGATGTTATGTGG_paired	NP	Pain	female	-0.0638896
GACCTGATCCGCCTCA_paired	p_cLTMR2	Pain	female	-0.48245
GACGCCTAGGCCTGGT_paired	NP	Pain	female	0.0897277
GACGTAAAGCAGCTCA_paired	NP	Pain	female	-0.0804638
GACTTAGGTTTACTTG_paired	p_cLTMR2	Pain	female	-0.208273
GAGAACCAGGGACTAA_paired	NP	Pain	female	-0.0826635
GAGCCACTCCGCAAAT_paired	p_cLTMR2	Pain	female	-0.188398
GAGGCTTGTCATCAAG_paired	NP	Pain	female	-0.0465773
GAGGTAGGTGCTGTAA_paired	NP	Pain	female	0.0878909
GAGTAACCAGTTATCG_paired	p_cLTMR2	Pain	female	-0.219421
GAGTTGCGTTGGCCGA_paired	NP	Pain	female	-0.0749762
GATAAAGGTCAACAAT_paired	NP	Pain	female	-0.0109069
GATCAAGAGCAAACCT_paired	SST	Pain	female	0.0866741
GATCAGGCAGGCTAGA_paired	NP	Pain	female	-0.0202436
GATCGAGCATAGGCGA_paired	NP	Pain	female	0.0777987
GATCGCTCACAATGCC_paired	NP	Pain	female	0.016457
GATTGCAGTGGTTAGC_paired	SST	Pain	female	-0.0360301
GCAATAGAGCTCAATA_paired	NP	Pain	female	0.0525832
GCACTAAGTGAATCGC_paired	p_cLTMR2	Pain	female	-0.141369
GCATCCTTCATTAGCA_paired	NP	Pain	female	0.00898876
GCATGAAAGCAAGACA_paired	p_cLTMR2	Pain	female	-0.218273
GCCAATTAGTTCCCGT_paired	SST	Pain	female	-0.0579525
GCCTTGCGTCACCAAA_paired	NP	Pain	female	-0.194593
GCGATTTAGTAAGAAC_paired	p_cLTMR2	Pain	female	-0.375416
GCGCCTTGTGGGAACA_paired	NP	Pain	female	0.132243
GCGTTTCTCGCAATCG_paired	NP	Pain	female	-0.0762734
GCTGACCAGGTCGAGG_paired	p_cLTMR2	Pain	female	-0.0919718
GCTTTACGTAGTTAAC_paired	NP	Pain	female	-0.0980906
GGACCTCAGAGGAGTC_paired	NP	Pain	female	-0.0530803
GGACCTCAGCGATAAG_paired	NP	Pain	female	-0.0118011
GGACTAAAGGCATGTT_paired	NP	Pain	female	-0.108757
GGATGGCCAGCAACAG_paired	NP	Pain	female	0.0696472
GGATGTAAGTTTGGTA_paired	p_cLTMR2	Pain	female	-0.322747
GGCAGGATCTAATCAG_paired	NP	Pain	female	-0.107147
GGCCGTTAGGCTGGCT_paired	NP	Pain	female	-0.0523628
GGCCTCTGTGATCAGC_paired	cLTMR1	Pain	female	0.0196178
GGCTTAAGTACGCGCA_paired	p_cLTMR2	Pain	female	-0.201073
GGGAATATCACGAATC_paired	p_cLTMR2	Pain	female	-0.242747
GGGCAATAGGATCACT_paired	NP	Pain	female	-0.0695067
GGGCATGAGAATCTCA_paired	NP	Pain	female	0.0354684
GGGCATTGTTGCAATG_paired	NP	Pain	female	-0.0438445
GGGTCACTCAAACCGT_paired	SST	Pain	female	0.0111759
GGTACTAGTTTAGCGA_paired	cLTMR1	Pain	female	-0.157366
GGTAGGAGTTAGGTTG_paired	NP	Pain	female	-0.149164
GGTATTTCACTAAGAA_paired	NP	Pain	female	-0.128107
GGTCAGGAGACTCGCA_paired	p_cLTMR2	Pain	female	-0.510815
GGTCATTAGGTCCACA_paired	NP	Pain	female	-0.108282
GGTGAGCCATAATTGC_paired	p_cLTMR2	Pain	female	-0.169335
GGTGATTTCATTTGTC_paired	NP	Pain	female	0.0263866
GTAATAGCAATTTAGC_paired	NP	Pain	female	-0.0457294
GTACTAATCGGCCAGT_paired	NP	Pain	female	0.0256727
GTACTTAAGGACTTAC_paired	NP	Pain	female	0.0329016
GTAGCGCTCCCGTTAC_paired	NP	Pain	female	-0.127867
GTATGTTCACCAAAGG_paired	NP	Pain	female	0.0197811
GTATTGATCATAACTG_paired	NP	Pain	female	-0.0895936
GTCATGCCAATTAGCT_paired	p_cLTMR2	Pain	female	-0.178988
GTCATTAAGCGAGCGA_paired	NP	Pain	female	0.00310033
GTCTAGCCAACAGCCT_paired	SST	Pain	female	-0.100519
GTGCACGGTGGGTACT_paired	NP	Pain	female	-0.0771753
GTGCATTAGCTGGACC_paired	NP	Pain	female	-0.00823569
GTGCATTAGGGATGCG_paired	NP	Pain	female	-0.0964988
GTGGACACAATAGCCC_paired	NP	Pain	female	-0.0481114
GTTAAGTGTGATGGCT_paired	PEP2	Pain	female	0.0829161
GTTACGCCATTAAACC_paired	p_cLTMR2	Pain	female	-0.310845
TAACCTAAGAGGAAGG_paired	p_cLTMR2	Pain	female	-0.178429
TAACCTAAGTAATCCA_paired	p_cLTMR2	Pain	male	-0.386267
TAAGCCTAGCGAGTAA_paired	p_cLTMR2	Pain	female	-0.278875
TAAGTAGCAAGGAATC_paired	PEP2	Pain	female	-0.0432435
TAATCACCAACTAGAA_paired	NP	Pain	female	-0.133465
TAATGGACAACCGCCA_paired	NP	Pain	female	-0.0598611
TACCCGGCAGCCAGTT_paired	p_cLTMR2	Pain	female	-0.231274
TACCGCAAGCATGGTT_paired	NP	Pain	female	-0.210239
TACCGTTGTAAATTGC_paired	SST	Pain	female	-0.0128745
TACGCACCATTATGCG_paired	NP	Pain	female	-0.0748114
TACGGTTAGCACTAAC_paired	NP	Pain	female	0.046519
TACGTTAAGGAGTCTT_paired	cLTMR1	Pain	female	-0.0788363
TACTCAAAGTTATCCT_paired	p_cLTMR2	Pain	female	-0.221356
TAGCTTAAGATTGAGG_paired	NP	Pain	female	-0.0697287
TAGGCTAGTATACTGG_paired	NP	Pain	female	-0.099017
TAGGTGCGTCAGGCCA_paired	p_cLTMR2	Pain	female	-0.134177
TAGGTGCGTTTGCGCC_paired	NP	Pain	female	-0.0231304
TAGGTTGGTTGGTGAC_paired	p_cLTMR2	Pain	female	-0.226575
TAGTAACGTTTAACGG_paired	cLTMR1	Pain	female	-0.109613
TAGTAGGAGCCTGTGA_paired	NP	Pain	female	0.00796347
TATCACGCAGGAAGCC_paired	NP	Pain	female	0.106788
TATCCGGAGGTTACGT_paired	cLTMR1	Pain	female	0.113355
TATGACATCCTAAGAC_paired	NP	Pain	female	-0.0532766
TATGCATCAATCCCTT_paired	p_cLTMR2	Pain	female	-0.209266
TATTAGGTCGCGCTAA_paired	p_cLTMR2	Pain	female	-0.221452
TCAAGCTAGGGCTTTG_paired	NP	Pain	female	0.0481582
TCATGTTTCATCCTAT_paired	p_cLTMR2	Pain	female	-0.29885
TCCATATTCATGCATA_paired	NP	Pain	female	0.0524328
TCCTCTAAGTCAATCA_paired	p_cLTMR2	Pain	female	-0.247041
TCCTGGTTCGGCTATG_paired	p_cLTMR2	Pain	female	-0.25254
TCGCGAGGTTTGTGGA_paired	NP	Pain	female	-0.101858
TCGTTAGCATGAATCT_paired	PEP2	Pain	female	-0.00779515
TCTACCTCAAGGATTA_paired	p_cLTMR2	Pain	female	-0.311774
TCTAGCACAACTGGCT_paired	NP	Pain	female	0.00952395
TCTATGTTCCTTAGGG_paired	NP	Pain	female	-0.148414
TCTCAAGCAGAATGAC_paired	NP	Pain	female	-0.0371158
TCTTAGTTCCAAATCA_paired	p_cLTMR2	Pain	female	-0.175733
TCTTAGTTCCAGGGAG_paired	p_cLTMR2	Pain	female	-0.178267
TGAAGCAAGGTCGAGG_paired	NP	Pain	female	-0.166693
TGACCTTGTGTTTGAG_paired	p_cLTMR2	Pain	female	-0.354471
TGAGAACCAAGCTACC_paired	cLTMR1	Pain	female	-0.103204
TGAGGTGCAGCTTAGC_paired	NP	Pain	female	-0.0611084
TGAGGTGCAGTACCGT_paired	p_cLTMR2	Pain	female	-0.35117
TGCGGTTCAGCTCAAC_paired	p_cLTMR2	Pain	female	-0.162653
TGCTAACAGGTCCAAT_paired	NP	Pain	female	-0.14678
TGCTCTCAGCATTATG_paired	p_cLTMR2	Pain	female	-0.108385
TGCTTTAGTTGGATAT_paired	p_cLTMR2	Pain	female	-0.230278
TGGATTCAGCAAGGTA_paired	p_cLTMR2	Pain	female	-0.211896
TGGCCATCACTTCATC_paired	NP	Pain	female	-0.0264592
TGGCCTGCACCACAAC_paired	PEP2	Pain	female	0.0249406
TGGTAAACATGAATAG_paired	NP	Pain	female	0.0380136
TGGTGATTCAGCCAAT_paired	NP	Pain	female	-0.263916
TGGTGCATCGTTTCGC_paired	p_cLTMR2	Pain	female	-0.233685
TGGTTCCTCCCGCATT_paired	p_cLTMR2	Pain	female	-0.369162
TGTCAATCATAAGTCT_paired	NP	Pain	female	-0.148465
TGTCCTTCATAGCGAG_paired	NP	Pain	female	0.027605
TGTGATCAGCTGTAAC_paired	NP	Pain	female	0.188783
TGTGGAGCATAATTGC_paired	NP	Pain	female	0.0656647
TGTTACTTCTTAGCGG_paired	NP	Pain	male	0.0511471
TGTTAGCAGCTAATTG_paired	p_cLTMR2	Pain	female	-0.30815
TGTTGCACATATAACC_paired	NP	Pain	female	-0.102916
TTAAGCCAGGGCTTTG_paired	NP	Pain	female	-0.103559
TTAGAAGCATCCTAGA_paired	NP	Pain	female	-0.122225
TTAGCAGGTCTTACTA_paired	NP	Pain	female	0.0460187
TTAGGAACATAATCGT_paired	NP	Pain	female	0.0431506
TTAGTCAAGTCAATCA_paired	p_cLTMR2	Pain	female	-0.304365
TTATAGCCAGTTATCG_paired	NP	Pain	female	0.0105296
TTATTGCTCCTTGAGG_paired	cLTMR1	Pain	female	0.187719
TTCAGTTTCCTTAGGG_paired	NP	Pain	female	0.097597
TTCCCGCCAGTAGGAT_paired	p_cLTMR2	Pain	female	-0.314524
TTCGTTAGTGTGAGAG_paired	p_cLTMR2	Pain	female	-0.313556
TTGACTAAGCGATAAG_paired	p_cLTMR2	Pain	female	-0.213362
TTGGCGGGTTGGATCA_paired	NP	Pain	female	-0.114104
TTGGCTGAGGTTACAC_paired	NP	Pain	female	-0.0295598
TTGTCCGGTGACATAT_paired	NP	Pain	female	-0.00431129
TTGTGTGCATGATTGT_paired	p_cLTMR2	Pain	female	-0.208847
TTGTTGCGTGATGAGG_paired	NP	Pain	female	-0.0881958
TTGTTGTTCGTTAACA_paired	SST	Pain	female	-0.0374192
TTTAACCTCCGGTTGA_paired	p_cLTMR2	Pain	female	-0.164926
TTTAAGCCATATAACC_paired	SST	Pain	female	-0.0178227
TTTAAGCCATTTAAGC_paired	p_cLTMR2	Pain	female	-0.30043
TTTAGGATCCAAATCA_paired	NP	Pain	female	-0.144859
TTTATGGAGCTGTAAC_paired	NP	Pain	female	-0.0719765
AAACATGCAAGGGTTG_paired	NP	Pain	female	-0.092498
AAAGCTTGTTACGCGG_paired	NP	Reference	female	-0.223523
AACGGTAAGCTCGCTT_paired	NP	Pain	female	-0.0422896
AACTTAGTCATGACCG_paired	NP	Pain	female	0.0660842
AAGACCAAGCATCCAG_paired	NP	Pain	female	-0.116365
AAGACCAAGGTCCTGA_paired	SST	Reference	female	0.00741904
AAGCCTCCAGGACCAA_paired	NP	Pain	female	-0.0431689
AATAGCTGTTAGCTGA_paired	NP	Pain	female	-0.565669
AATCATCCAATAGCCC_paired	PEP1	Reference	female	-0.277436
AATCATCCACTATGGC_paired	NP	Reference	female	-0.286111
ACAACACTCGGGACTC_paired	NP	Reference	female	-0.151448
ACCCTGTTCATTGTCT_paired	p_cLTMR2	Reference	female	-0.461267
ACCGGCTAGCGGATTT_paired	PEP1	Reference	female	0.135865
ACCTTCATCGTAACGT_paired	NP	Reference	female	-0.282923
ACCTTGCTCCTCGATC_paired	NP	Pain	female	-0.100522
ACGACTTAGGAAGCTA_paired-1	NP	Pain	female	-0.131004
ACGTCCAAGCTCCCTG_paired	NP	Pain	female	-0.108945
ACTCCTCAGTTATCTC_paired	PEP2	Reference	female	-0.147172
ACTTACTTCATTTGTC_paired	SST	Reference	female	0.0252855
AGAAACTAGCAACATC_paired-1	NP	Pain	female	-0.262791
AGACCCGGTAAGGTTT_paired	p_cLTMR2	Reference	female	-0.30317
AGCAACAAGCGCAATT_paired	NP	Reference	female	0.0511216
AGCCGGTTCTGCAACG_paired	p_cLTMR2	Reference	female	-0.224497
AGCGGACCATCACTTC_paired	PEP2	Pain	female	-0.182447
AGCGGATAGTCACGAT_paired	PEP2	Reference	female	-0.315448
AGCTAACTCATCCTCA_paired	NP	Reference	female	-0.67633
AGGATATAGGTAGCTT_paired	NP	Pain	female	-0.10914
AGGCCCAGTGCTGGTG_paired	PEP1	Reference	female	0.00125451
AGTAACACACTCAACA_paired	NP	Pain	female	0.0982775
AGTGCGGAGAATCTCA_paired	NP	Reference	female	-0.1487
AGTGCGGAGCGTGCGT_paired	cLTMR1	Pain	female	-0.0264671
ATATGCTCACAGGGAC_paired	NP	Pain	female	-0.151755
ATCAGGTTCTCAATGA_paired	SST	Reference	female	-0.147094
ATCCTTAGTCCCGGAA_paired	NP	Reference	female	-0.397917
ATGAAGTAGGACCTTG_paired	NP	Pain	female	-0.207383
ATGGCCCAGCTTGCTC_paired	NP	Reference	female	-0.376946
ATGGTCTAGCTGGCTA_paired	NP	Reference	female	-0.17998
ATTGCGCCAGCATGAG_paired	NP	Pain	female	-0.10148
CAAACACTCACTCAAA_paired	NP	Pain	female	-0.208439
CAACAGGCAGGGAGGA_paired	PEP2	Reference	male	-0.197818
CAATCCCTCATGCATA_paired	NP	Reference	female	-0.0939257
CAATGTCAGGTCCAAT_paired	NP	Pain	female	-0.25447
CACCTCAGTAGCCATA_paired	NP	Pain	female	-0.210045
CAGCAAGCAAAGGCCA_paired-1	NP	Pain	female	-0.127349
CAGGGCTTCACTAATG_paired	NP	Reference	female	-0.300719
CATTGTAAGTAACGGA_paired-1	NP	Pain	female	-0.075112
CCAGTTTGTCACTCGC_paired	PEP1	Reference	female	-0.272714
CCCGTTGTCGCACACA_paired-1	SST	Pain	female	0.083088
CCTAAAGGTCAGTAAT_paired-1	NP	Reference	female	-0.304915
CCTACTTCAATCCTGA_paired	p_cLTMR2	Pain	female	-0.189385
CGAATCTAGCCTGATG_paired	p_cLTMR2	Reference	female	-0.158674
CGAGCTGGTATTCGCT_paired	NP	Pain	female	-0.188406
CGAGTCGGTGGATTAT_paired	NP	Reference	female	0.204059
CGATATTCAGAGGGAG_paired	NP	Pain	female	0.00569157
CGCTTCTAGCCACATG_paired	NP	Pain	female	-0.214424
CGGCTCACATTGACAT_paired	PEP1	Reference	female	0.100693
CGTGAGGAGTAAGGGC_paired-1	cLTMR1	Reference	female	-0.160268
CTAAAGCTCTCGCCTG_paired	NP	Pain	female	-0.085712
CTACTAAAGTTTGAGC_paired	p_cLTMR2	Reference	female	-0.13719
CTCCGGACATAAACCT_paired	NP	Reference	female	-0.25615
CTGGTTACAGGGAGCT_paired	NP	Pain	female	-0.190982
CTGTGTGAGATAGACG_paired	SST	Reference	female	0.0855337
CTTGTTCCAATCATGT_paired	p_cLTMR2	Reference	female	-0.610704
GAACCTTAGCCTCTCG_paired	SST	Reference	female	0.0792889
GAAGTGATCAGGTCCA_paired	p_cLTMR2	Reference	female	-0.205808
GACATAGAGTCAGGCC_paired	NP	Reference	female	-0.194924
GACCGTTCAGGTTAAA_paired	NP	Pain	female	-0.162447
GAGATAAGTAATCGCA_paired	p_cLTMR2	Pain	female	-0.195386
GAGCGGTCAGGGAGCT_paired	NP	Pain	female	0.0322765
GAGGAGGCACATAACT_paired	PEP2	Reference	female	-0.0824576
GAGTGTTTCAATCTCT_paired	NP	Pain	female	-0.183684
GATAACGAGCACTAGT_paired	NP	Pain	female	-0.177799
GATTGTTCATTGTCAG_paired	NP	Reference	female	-0.254626
GCAAGTGCAGCCTGCA_paired	NP	Reference	female	-0.0928395
GCACGGTTCAAACTCA_paired	PEP1	Reference	female	-0.101742
GCAGGATAGCAAGGTA_paired	NP	Reference	female	-0.0095225
GCCACAATCGTTACTT_paired	NP	Reference	female	0.00315752
GCCTTAGAGAGAGCCG_paired	NP	Reference	female	-0.253802
GCGATTAGTAGCTGGT_paired	NP	Reference	male	-0.055241
GCGATTAGTTGGTTCT_paired	NP	Reference	female	0.530489
GCTGCAATCACAGACT_paired	cLTMR1	Pain	female	-0.147007
GCTGGTTCAGTTAAAG_paired	PEP2	Reference	female	-0.273098
GCTTAACAGCTTGCTC_paired	NP	Pain	female	-0.155141
GCTTCGCGTGTTGCTT_paired	p_cLTMR2	Reference	female	-0.144494
GCTTCGCGTTACGCGG_paired	cLTMR1	Reference	female	-0.00681255
GGAGGTTAGGACACTT_paired	NP	Pain	female	-0.183687
GGGAGTAGTCACCTAT_paired	p_cLTMR2	Reference	female	-0.557131
GGGTCACTCGGCCATA_paired	NP	Pain	female	-0.174342
GGTAATTGTGAGGTAG_paired	SST	Pain	male	0.276494
GGTTGAGCACGTGCTG_paired	NP	Pain	female	-0.133047
GTATCGCCAGCCAGAA_paired	NP	Reference	female	-0.404923
GTCTTTAGTTCACCCA_paired	NP	Pain	female	-0.170158
GTGTCCAAGTAACGAG_paired	NP	Pain	female	-0.074132
GTGTGCGGTAAGGTCC_paired	p_cLTMR2	Reference	male	-0.452115
GTTAGACTCAACAAGG_paired	p_cLTMR2	Reference	female	-0.393527
GTTCACCTCGTTAAGC_paired	NP	Pain	female	-0.0952276
GTTGCTGAGTACCGCA_paired	p_cLTMR2	Reference	female	-0.601071
TAAGTAGCAATTGAGA_paired	NP	Pain	female	-0.155201
TACGCTTGTTCCGGCT_paired	NP	Reference	female	-0.209144
TACTGACAGGCACAGG_paired	NP	Reference	female	0.126208
TAGGCTTAGGTTTGAC_paired	PEP2	Reference	female	-0.160691
TAGTTGTCAGGCTGTT_paired	NP	Reference	female	-0.425554
TATGAAGCAGTTATGT_paired	NP	Reference	female	-0.626574
TATGTGATCTGTGCAG_paired	NP	Reference	female	-0.288532
TCAAGCTAGGGTCTAT_paired	NP	Reference	female	-0.225171
TCAGGTCCAGCTTACA_paired	p_cLTMR2	Reference	female	-0.3765
TCATTTGGTAGCAGCT_paired	NP	Reference	female	-0.0762606
TCCATAAAGGAGGTTA_paired	cLTMR1	Reference	female	-0.228973
TCTAACCGTTCCATTA_paired	NP	Reference	female	-0.351198
TGAAGTGAGGCATTAC_paired	NP	Pain	female	-0.06645
TGAGTTTCAGCAAATA_paired	PEP1	Reference	female	-0.100166
TGCTTGCTCGAAGTGA_paired	SST	Pain	female	0.0131267
TGCTTGCTCTAATCCT_paired	cLTMR1	Reference	female	0.0417516
TGTCAATCATAGCGGA_paired	NP	Pain	female	-0.103681
TGTTATGAGCGAGGTG_paired	NP	Pain	female	-0.0442458
TTATCCTAGCAAACCT_paired	PEP2	Reference	female	-0.159852
TTCTTAGGTTCCTGTG_paired	cLTMR1	Reference	female	-0.0499478
TTGGCGGGTGTTGTGA_paired	NP	Pain	female	-0.0751109
TTTACGAAGGACCGCT_paired	NP	Reference	female	-0.11459
TTTGTGAAGTTTCCTG_paired	cLTMR1	Pain	female	0.0138544
AAACGCGCAGGTATTT_paired	NP	Pain	female	-0.132092
AAACGGATCCAAGTTA_paired	NP	Pain	female	-0.123197
AAATGCCTCTTAGTGA_paired	NP	Pain	female	-0.115398
AACATTGTCTCGCCTG_paired	SST	Pain	female	-0.18257
AACCTTGCACGTAAGG_paired-1	NP	Pain	female	-0.110395
AACGGTAAGTGTTGTA_paired	cLTMR1	Reference	female	-0.37144
AAGGCCCTCTGTGCAG_paired-1	NP	Pain	female	-0.152584
AATATCCCATAATCGT_paired	NP	Pain	female	-0.135953
AATCCGTAGTTATGTG_paired	SST	Reference	female	-0.189478
AATCCTAAGCGGCTGT_paired	NP	Reference	female	-0.338719
AATCGCCCAAATGCCC_paired	SST	Reference	female	-0.053117
AATGAAGGTTAACAGT_paired	NP	Pain	female	-0.263878
AATGCAACACACAATT_paired	NP	Pain	female	-0.0778263
AATTAGGCAATGCGCT_paired	NP	Pain	female	-0.0923895
AATTGACGTCGACTAA_paired	NP	Pain	female	-0.142487
ACACTAGGTAACTACG_paired	NP	Pain	female	-0.000539657
ACCAAGCGTTACGCGG_paired	NP	Reference	female	-0.122354
ACCCAGGGTGCACGCA_paired	NP	Pain	female	-0.108239
ACCCGGTAGACTAAGG_paired	NP	Reference	female	-0.11786
ACCGAAGCACGGTTTA_paired	PEP1	Reference	female	0.0597805
ACGCACGGTTGAGCCG_paired	NP	Pain	female	-0.071371
ACGGGAAGTGAATCGC_paired	cLTMR1	Reference	female	0.0227371
ACGGTACGTATTGCAG_paired	NP	Pain	female	-0.0377722
ACGGTTAGTACAATGT_paired	NP	Pain	female	-0.130417
ACTTACTTCAATGACC_paired	cLTMR1	Reference	female	-0.234223
ACTTATCTCTATCGCC_paired	NP	Pain	female	-0.066528
AGAGGAACAGGTTATT_paired	cLTMR1	Reference	female	-0.200762
AGCGATTTCCCTCTAA_paired	NP	Reference	female	-0.325072
AGCGTGCTCATCCTCA_paired	NP	Reference	female	-0.455937
AGGCAGGTCTAAGGAG_paired-1	NP	Pain	female	-0.0593331
AGGCTAAAGGACCTGC_paired	PEP1	Reference	female	0.0732724
AGTAACACAACTGGGA_paired	NP	Reference	female	-0.282256
AGTAGGATCCTTGCGT_paired	NP	Reference	female	-0.322127
ATAACGACACAATGTT_paired	PEP1	Reference	female	-0.605809
ATCGCCCGTAATTAGC_paired	NP	Reference	female	-0.0866444
ATGAAGTAGCTTTGGG_paired	NP	Reference	female	-0.376892
ATGGTCTAGCGAGTAA_paired	NP	Reference	female	-0.527698
ATGGTTATCTTGTCCA_paired	NP	Pain	female	-0.0958974
ATGTGAGAGCGGATAA_paired-1	NP	Pain	female	-0.071379
ATTCGTTTCATTGCAA_paired-1	NP	Pain	female	-0.167975
ATTGAAGCACAACCTA_paired	p_cLTMR2	Reference	female	-0.622419
ATTGTGATCTAAGGAG_paired	NP	Pain	female	-0.0498193
ATTTGCAAGACCATAC_paired	p_cLTMR2	Reference	female	-0.725348
CAAACGCGTGATTTGG_paired	NP	Reference	female	-0.0329411
CAATCGCCATGAGTTT_paired	NP	Pain	female	0.00214764
CAATGAACATTAGGCC_paired	NP	Pain	female	-0.0716606
CAATGACTCCATCAGG_paired	NP	Reference	female	-0.16445
CAATGCCCACCCACCT_paired	PEP1	Reference	female	0.00447031
CACATTAAGTTGGATC_paired	PEP1	Reference	female	-0.217595
CAGGAAGGTAGTTGGC_paired-1	NP	Pain	female	-0.0182367
CATAGACTCCCATAGG_paired	cLTMR1	Reference	female	-0.155286
CCACTTGGTTAGGACC_paired	NP	Reference	female	-0.236577
CCATTGTGTTGCTGGG_paired	PEP1	Reference	female	-0.065746
CCCTCACCAACAACAA_paired	NP	Reference	female	-0.374225
CCGTGCTGTGTCCAAA_paired-1	NP	Pain	female	-0.0654474
CCTAAAGGTCAGTAAT_paired-2	NP	Pain	female	-0.285741
CCTAAGTAGAGGAGGA_paired	SST	Reference	female	-0.157689
CCTAAGTAGGCGGGTA_paired	NP	Pain	female	-0.0908715
CCTACTTCATTATGCG_paired	cLTMR1	Reference	female	-0.248277
CCTAGTTGTTTAAAGC_paired	NP	Reference	female	-0.069903
CCTGAATAGTTTGGTA_paired	PEP1	Reference	female	-0.279799
CCTGGTAAGGAAGCAC_paired	PEP1	Reference	female	-0.234279
CCTTCAGGTTTAGTCC_paired	NP	Pain	female	-0.0284731
CCTTTAGTCAGCTAAC_paired	PEP2	Reference	female	-0.336893
CGATCCTTCAATGAGG_paired	PEP2	Reference	female	-0.129569
CGATTATCAGCAAGTG_paired	SST	Pain	female	-0.0478079
CGATTCCTCGTTACAA_paired	NP	Pain	female	-0.0581702
CGCTTGCGTACTGAAT_paired	p_cLTMR2	Reference	female	-0.162055
CGGACCTAGGCGGGTA_paired	NP	Pain	female	-0.0229322
CGGTTTGAGTTTGAGC_paired	NP	Pain	female	-0.043678
CGTCCTAGTAGCAGCT_paired	SST	Reference	female	-0.197516
CTAACCCTCCGTGACA_paired	NP	Pain	female	-0.0650104
CTAACCTGTAATCCCT_paired	p_cLTMR2	Reference	female	-0.403105
CTAAGTCAGGAACACA_paired	cLTMR1	Reference	female	-0.161824
CTAATCCGTAATGACT_paired	SST	Reference	female	-0.259531
CTAATCCGTTTCCGGC_paired	NP	Pain	female	-0.113714
CTCACACTCCTAAGTA_paired-1	SST	Reference	female	-0.0555572
CTCACTCAGCGATACT_paired	NP	Pain	female	-0.020759
CTCATTTAGCAAACCT_paired	SST	Pain	female	0.00619176
CTGATCACATCATGTG_paired	SST	Reference	female	-0.0663568
CTGGATGTCTTAGGGT_paired	NP	Pain	female	-0.0711065
CTTCATCCATGGTTAT_paired	SST	Pain	female	-0.0332331
GAACCAGCATAAGTTC_paired	NP	Reference	female	-0.224166
GAACCGCTCATGGTTA_paired	NP	Reference	female	-0.598615
GAACCTGTCATGACCG_paired	NP	Reference	female	-0.187563
GAAGGCCCATTATGCG_paired	NP	Reference	female	-0.279064
GACCTAGTCGCACACA_paired	NP	Pain	female	0.0289665
GACCTAGTCGTAATCA_paired	NP	Pain	female	-0.087928
GAGATAAGTACAATGT_paired	NP	Reference	female	-0.102878
GAGCATGCACCTGCTC_paired	NP	Reference	female	-0.574644
GAGCGGTCACATTAAC_paired	NP	Reference	female	-0.120976
GAGCTGCTCATCCTAT_paired	NP	Reference	female	-0.269718
GAGCTGCTCATGCATA_paired	NP	Pain	female	-0.072436
GAGCTGCTCGCTAGTG_paired	PEP1	Reference	female	0.101619
GAGTTTGGTAGGATCC_paired	NP	Pain	female	-0.12283
GATCAGGCAGGCCAAA_paired	SST	Reference	female	-0.0984662
GATCCGTCAATTTGGT_paired	NP	Pain	female	-0.204144
GATCGATTCCCTTGCG_paired	NP	Pain	female	-0.0254707
GATTAGCTCTTAGGGT_paired	SST	Reference	female	-0.301895
GATTGGCGTGGATTAT_paired	NP	Reference	female	-0.162011
GCATCCTTCTATGACA_paired	NP	Pain	female	-0.141951
GCCAACATCGTCCTTA_paired-1	NP	Pain	female	-0.115869
GCCTTTATCTTGCAAA_paired	cLTMR1	Reference	female	-0.236727
GCGGATACACAATGTT_paired	NP	Reference	female	0.120918
GCGTAACGTGCTAGCG_paired	NP	Reference	female	-0.203044
GCTATTGCAAGGTCCT_paired	PEP1	Reference	female	-0.161979
GCTGCATCAGAACCGA_paired	NP	Reference	female	-0.0674055
GCTGTGATCTGTGCAG_paired	NP	Reference	female	-0.141885
GCTTATCGTTCACCCA_paired	NP	Pain	female	-0.447601
GCTTCGCGTTAGAGCC_paired	NP	Pain	female	-0.126629
GGACAGCCATAATCGT_paired-1	SST	Pain	female	-0.0191186
GGACATAAGTGCTGTG_paired	NP	Pain	female	-0.0121004
GGACCGAAGAGAGCCG_paired	NP	Pain	female	-0.188712
GGACCGAAGCCTGACA_paired	NP	Pain	female	-0.0935874
GGAGCAAGTTAGGCTA_paired	PEP1	Reference	female	0.105301
GGAGTCTGTGCTAGAC_paired-1	NP	Pain	female	-0.0515307
GGCTCAATCGAAGTAG_paired	NP	Reference	female	-0.107199
GGCTGAGAGGTGTCCA_paired	NP	Reference	female	-0.402906
GGGCATGAGGAAGCTA_paired	NP	Reference	female	-0.345967
GGGTCAACACAAAGAC_paired	p_cLTMR2	Reference	female	-0.322663
GGTAACTTCGATTCTT_paired	NP	Reference	female	-0.0949707
GGTCGGTTCCAACTGG_paired	NP	Pain	female	-0.093954
GGTCTTTGTGAAACAA_paired-1	NP	Pain	female	-0.151432
GGTTTAATCCGCTAGA_paired	NP	Pain	female	-0.0710236
GTAAGCAAGGCTGTGC_paired	NP	Pain	female	-0.118745
GTCAGGCTCACGCATG_paired	NP	Pain	female	-0.0897505
GTCATGCCACACCAAC_paired	SST	Reference	female	-0.152639
GTCTAATCAAGCCACT_paired	SST	Reference	female	-0.0358278
GTCTAGCCACAGAAAC_paired	NP	Reference	female	-0.143454
GTCTTTAGTTAACAGT_paired	NP	Pain	female	-0.0502882
GTGAATCTCTACCTGC_paired	NP	Pain	female	-0.0457887
GTGCTTACATGGCCCA_paired	NP	Pain	female	-0.0920505
GTTACTCGTTGTTCAC_paired	PEP2	Reference	female	-0.48591
GTTCACCTCCCATAGG_paired	cLTMR1	Reference	female	-0.0969119
GTTCCTGGTTGCGCGA_paired	NP	Reference	female	-0.276863
GTTCGCTTCGACCTGA_paired	p_cLTMR2	Reference	female	-0.574136
GTTCTCATCTGCAAAC_paired	p_cLTMR2	Reference	female	-0.40225
GTTGGCGGTCAATAGT_paired	NP	Reference	female	-0.242402
TAAGGCTTCGCAATCG_paired	NP	Reference	female	-0.3615
TAATCACCAATCCCTT_paired	NP	Pain	female	-0.152644
TAATGGACAACAACAA_paired	p_cLTMR2	Reference	female	-0.716405
TACAATGTCTCGCCTG_paired	NP	Reference	female	-0.350958
TACATCAAGCTCGCTT_paired	NP	Reference	female	-0.115262
TACCCGGCAAGCGAGC_paired	NP	Pain	female	-0.136341
TACCCGGCACTGACTA_paired	NP	Reference	female	-0.0971011
TACGCACCATTAGGTT_paired	NP	Reference	female	-0.0551219
TACGTAATCAAACCGT_paired	PEP2	Reference	female	-0.235727
TACTCAAAGCGGCTGT_paired	NP	Pain	female	-0.184091
TACTTGTTCAAGCTTA_paired	SST	Pain	female	-0.0131531
TAGGCTGTCCACCTGT_paired	NP	Reference	female	-0.102677
TAGGCTTAGGCGGATG_paired	NP	Reference	female	-0.0593336
TAGTGAGAGCCTGATG_paired	NP	Pain	female	-0.0553248
TATCACGCAAGACTCC_paired	SST	Reference	female	-0.132396
TATCGCGAGTTGCGTG_paired	NP	Reference	female	-0.0488167
TCACCTGGTGCCTCAC_paired	NP	Reference	female	-0.0238736
TCATACTTCAAGCCTG_paired	NP	Reference	female	-0.386354
TCCATATTCCTCGATC_paired	PEP1	Reference	female	-0.168867
TCCGGTAAGTGAACGA_paired	SST	Reference	female	-0.194206
TCGGTTACAAGACTCC_paired	NP	Reference	female	-0.0316259
TCTCCTCGTCACGAAC_paired	SST	Pain	female	-0.109744
TGAAACTGTGTTTGTC_paired	SST	Reference	female	0.228257
TGAAGGATCATGCTAA_paired	SST	Reference	female	-0.0718473
TGAGAACCATAGGCGA_paired	NP	Reference	female	-0.19989
TGAGCTTAGGTGCTGC_paired	NP	Pain	female	-0.0674345
TGAGGGCCAACGTGCT_paired-1	NP	Pain	female	-0.00721574
TGATCAATCACTAGGT_paired	NP	Reference	female	-0.0231171
TGCACTTGTGAGACTC_paired	NP	Reference	female	-0.372678
TGCATCCTCCAGGTCA_paired-1	NP	Pain	female	-0.155585
TGCGATTAGCGGGCAA_paired	NP	Reference	female	-0.137066
TGCTCAACATTGCGTA_paired	NP	Reference	female	0.113768
TGCTCCGTCTCCATAT_paired	cLTMR1	Pain	female	-0.0764886
TGGACAAAGCTAATTG_paired	SST	Reference	female	-0.261844
TGGACAAAGGTCCTGA_paired	p_cLTMR2	Reference	female	-0.271289
TGGCGGTTCATGCAAC_paired	NP	Reference	female	0.0584906
TGGTTCTGTGTTTGAG_paired	NP	Reference	female	-0.564993
TGTATCCGTGTGCACG_paired	SST	Reference	female	-0.0629324
TGTTACTTCCACCTTA_paired	p_cLTMR2	Pain	female	-0.262033
TGTTCCTCAGCATGGA_paired	NP	Pain	female	-0.0574557
TTAACTGAGCATGCAT_paired	PEP1	Reference	female	-0.0696663
TTAAGCCAGCGAGTAA_paired	NP	Reference	female	-0.435979
TTACACCGTGCGCATG_paired	NP	Pain	female	-0.1447
TTAGGAACATGAATAG_paired-1	NP	Pain	female	-0.0384945
TTAGGCCCAAGTGAAC_paired	NP	Reference	female	-0.345979
TTAGTCAAGGTGAAAT_paired	cLTMR1	Reference	female	-0.379483
TTCAACCGTGTTGTAG_paired	NP	Pain	female	-0.0379457
TTCATCCCAGTTAAAG_paired	PEP1	Reference	female	-0.129337
TTCGGTACACCTACGG_paired	cLTMR1	Reference	female	-0.348951
TTGAGCTAGTTACCGG_paired	cLTMR1	Reference	female	-0.0642983
TTGAGGCGTTCGGTAA_paired	NP	Reference	female	-0.11217
TTGGCTGAGGCTCATG_paired	p_cLTMR2	Reference	female	-0.586284
TTGTGAGGTTGCACGG_paired	NP	Reference	female	-0.229396
TTGTGCGAGGAAGCTA_paired	NP	Reference	female	-0.386102
TTGTGTGCATTAGGTT_paired	PEP2	Reference	female	-0.119762
TTTCTCACATGCTATG_paired	NP	Reference	female	-0.243108
TTTGCATTCAACAAGG_paired	NP	Reference	female	-0.487192
AAAGCTTGTTACGCGG_paired-1	NP	Reference	male	-0.14871
AAGACAAGTTAGGTGC_paired	NP	Reference	male	-0.248944
AAGACCAAGCAAGATG_paired	NP	Reference	male	0.0406789
AAGTTAGCAGTTAGCC_paired	NP	Reference	male	-0.240754
AATTAGGCACCGGTAT_paired	p_cLTMR2	Reference	male	-0.258867
ACATTGCAGGTGCTGC_paired	NP	Pain	male	-0.160566
ACCAATATCCTCAGTC_paired-1	NP	Pain	male	-0.204595
ACCATAATCGCTAAAC_paired-1	NP	Pain	male	-0.148298
ACGACAAAGGATCACT_paired	PEP2	Reference	male	-0.553987
ACGAGTAAGGCGCTAC_paired	NP	Reference	male	-0.118389
ACTCACCTCAGCAAAG_paired	NP	Pain	male	-0.0670633
ACTCACTGTTTGTCTA_paired	p_cLTMR2	Reference	male	-0.703872
ACTTATCTCCATAATG_paired	NP	Reference	male	0.182112
AGCCTAAGTGCGCAAT_paired	NP	Pain	male	-0.176732
AGTATAGCAACTGGCT_paired	cLTMR1	Reference	male	0.101832
AGTTGGCGTGGATGTC_paired	NP	Pain	male	0.0270427
ATAACGACAATTGACT_paired	NP	Pain	male	-0.183842
ATCGGCCAGGCTGTCA_paired	NP	Reference	male	-0.354226
ATCTATGAGCTCCTAC_paired	NP	Pain	male	-0.226017
ATGACTCAGTAACGAG_paired	SST	Pain	male	-0.013234
ATGAGCCGTAGGTTTG_paired	p_cLTMR2	Reference	male	-0.167216
ATGCGATTCAAACTCA_paired	NP	Pain	male	-0.170552
ATGGCCCAGCTATATG_paired	p_cLTMR2	Reference	male	-0.545624
ATGTTTGAGCGCAATT_paired	p_cLTMR2	Reference	male	0.08667
ATGTTTGAGTTTGCGG_paired	NP	Pain	male	-0.208844
ATTGTGATCTAAGGAG_paired-1	NP	Reference	male	-0.184478
ATTTGCAAGCATGGTT_paired	NP	Pain	male	-0.125177
CAATCCCTCATGCGTG_paired	NP	Reference	male	-0.0938069
CAGGAAGGTAGTTGGC_paired-2	NP	Pain	male	-0.0557101
CAGGACCTCATGGTGT_paired	NP	Pain	male	-0.190896
CAGGGCTTCATTGACA_paired	NP	Pain	male	-0.263678
CCAAGTTAGGGACGCA_paired	NP	Reference	male	-0.224933
CCACAATAGGCTTAAC_paired	NP	Pain	male	-0.151456
CCCTCATAGCACAGCC_paired	cLTMR1	Reference	male	-0.428691
CCGCAAGGTGTGTGGT_paired	NP	Pain	male	-0.0821158
CCGTGCTGTGCTAGAC_paired-1	NP	Pain	male	-0.128041
CCTAAAGGTCAGTAAT_paired-3	NP	Reference	male	-0.302842
CGCAAATTCAAAGGCA_paired	NP	Reference	male	-0.083633
CGCTAACCACGGTTTA_paired	SST	Pain	male	0.166307
CGGCAATGTCAACAAT_paired	NP	Reference	male	-0.190069
CGGTAACGTATTGTGG_paired	p_cLTMR2	Reference	male	-0.497767
CGGTGAGAGCAAGACA_paired	NP	Pain	male	-0.185017
CGTCATTGTGACCTGG_paired	NP	Pain	male	-0.142498
CGTTAACAGCCTAACG_paired	NP	Reference	male	-0.089268
CGTTAACAGCTTATGA_paired-1	NP	Pain	male	-0.146313
CGTTTGGAGATGGACA_paired	p_cLTMR2	Reference	male	-0.488665
CTAAGTCAGCCTAACG_paired-1	NP	Pain	male	-0.18676
CTATAACCACTCGCTC_paired	NP	Pain	male	-0.206513
CTCAATAAGTAGCGGG_paired	NP	Reference	male	-0.137312
CTGGATGTCATCACTT_paired	NP	Reference	male	-0.358461
CTGGTTTGTCAGTAAT_paired	NP	Pain	male	-0.165977
CTGTTTAGTTTATTCG_paired	p_cLTMR2	Reference	male	-0.348916
CTTATTGGTTTGCTGT_paired-1	NP	Pain	male	-0.13482
CTTGCATGTTCACCCA_paired	NP	Reference	male	0.0997819
CTTGCTCAGCCATCAG_paired	PEP1	Reference	male	0.13849
CTTGTTCCATGCTCCC_paired	NP	Pain	male	-0.165492
GAACCAGCATAAAGCA_paired	NP	Reference	male	-0.428232
GAAGCTAAGTTATCTC_paired-1	NP	Pain	male	-0.139455
GAAGGAACATTATGAC_paired	NP	Reference	male	-0.214857
GAAGGCCCAAGGACCA_paired-1	NP	Pain	male	-0.229105
GAAGGCTAGCTGGAAA_paired-1	NP	Pain	male	-0.170936
GACAATACATAGCTTG_paired-1	NP	Pain	male	-0.0688697
GAGGACTAGGGACTAA_paired	cLTMR1	Reference	male	-0.218074
GAGTTGCGTGGGAACA_paired	NP	Pain	male	-0.134511
GATAATCGTGTTTGTC_paired	PEP1	Reference	male	-0.166904
GATGCGACACTAAGAA_paired	NP	Pain	male	-0.187895
GCACTAAGTTGGCCGA_paired	NP	Pain	male	-0.115513
GCACTTACAATTGAGA_paired	NP	Pain	male	-0.159893
GCAGCAACACCTGCCT_paired	cLTMR1	Reference	male	-0.308597
GCCACTAAGCACAGGG_paired	p_cLTMR2	Reference	male	-0.702574
GCCACTAAGCCGGTAC_paired-1	NP	Pain	male	-0.124492
GCCATTACATGCAACC_paired	PEP2	Reference	male	-0.369988
GCCTGAGGTAACTACG_paired	p_cLTMR2	Reference	male	-0.475682
GCCTTAGAGAGAGCCG_paired-1	NP	Reference	male	-0.309926
GCGAGTGAGGTCTTGG_paired	NP	Pain	male	-0.154172
GCGCTAGGTTTGGCGG_paired	NP	Pain	male	-0.199015
GGAACCTGTCACAAAT_paired-1	NP	Pain	male	-0.148103
GGAAGCTAGCACGATT_paired	NP	Pain	male	-0.0803285
GGAGTCTGTGCTAGAC_paired-2	NP	Pain	male	-0.233525
GGATAACCATCTAGCA_paired	SST	Reference	male	0.295772
GGCCGTTAGGCAGGTG_paired	cLTMR1	Reference	male	-0.10425
GGTACTAGTGGAAGGC_paired	NP	Pain	male	-0.151745
GGTCGGTTCTCTAGCC_paired	NP	Pain	male	-0.204543
GGTGAGGTCCTACCTA_paired-1	NP	Pain	male	-0.141984
GTACTAATCGATTCTT_paired	PEP2	Reference	male	-0.123257
GTCAAACTCATTATGG_paired-1	NP	Reference	male	-0.0955297
GTCATGAGTTTGCAGA_paired	NP	Pain	male	-0.244086
GTCCTAGAGTAACGAG_paired-1	NP	Pain	male	-0.101009
GTCTAACAGGCATGAA_paired	NP	Reference	male	-0.481495
GTCTTTAGTCCAAGAC_paired	NP	Pain	male	-0.175965
GTTCACCTCAGGCCTA_paired	NP	Pain	male	-0.0111069
TAAGCTATCCTAAATG_paired	NP	Pain	male	-0.126216
TACGCACCAGCAAGAT_paired	NP	Reference	male	-0.16275
TACGGTTAGGAACCGG_paired	NP	Pain	male	-0.141608
TAGCTAGGTATTGCAG_paired	NP	Pain	male	-0.154835
TAGTGTGGTAGACAAA_paired	PEP1	Reference	male	-0.351427
TCATGAGGTTTACGTC_paired	NP	Reference	male	-0.128028
TCCATATTCGCGACAC_paired	NP	Reference	male	-0.57863
TCCCGTTAGGTCCACA_paired-1	cLTMR1	Reference	male	-0.176001
TCCCTGGTCACGAATC_paired	NP	Reference	male	0.141047
TCTCACCAGTTCCTCA_paired	NP	Reference	male	-0.463329
TCTCGCCCATAAGTTC_paired	SST	Reference	male	-0.373654
TCTTAGCGTCCTTCTC_paired	PEP1	Reference	male	-0.129328
TCTTTGTAGCCACATG_paired	PEP1	Reference	male	-0.0653525
TGACCTTGTTACATCC_paired	p_cLTMR2	Reference	male	-0.393951
TGATCAATCTCACAAA_paired	NP	Pain	male	-0.199271
TGATCACAGCCTGTTC_paired	NP	Reference	male	0.0945082
TGATCAGGTTCAAGAT_paired	NP	Pain	male	-0.0514827
TGCTCAACATTGTGGC_paired	NP	Pain	male	-0.123012
TGCTTGCTCTTAGTGA_paired	NP	Reference	male	-0.268667
TGGCCATCACTTCATC_paired-1	NP	Pain	male	-0.135465
TGTAAGTGTGCCGCAA_paired	SST	Pain	male	-0.0469038
TGTAATGTCGGCCAGT_paired	NP	Reference	male	0.032098
TGTCAGTAGCCTGTTC_paired	NP	Pain	male	-0.174314
TGTGATCAGGTTAGAG_paired	NP	Reference	male	0.0993645
TGTTATGAGCGAGGTG_paired-1	NP	Pain	male	-0.120169
TGTTCCTCAAGGTATA_paired	p_cLTMR2	Reference	male	-0.423404
TTAACTGAGGTCCTGA_paired	NP	Pain	male	-0.154966
TTAGAAGCAACTGGCT_paired	NP	Reference	male	-0.426645
TTCCCACAGATTGAGG_paired	p_cLTMR2	Pain	male	-0.171709
TTGACATCATTGTGGC_paired	NP	Pain	male	-0.149718
TAAGCGTTCAGGTTCA-1_1_expression	PEP2	Pain	female	0.734472
ACTTACTGTTGTCGCG-1_3_expression	PEP1	Reference	female	1.05383
CAGTCCTTCCTCAACC-1_3_expression	PEP2	Reference	female	0.167533
GAATAAGAGAAGGTTT-1_3_expression	PEP1	Reference	female	2.09952
TCGCGAGAGTGTACTC-1_3_expression	NP	Reference	female	-0.166091
CCAGCGAGTAGCGCAA-1_4_expression	PEP2	Reference	female	-0.086672
GTGCTTCGTGCGGTAA-1_4_expression	PEP2	Reference	female	0.029758
AAACGGGCAACTGGCC-1_6_expression	PEP2	Pain	female	0.224184
AAACGGGCAGCCTGTG-1_6_expression	PEP2	Pain	female	0.186919
AAATGCCGTACACCGC-1_6_expression	PEP2	Pain	female	1.6107
AACCATGTCCCACTTG-1_6_expression	PEP2	Pain	female	0.682354
AACTCAGAGGCGCTCT-1_6_expression	PEP2	Pain	female	1.32055
AACTCAGTCTGCGTAA-1_6_expression	PEP2	Pain	female	0.437553
AACTCTTCATTCACTT-1_6_expression	PEP2	Pain	female	1.13746
AACTCTTGTACATCCA-1_6_expression	PEP2	Pain	female	0.833682
AACTCTTTCTGACCTC-1_6_expression	PEP2	Pain	female	0.5471
AACTGGTCAGCCTTTC-1_6_expression	PEP2	Pain	female	0.866444
AAGACCTAGTGAACGC-1_6_expression	PEP2	Pain	female	0.210582
AAGTCTGCAAAGGCGT-1_6_expression	PEP2	Pain	female	0.36098
ACACCGGGTAGAGGAA-1_6_expression	PEP2	Pain	female	0.39991
ACACTGACAATAGCGG-1_6_expression	PEP2	Pain	female	0.547396
ACAGCTAAGTTGAGTA-1_6_expression	PEP2	Pain	female	0.752484
ACCGTAAGTGTCCTCT-1_6_expression	PEP2	Pain	female	0.695383
ACGAGCCGTCACTTCC-1_6_expression	PEP2	Pain	female	0.224052
ACGAGCCGTGTTCTTT-1_6_expression	PEP2	Pain	female	0.326874
ACGAGGAAGCCCAATT-1_6_expression	PEP2	Pain	female	0.508523
ACGAGGATCTTACCTA-1_6_expression	PEP2	Pain	female	0.592987
ACGGAGACACAGTCGC-1_6_expression	PEP2	Pain	female	0.51876
ACTGAACTCACAATGC-1_6_expression	PEP2	Pain	female	0.709096
ACTGAGTAGACTCGGA-1_6_expression	PEP2	Pain	female	0.484274
ACTTTCAAGGGTATCG-1_6_expression	PEP2	Pain	female	0.362891
AGAGCTTCAGATGAGC-1_6_expression	PEP2	Pain	female	0.62409
AGAGTGGTCCCTGACT-1_6_expression	PEP2	Pain	female	1.52903
AGATTGCCAGATAATG-1_6_expression	PEP2	Pain	female	0.737919
AGCATACCAGTGAGTG-1_6_expression	PEP2	Pain	female	0.466401
AGCGTCGCATGTAGTC-1_6_expression	PEP2	Pain	female	1.04138
AGCTCCTAGTCTCGGC-1_6_expression	PEP2	Pain	female	0.595722
AGCTTGATCCAACCAA-1_6_expression	PEP2	Pain	female	0.736243
AGGCCGTAGCCATCGC-1_6_expression	PEP2	Pain	female	0.312956
AGTAGTCGTAGCGTAG-1_6_expression	PEP2	Pain	female	0.503436
AGTGGGAGTGTGACCC-1_6_expression	PEP2	Pain	female	0.35676
AGTGTCAAGTAGTGCG-1_6_expression	PEP2	Pain	female	0.160544
ATCACGAAGCTCCTCT-1_6_expression	PEP2	Pain	female	0.684082
ATCATCTAGGGCTTGA-1_6_expression	PEP2	Pain	female	0.368289
ATCATGGAGGCTAGGT-1_6_expression	PEP2	Pain	female	0.75089
ATCATGGAGGGTGTTG-1_6_expression	PEP2	Pain	female	0.510684
ATCCACCAGGGATCTG-1_6_expression	PEP2	Pain	female	0.948449
ATCCACCTCCAGGGCT-1_6_expression	PEP2	Pain	female	1.04064
ATCCACCTCTCCCTGA-1_6_expression	PEP2	Pain	female	0.632489
ATCGAGTTCAGTGCAT-1_6_expression	PEP2	Pain	female	1.34423
ATGCGATGTAAGAGGA-1_6_expression	PEP2	Pain	female	0.309036
ATTATCCCACCGAAAG-1_6_expression	PEP2	Pain	female	0.34806
ATTGGACGTCCGAATT-1_6_expression	PEP2	Pain	female	2.13133
CAAGATCGTCCGAGTC-1_6_expression	PEP2	Pain	female	0.661583
CAAGGCCGTCGGGTCT-1_6_expression	PEP2	Pain	female	0.248589
CAAGGCCTCACTTATC-1_6_expression	PEP2	Pain	female	0.414862
CAAGTTGCAATTCCTT-1_6_expression	PEP2	Pain	female	0.165975
CACACTCTCGTACCGG-1_6_expression	PEP2	Pain	female	0.490325
CACAGGCGTGGACGAT-1_6_expression	PEP2	Pain	female	0.319434
CACATAGGTGCCTGCA-1_6_expression	PEP2	Pain	female	1.65408
CACATTTCAGCTGTTA-1_6_expression	PEP2	Pain	female	0.657267
CACTCCAGTTTGTGTG-1_6_expression	PEP2	Pain	female	1.852
CACTCCATCGCCGTGA-1_6_expression	PEP2	Pain	female	0.73208
CAGAATCCACAACGCC-1_6_expression	PEP2	Pain	female	1.53722
CAGAATCGTCCAGTGC-1_6_expression	PEP2	Pain	female	0.615714
CAGAGAGAGAAACGAG-1_6_expression	PEP2	Pain	female	0.399894
CAGAGAGGTGTAACGG-1_6_expression	PEP2	Pain	female	0.896861
CAGCATAAGCAGGTCA-1_6_expression	PEP2	Pain	female	0.636621
CAGCTGGTCAATCACG-1_6_expression	PEP2	Pain	female	0.864335
CAGGTGCAGAAACGAG-1_6_expression	PEP2	Pain	female	0.888771
CAGTCCTAGGCGCTCT-1_6_expression	PEP2	Pain	female	1.06204
CATCAAGAGGTAGCCA-1_6_expression	PEP2	Pain	female	1.35244
CATCAAGCACCCATTC-1_6_expression	PEP2	Pain	female	1.14322
CATCAAGCACCCTATC-1_6_expression	PEP2	Pain	female	0.416208
CATCGGGAGGCATGTG-1_6_expression	PEP2	Pain	female	1.22839
CATGCCTAGGGAACGG-1_6_expression	PEP2	Pain	female	0.377045
CATTCGCGTAGGCATG-1_6_expression	PEP2	Pain	female	0.175839
CCATGTCAGGATGGAA-1_6_expression	PEP2	Pain	female	0.558262
CCATTCGCAGGCAGTA-1_6_expression	PEP2	Pain	female	0.303281
CCATTCGGTCATACTG-1_6_expression	PEP2	Pain	female	0.495993
CCATTCGTCCTTGACC-1_6_expression	PEP2	Pain	female	0.728858
CCCAATCGTACATCCA-1_6_expression	PEP2	Pain	female	0.49108
CCTACCAGTGGAAAGA-1_6_expression	PEP2	Pain	female	0.251175
CCTTACGTCACGACTA-1_6_expression	PEP2	Pain	female	0.358048
CGAACATGTAGCTGCC-1_6_expression	PEP2	Pain	female	0.144744
CGACCTTAGTACGACG-1_6_expression	PEP2	Pain	female	0.400456
CGACCTTGTAAGGGCT-1_6_expression	PEP2	Pain	female	0.936226
CGAGAAGGTACGCACC-1_6_expression	PEP2	Pain	female	0.717997
CGAGAAGTCCCGGATG-1_6_expression	PEP2	Pain	female	1.30302
CGAGCACTCGTTGCCT-1_6_expression	PEP2	Pain	female	0.27305
CGATGTAAGAGCAATT-1_6_expression	PEP2	Pain	female	0.235104
CGATTGACAGATGGCA-1_6_expression	PEP2	Pain	female	0.604801
CGCCAAGTCTTGAGGT-1_6_expression	PEP2	Pain	female	1.18493
CGCGTTTCACCGTTGG-1_6_expression	PEP2	Pain	female	1.1188
CGGAGCTGTTAGTGGG-1_6_expression	PEP2	Pain	female	0.464288
CGTAGCGTCATCTGTT-1_6_expression	PEP2	Pain	female	0.875621
CGTCACTAGAGCTGGT-1_6_expression	PEP2	Pain	female	0.428527
CGTGAGCTCGGCTTGG-1_6_expression	PEP2	Pain	female	0.282084
CTAACTTCATTAACCG-1_6_expression	PEP2	Pain	female	0.566602
CTAACTTGTCTTGTCC-1_6_expression	PEP2	Pain	female	0.730292
CTAAGACGTTGCTCCT-1_6_expression	PEP2	Pain	female	0.156149
CTACACCCAGACGCTC-1_6_expression	PEP2	Pain	female	0.229423
CTCATTAGTAGGAGTC-1_6_expression	PEP2	Pain	female	0.802176
CTCATTAGTATGAAAC-1_6_expression	PEP2	Pain	female	0.526411
CTCGGAGAGGAGCGAG-1_6_expression	PEP2	Pain	female	0.278572
CTGATAGGTCTAGCCG-1_6_expression	PEP2	Pain	female	1.34359
CTGCGGACAACTGGCC-1_6_expression	PEP2	Pain	female	1.77329
CTGCGGACAGCATACT-1_6_expression	PEP2	Pain	female	0.279127
CTGCGGAGTCTAAACC-1_6_expression	PEP2	Pain	female	0.52298
CTGCTGTTCTCCAGGG-1_6_expression	PEP2	Pain	female	0.366351
CTGTTTACACCACCAG-1_6_expression	PEP2	Pain	female	0.799534
CTTACCGAGAGACTAT-1_6_expression	PEP2	Pain	female	0.582797
CTTGGCTTCCGGCACA-1_6_expression	PEP2	Pain	female	0.597393
CTTTGCGAGATCCTGT-1_6_expression	PEP2	Pain	female	0.339834
GAACCTAGTATAGGGC-1_6_expression	PEP2	Pain	female	1.12952
GAATAAGGTTACTGAC-1_6_expression	PEP2	Pain	female	0.748879
GAATGAATCTGTCCGT-1_6_expression	PEP2	Pain	female	0.863821
GACACGCAGTGAAGAG-1_6_expression	PEP2	Pain	female	1.3731
GACAGAGCATCCCACT-1_6_expression	PEP2	Pain	female	0.37794
GACAGAGGTCAGGACA-1_6_expression	PEP2	Pain	female	1.16023
GACAGAGTCCAAACAC-1_6_expression	PEP2	Pain	female	0.947368
GACCAATTCAACGCTA-1_6_expression	PEP2	Pain	female	0.123596
GACTACAAGAGTAAGG-1_6_expression	PEP2	Pain	female	0.235551
GATCGTAGTCTACCTC-1_6_expression	PEP2	Pain	female	0.670085
GATGAGGCAGATGGGT-1_6_expression	PEP2	Pain	female	0.594739
GATGCTAAGAAACCTA-1_6_expression	PEP2	Pain	female	0.521666
GATGCTAGTCAGAAGC-1_6_expression	PEP2	Pain	female	0.30392
GATTCAGCAGTCTTCC-1_6_expression	PEP2	Pain	female	1.32207
GATTCAGCATCTCCCA-1_6_expression	PEP2	Pain	female	0.50959
GCAAACTTCAGATAAG-1_6_expression	PEP2	Pain	female	0.35361
GCATGTACAGTTCATG-1_6_expression	PEP2	Pain	female	1.44289
GCCAAATGTCGGCATC-1_6_expression	PEP2	Pain	female	0.979344
GCGAGAATCGGAATCT-1_6_expression	PEP2	Pain	female	0.73704
GCTGCGACACTTACGA-1_6_expression	PEP2	Pain	female	1.30147
GCTTGAAGTGTTTGTG-1_6_expression	PEP2	Pain	female	0.33493
GGAACTTTCCTAGTGA-1_6_expression	PEP2	Pain	female	0.887307
GGACAGATCCTCAATT-1_6_expression	PEP2	Pain	female	1.28632
GGCAATTAGTGGCACA-1_6_expression	PEP2	Pain	female	0.475273
GGCAATTGTGGAAAGA-1_6_expression	PEP2	Pain	female	1.31465
GGCTCGAAGCCTATGT-1_6_expression	p_cLTMR2	Pain	female	2.11866
GGGATGATCAAGCCTA-1_6_expression	PEP2	Pain	female	1.18581
GGGCATCGTCTGCAAT-1_6_expression	PEP2	Pain	female	0.786944
GGTATTGAGGCGTACA-1_6_expression	PEP2	Pain	female	0.430904
GTACGTATCGTACGGC-1_6_expression	PEP2	Pain	female	0.791344
GTAGGCCGTGGGTCAA-1_6_expression	PEP2	Pain	female	0.198474
GTATTCTTCGTCTGAA-1_6_expression	PEP2	Pain	female	0.248202
GTCACAAAGCTAGGCA-1_6_expression	PEP2	Pain	female	0.47943
GTCATTTCAATCAGAA-1_6_expression	PEP2	Pain	female	0.453029
GTCATTTTCAGTTGAC-1_6_expression	PEP2	Pain	female	0.395043
GTCTTCGAGCGTGAGT-1_6_expression	PEP2	Pain	female	0.478678
GTCTTCGTCAAACAAG-1_6_expression	PEP2	Pain	female	0.42431
GTGAAGGAGATATGCA-1_6_expression	PEP2	Pain	female	0.197815
GTGCAGCTCCAAATGC-1_6_expression	PEP2	Pain	female	1.43153
GTGCGGTGTATAAACG-1_6_expression	PEP2	Pain	female	1.17132
GTGCTTCGTACTTAGC-1_6_expression	PEP2	Pain	female	1.34522
GTTAAGCAGAGTCTGG-1_6_expression	PEP2	Pain	female	0.378174
TAAACCGCATTGCGGC-1_6_expression	PEP2	Pain	female	0.475875
TACCTATCAACTGGCC-1_6_expression	PEP2	Pain	female	0.916807
TACCTTAGTAGCTGCC-1_6_expression	PEP2	Pain	female	0.804115
TACTTACCATCTCCCA-1_6_expression	PEP2	Pain	female	0.851673
TAGACCAAGAGTGAGA-1_6_expression	PEP2	Pain	female	1.26811
TAGGCATCACGAAGCA-1_6_expression	PEP2	Pain	female	1.62508
TAGTTGGCACGACTCG-1_6_expression	PEP2	Pain	female	1.47068
TAGTTGGCATCACGTA-1_6_expression	PEP2	Pain	female	0.133857
TATGCCCGTAGTGAAT-1_6_expression	p_cLTMR2	Pain	female	0.886076
TCAGCTCTCTCAACTT-1_6_expression	PEP2	Pain	female	0.304239
TCAGGATGTAGAAGGA-1_6_expression	PEP2	Pain	female	2.19122
TCAGGTATCCATGAAC-1_6_expression	PEP2	Pain	female	0.38584
TCATTACAGGCTCAGA-1_6_expression	PEP2	Pain	female	1.38303
TCATTTGAGCGTGAAC-1_6_expression	PEP2	Pain	female	0.669056
TCGCGAGGTCCTCTTG-1_6_expression	PEP2	Pain	female	0.405651
TCGGTAAAGCGAGAAA-1_6_expression	PEP2	Pain	female	1.14066
TCGTACCCACGTTGGC-1_6_expression	PEP2	Pain	female	1.61461
TCGTACCGTTGCGCAC-1_6_expression	PEP2	Pain	female	0.793412
TCTATTGAGGATCGCA-1_6_expression	PEP2	Pain	female	0.845597
TCTCATACACACATGT-1_6_expression	PEP2	Pain	female	0.311145
TCTCTAAAGTAGCGGT-1_6_expression	PEP2	Pain	female	0.741957
TCTGGAATCCGAACGC-1_6_expression	PEP2	Pain	female	0.245226
TGACAACGTCAGAGGT-1_6_expression	PEP2	Pain	female	1.70434
TGACGGCGTGACTACT-1_6_expression	PEP2	Pain	female	0.215353
TGACGGCTCTACCAGA-1_6_expression	PEP2	Pain	female	1.29557
TGACTAGAGATCTGAA-1_6_expression	PEP1	Pain	female	1.71386
TGACTAGGTCAAAGCG-1_6_expression	PEP2	Pain	female	0.443525
TGAGAGGCACCGGAAA-1_6_expression	PEP2	Pain	female	0.467235
TGAGAGGGTACCGCTG-1_6_expression	PEP2	Pain	female	1.32367
TGAGCATAGAGCAATT-1_6_expression	PEP2	Pain	female	0.70967
TGATTTCAGGTAGCTG-1_6_expression	PEP2	Pain	female	0.197292
TGATTTCAGTGCAAGC-1_6_expression	PEP2	Pain	female	0.567949
TGCCCATCATGCAACT-1_6_expression	PEP2	Pain	female	1.04551
TGCTACCGTCTAAAGA-1_6_expression	PEP2	Pain	female	1.59987
TGGCCAGCAGTGGGAT-1_6_expression	PEP2	Pain	female	1.11128
TGGCTGGAGCGGCTTC-1_6_expression	PEP2	Pain	female	0.322666
TGGGAAGAGACAGACC-1_6_expression	PEP2	Pain	female	0.324651
TGGTTAGCACGGTTTA-1_6_expression	PEP2	Pain	female	1.34984
TTAACTCTCTTCGGTC-1_6_expression	PEP2	Pain	female	0.488632
TTAGGACAGGATTCGG-1_6_expression	PEP2	Pain	female	0.152697
TTAGGCAAGCTGCCCA-1_6_expression	PEP2	Pain	female	0.325788
TTAGGCAAGGGCTCTC-1_6_expression	PEP2	Pain	female	1.1778
TTAGTTCTCACCTCGT-1_6_expression	PEP2	Pain	female	1.42436
TTCCCAGCAGCCTGTG-1_6_expression	PEP2	Pain	female	0.79934
TTCGGTCCATTTGCTT-1_6_expression	PEP2	Pain	female	1.06264
TTCTCCTGTTATGTGC-1_6_expression	PEP2	Pain	female	1.25055
TTGCCGTCAAATTGCC-1_6_expression	PEP2	Pain	female	0.340319
TTGTAGGCAATCCAAC-1_6_expression	PEP2	Pain	female	0.29469
TTGTAGGGTATAGGTA-1_6_expression	PEP2	Pain	female	1.73526
TTTGCGCCAGTGAGTG-1_6_expression	PEP2	Pain	female	1.40711
TTTGCGCTCGCTGATA-1_6_expression	PEP2	Pain	female	0.261677
TTTGGTTAGAGTCTGG-1_6_expression	PEP2	Pain	female	0.956206
ACTGATGGTGAACCTT-1_7_expression	PEP1	Pain	female	0.665249
AGTAGTCGTAGGAGTC-1_7_expression	PEP1	Pain	female	0.957804
CCGGTAGTCCGCATCT-1_7_expression	PEP1	Pain	female	0.653651
male_C57_Naive_0_rep5_SST_bcGVMV_expression	SST	Reference	male	1.10833
male_C57_Naive_0_rep5_SST_bcHWFH_expression	SST	Reference	male	0.120217
male_C57_Naive_0_rep5_SST_bcCCWJ_expression	SST	Pain	male	0.329093
male_C57_Naive_0_rep5_SST_bcHVYO_expression	SST	Pain	male	0.903421
male_C57_Naive_0_rep5_SST_bcHJEC_expression	SST	Reference	male	0.0318925
male_C57_Naive_0_rep5_SST_bcGNHI_expression	SST	Reference	male	0.131572
male_C57_Naive_0_rep5_SST_bcFSQJ_expression	SST	Reference	male	0.0418407
male_C57_Naive_0_rep5_SST_bcGNHI.1_expression	SST	Reference	male	0.0806924
male_C57_Naive_0_rep5_SST_bcFAVY_expression	SST	Reference	male	-0.18051
male_C57_SpNT_6_rep3_SST_bcBISA_expression	SST	Pain	male	0.0922406
male_C57_SpNT_6_rep3_SST_bcEBWB_expression	SST	Pain	male	0.164608
male_C57_SpNT_6_rep3_SST_bcCLNI_expression	SST	Pain	male	0.299786
male_C57_SpNT_6_rep3_SST_bcESSW_expression	SST	Pain	male	0.26134
male_C57_SpNT_6_rep3_SST_bcAJOX_expression	SST	Pain	male	0.368885
male_C57_SpNT_6_rep3_SST_bcFQKH_expression	SST	Pain	male	0.802056
male_C57_SpNT_6_rep3_SST_bcEBWB.1_expression	SST	Pain	male	0.379532
male_C57_SpNT_6_rep3_SST_bcGHID_expression	SST	Pain	male	0.351961
male_C57_SpNT_6_rep3_SST_bcGWMT_expression	SST	Pain	male	0.312848
male_Mrgprd-cre_Naive_0_rep1_SST_bcGOOD_expression	SST	Pain	male	0.649683
male_Mrgprd-cre_Naive_0_rep1_SST_bcBUTE_expression	SST	Pain	male	0.926386
male_Mrgprd-cre_Naive_0_rep1_SST_bcFHVU_expression	SST	Reference	male	0.19106
male_Mrgprd-cre_Naive_0_rep1_SST_bcDBZQ_expression	SST	Pain	male	0.615035
male_Mrgprd-cre_Naive_0_rep1_SST_bcBRMM_expression	SST	Pain	male	0.596183
male_Mrgprd-cre_Naive_0_rep1_SST_bcBCIG_expression	SST	Reference	male	1.46486
male_Mrgprd-cre_Naive_0_rep1_SST_bcEVSV_expression	SST	Pain	male	0.918084
male_Mrgprd-cre_Naive_0_rep1_SST_bcEHYK_expression	SST	Pain	male	0.504539
male_Mrgprd-cre_Naive_0_rep1_SST_bcCGJR_expression	SST	Pain	male	0.583617
male_Mrgprd-cre_Naive_0_rep1_SST_bcCVXI_expression	SST	Reference	male	0.770187
male_Mrgprd-cre_Naive_0_rep1_SST_bcCXQR_expression	SST	Pain	male	0.705586
male_Mrgprd-cre_Naive_0_rep1_SST_bcCPVX_expression	SST	Pain	male	0.300813
male_Mrgprd-cre_Naive_0_rep1_SST_bcBXLE_expression	SST	Reference	male	1.66773
male_Mrgprd-cre_Naive_0_rep1_SST_bcBJOU_expression	SST	Pain	male	0.743486
male_Mrgprd-cre_Naive_0_rep1_SST_bcAULU_expression	SST	Reference	male	1.29065
male_Mrgprd-cre_Naive_0_rep1_SST_bcCDGA_expression	SST	Pain	male	1.20261
male_Mrgprd-cre_Naive_0_rep1_SST_bcEMBS_expression	SST	Reference	male	0.474295
male_Mrgprd-cre_Naive_0_rep1_SST_bcHUNN_expression	SST	Pain	male	0.809198
male_Mrgprd-cre_Naive_0_rep1_SST_bcICMW_expression	SST	Pain	male	0.637782
male_Mrgprd-cre_Naive_0_rep1_SST_bcFHVU.1_expression	SST	Reference	male	0.64534
male_Mrgprd-cre_Naive_0_rep1_SST_bcGHXE_expression	SST	Pain	male	1.10602
male_Mrgprd-cre_Naive_0_rep1_SST_bcCCFO_expression	SST	Pain	male	0.255637
male_Mrgprd-cre_Naive_0_rep1_SST_bcAOEH_expression	SST	Pain	male	0.861997
male_Mrgprd-cre_Naive_0_rep1_SST_bcBKSN_expression	SST	Pain	male	1.01621
male_Mrgprd-cre_Naive_0_rep1_SST_bcFRXI_expression	SST	Reference	male	1.58471
male_Mrgprd-cre_Naive_0_rep1_SST_bcGTWB_expression	SST	Reference	male	1.15373
male_Mrgprd-cre_Naive_0_rep1_SST_bcBIYE_expression	SST	Reference	male	-0.0449868
male_Mrgprd-cre_Naive_0_rep1_SST_bcCXYQ_expression	SST	Pain	male	0.483242
male_Mrgprd-cre_Naive_0_rep1_SST_bcCPVX.1_expression	SST	Pain	male	0.481778
male_Mrgprd-cre_Naive_0_rep1_SST_bcHSMT_expression	SST	Reference	male	1.16807
male_Mrgprd-cre_Naive_0_rep1_SST_bcFCBJ_expression	SST	Pain	male	0.806672
male_Mrgprd-cre_Naive_0_rep1_SST_bcFCVA_expression	SST	Pain	male	0.573746
male_Mrgprd-cre_Naive_0_rep1_SST_bcGTWB.1_expression	SST	Reference	male	0.774784
male_Mrgprd-cre_Naive_0_rep1_SST_bcFSWM_expression	SST	Pain	male	0.926457
male_Mrgprd-cre_Naive_0_rep1_SST_bcBGYU_expression	SST	Pain	male	0.828626
male_Mrgprd-cre_Naive_0_rep1_SST_bcFGOZ_expression	SST	Pain	male	0.949532
male_Mrgprd-cre_Naive_0_rep1_SST_bcGACM_expression	SST	Pain	male	1.41605
male_Mrgprd-cre_Naive_0_rep1_SST_bcAULU.1_expression	SST	Reference	male	1.17202
male_Mrgprd-cre_Naive_0_rep1_SST_bcIIEH_expression	SST	Pain	male	0.549629
male_Mrgprd-cre_Naive_0_rep1_SST_bcCPVX.2_expression	SST	Pain	male	0.48419
male_Mrgprd-cre_Naive_0_rep1_SST_bcAJLF_expression	SST	Pain	male	0.638641
male_Mrgprd-cre_Naive_0_rep1_SST_bcFUCA_expression	SST	Pain	male	0.977517
male_Mrgprd-cre_Naive_0_rep1_SST_bcGCCA_expression	SST	Pain	male	0.878208
male_Mrgprd-cre_Naive_0_rep1_SST_bcHAUS_expression	SST	Pain	male	0.527236
male_Mrgprd-cre_Naive_0_rep1_SST_bcFBDK_expression	SST	Pain	male	0.472565
male_Mrgprd-cre_Naive_0_rep1_SST_bcGRSX_expression	SST	Reference	male	0.770908
male_Mrgprd-cre_Naive_0_rep1_SST_bcFSRK_expression	SST	Pain	male	0.748396
male_Mrgprd-cre_Naive_0_rep1_SST_bcBMYL_expression	SST	Pain	male	0.520077
male_Mrgprd-cre_Naive_0_rep2_SST_bcBWFF_expression	SST	Pain	male	0.586684
male_Mrgprd-cre_Naive_0_rep2_SST_bcEPPR_expression	SST	Pain	male	0.42035
male_Mrgprd-cre_Naive_0_rep2_SST_bcANAR_expression	SST	Pain	male	0.597388
male_Mrgprd-cre_Naive_0_rep2_SST_bcHGFH_expression	SST	Reference	male	0.609822
male_Mrgprd-cre_Naive_0_rep2_SST_bcAOEU_expression	SST	Reference	male	0.198971
male_Mrgprd-cre_Naive_0_rep2_SST_bcFTPN_expression	SST	Pain	male	0.329482
male_Mrgprd-cre_Naive_0_rep2_SST_bcGQDT_expression	SST	Pain	male	0.459147
male_Mrgprd-cre_Naive_0_rep2_SST_bcCERF_expression	SST	Pain	male	0.260102
male_Mrgprd-cre_Naive_0_rep2_SST_bcAXRC_expression	SST	Reference	male	0.482065
male_Mrgprd-cre_Naive_0_rep2_SST_bcIDGD_expression	SST	Pain	male	0.714938
male_Mrgprd-cre_Naive_0_rep2_SST_bcFETZ_expression	SST	Pain	male	0.552411
male_Mrgprd-cre_Naive_0_rep2_SST_bcBWFF.1_expression	SST	Pain	male	0.81282
male_Mrgprd-cre_Naive_0_rep2_SST_bcFNNQ_expression	SST	Pain	male	0.699094
male_Mrgprd-cre_Naive_0_rep2_SST_bcAVDU_expression	SST	Reference	male	0.513573
male_Mrgprd-cre_Naive_0_rep2_SST_bcGOHE_expression	SST	Pain	male	1.98614
male_Mrgprd-cre_Naive_0_rep2_SST_bcEFNI_expression	SST	Reference	male	0.747249
male_Mrgprd-cre_Naive_0_rep2_SST_bcDHVN_expression	SST	Pain	male	0.299929
male_Mrgprd-cre_Naive_0_rep2_SST_bcHTPE_expression	SST	Pain	male	0.609825
male_Mrgprd-cre_Naive_0_rep2_SST_bcAOEU.1_expression	SST	Reference	male	0.928521
male_Mrgprd-cre_Naive_0_rep2_SST_bcBKDD_expression	SST	Reference	male	0.196396
male_Mrgprd-cre_Naive_0_rep2_SST_bcHGUT_expression	SST	Reference	male	0.436206
male_Mrgprd-cre_Naive_0_rep2_SST_bcGTKJ_expression	SST	Pain	male	0.727831
male_Mrgprd-cre_Naive_0_rep2_SST_bcFTPN.1_expression	SST	Reference	male	0.954876
male_Mrgprd-cre_Naive_0_rep2_SST_bcEFNI.1_expression	SST	Reference	male	0.879828
male_Mrgprd-cre_Naive_0_rep2_SST_bcAOEU.2_expression	SST	Reference	male	0.507009
male_Mrgprd-cre_Naive_0_rep2_SST_bcCKJQ_expression	SST	Pain	male	0.438852
male_Mrgprd-cre_Naive_0_rep2_SST_bcFAFX_expression	SST	Pain	male	0.46261
male_Mrgprd-cre_Naive_0_rep2_SST_bcBLRQ_expression	SST	Pain	male	0.905815
male_Mrgprd-cre_Naive_0_rep2_SST_bcHCDQ_expression	SST	Pain	male	0.770292
male_Mrgprd-cre_Naive_0_rep2_SST_bcAYFB_expression	SST	Pain	male	0.58516
male_Mrgprd-cre_Naive_0_rep2_SST_bcGTSK_expression	SST	Pain	male	0.711845
male_Mrgprd-cre_Naive_0_rep2_SST_bcHEWI_expression	SST	Pain	male	0.660763
male_Mrgprd-cre_Naive_0_rep2_SST_bcECNJ_expression	SST	Reference	male	1.22094
male_Mrgprd-cre_Naive_0_rep2_SST_bcFMXI_expression	SST	Reference	male	0.757379
male_Mrgprd-cre_Naive_0_rep2_SST_bcGOHE.1_expression	SST	Pain	male	2.74753
male_C57_Naive_0_rep1_SST_bcEMAN_expression	SST	Pain	male	0.658687
male_C57_Naive_0_rep1_SST_bcARVA_expression	SST	Pain	male	0.2172
male_C57_Naive_0_rep1_SST_bcIGBK_expression	SST	Pain	male	0.411065
male_C57_Naive_0_rep1_SST_bcCQLJ_expression	SST	Pain	male	0.746494
male_C57_Naive_0_rep1_SST_bcCKSW_expression	SST	Pain	male	0.266824
male_C57_Naive_0_rep1_SST_bcIHWC_expression	SST	Pain	male	0.335312
male_C57_Naive_0_rep1_SST_bcFLUE_expression	SST	Reference	male	2.8928
male_C57_Naive_0_rep1_SST_bcCGHY_expression	SST	Pain	male	0.495348
male_C57_Naive_0_rep1_SST_bcEZVV_expression	SST	Pain	male	0.278266
male_C57_Naive_0_rep1_SST_bcBSNQ_expression	SST	Pain	male	0.288899
male_C57_Naive_0_rep1_SST_bcGMFK_expression	SST	Pain	male	0.145229
male_C57_Naive_0_rep1_SST_bcGDXY_expression	SST	Pain	male	0.447403
male_C57_Naive_0_rep1_SST_bcCFLZ_expression	SST	Pain	male	0.109381
male_C57_Naive_0_rep1_SST_bcHNSR_expression	SST	Pain	male	0.988958
male_C57_Naive_0_rep1_SST_bcAVML_expression	SST	Reference	male	1.50395
male_C57_Naive_0_rep1_SST_bcBMOJ_expression	SST	Pain	male	0.591884
male_C57_Naive_0_rep1_SST_bcAXGD_expression	SST	Reference	male	1.84794
male_C57_Naive_0_rep1_SST_bcDKOI_expression	SST	Pain	male	0.94629
male_C57_Naive_0_rep1_SST_bcFPJQ_expression	SST	Pain	male	0.410599
male_C57_Naive_0_rep1_SST_bcFQFP_expression	SST	Pain	male	0.2762
male_C57_Naive_0_rep1_SST_bcHBGY_expression	SST	Reference	male	0.23174
male_C57_Naive_0_rep1_SST_bcCNKA_expression	SST	Pain	male	0.839177
male_C57_Naive_0_rep1_SST_bcAGDN_expression	SST	Pain	male	0.590562
male_C57_Naive_0_rep1_SST_bcEYTA_expression	SST	Reference	male	1.11434
male_C57_Naive_0_rep1_SST_bcDJVY_expression	SST	Reference	male	1.12766
male_C57_Naive_0_rep1_SST_bcASSX_expression	SST	Reference	male	0.100304
male_C57_Naive_0_rep1_SST_bcHWWH_expression	SST	Pain	male	0.255409
male_C57_Naive_0_rep1_SST_bcBETX_expression	SST	Pain	male	0.351625
male_C57_Naive_0_rep1_SST_bcDUNK_expression	SST	Pain	male	0.884955
male_C57_Naive_0_rep1_SST_bcGIXL_expression	SST	Pain	male	0.801346
male_C57_Naive_0_rep1_SST_bcHIAX_expression	SST	Pain	male	0.518103
male_C57_Naive_0_rep1_SST_bcCLVO_expression	SST	Reference	male	2.28369
male_C57_Naive_0_rep1_SST_bcDCDO_expression	SST	Reference	male	0.315807
male_C57_Naive_0_rep1_SST_bcGPQZ_expression	SST	Pain	male	0.650946
male_C57_Naive_0_rep1_SST_bcDIKR_expression	SST	Pain	male	0.0978192
male_C57_Naive_0_rep1_SST_bcCPGB_expression	SST	Pain	male	0.658148
male_C57_Naive_0_rep1_SST_bcDSKY_expression	SST	Pain	male	0.674243
male_C57_Naive_0_rep1_SST_bcHQBA_expression	SST	Reference	male	0.0656934
male_C57_Naive_0_rep1_SST_bcGPDG_expression	SST	Reference	male	0.239378
male_C57_Naive_0_rep1_SST_bcGTFN_expression	SST	Reference	male	0.481139
male_C57_Naive_0_rep1_SST_bcIJRM_expression	SST	Pain	male	0.316494
male_C57_Naive_0_rep1_SST_bcDWIS_expression	SST	Reference	male	1.57602
male_C57_Naive_0_rep1_SST_bcGFLT_expression	SST	Reference	male	1.0503
male_C57_Naive_0_rep1_SST_bcIAQX_expression	SST	Pain	male	1.03649
male_C57_Naive_0_rep1_SST_bcGDGB_expression	SST	Reference	male	0.625941
male_C57_Naive_0_rep1_SST_bcGSOR_expression	SST	Pain	male	0.396471
male_C57_Naive_0_rep1_SST_bcCCBU_expression	SST	Pain	male	0.805984
male_C57_Naive_0_rep1_SST_bcFIQM_expression	SST	Pain	male	0.548289
male_C57_Naive_0_rep1_SST_bcFEMK_expression	SST	Pain	male	0.471908
male_C57_Naive_0_rep1_SST_bcFWUS_expression	SST	Reference	male	0.575623
male_C57_Naive_0_rep1_SST_bcEFJJ_expression	SST	Pain	male	0.416431
male_C57_Naive_0_rep1_SST_bcFYUE_expression	SST	Reference	male	1.45173
male_C57_Naive_0_rep1_SST_bcFBMC_expression	SST	Pain	male	0.806982
male_C57_Naive_0_rep1_SST_bcEDWY_expression	SST	Reference	male	1.78794
male_C57_Naive_0_rep2_SST_bcIISC_expression	SST	Reference	male	1.09072
male_C57_Naive_0_rep2_SST_bcIBNS_expression	SST	Pain	male	0.610883
male_C57_Naive_0_rep2_SST_bcDRLC_expression	SST	Reference	male	0.449182
male_C57_Naive_0_rep2_SST_bcAXHW_expression	SST	Reference	male	0.233767
male_C57_Naive_0_rep2_SST_bcFCZF_expression	SST	Pain	male	0.601393
male_C57_Naive_0_rep2_SST_bcGALR_expression	SST	Pain	male	0.246999
male_C57_Naive_0_rep3_SST_bcCOOS_expression	SST	Pain	male	0.397785
male_C57_Naive_0_rep3_SST_bcGNDC_expression	SST	Pain	male	0.412414
male_C57_Naive_0_rep3_SST_bcDLTU_expression	SST	Pain	male	0.303521
male_C57_Naive_0_rep3_SST_bcFRCE_expression	SST	Pain	male	0.868704
male_C57_Naive_0_rep3_SST_bcCRGQ_expression	SST	Reference	male	0.312301
male_C57_Naive_0_rep3_SST_bcFMYJ_expression	SST	Pain	male	0.565926
male_C57_Naive_0_rep3_SST_bcIBUW_expression	SST	Reference	male	0.324788
male_C57_Naive_0_rep3_SST_bcBTVP_expression	SST	Pain	male	0.367524
male_C57_Naive_0_rep3_SST_bcBFCF_expression	SST	Pain	male	0.472521
male_C57_Naive_0_rep3_SST_bcHXAQ_expression	SST	Reference	male	0.5476
male_C57_Naive_0_rep3_SST_bcIAAL_expression	SST	Pain	male	0.393816
male_C57_Naive_0_rep3_SST_bcBKEN_expression	SST	Pain	male	1.78708
male_C57_Naive_0_rep3_SST_bcHJPC_expression	SST	Pain	male	0.216223
male_C57_Naive_0_rep4_SST_bcBNTD_expression	SST	Reference	male	-0.244209
male_C57_Naive_0_rep4_SST_bcCORK_expression	SST	Pain	male	0.485046
male_C57_Naive_0_rep4_SST_bcEFBS_expression	SST	Pain	male	0.754301
male_C57_Naive_0_rep4_SST_bcDIGD_expression	SST	Reference	male	0.177587
male_C57_Naive_0_rep4_SST_bcBAMD_expression	SST	Reference	male	0.120126
male_C57_Naive_0_rep4_SST_bcACZO_expression	SST	Reference	male	-0.33989
male_C57_Naive_0_rep4_SST_bcCTUT_expression	SST	Pain	male	0.246692
male_C57_Naive_0_rep4_SST_bcCULC_expression	SST	Reference	male	0.737934
male_C57_Naive_0_rep4_SST_bcIFSY_expression	SST	Reference	male	-0.403025
male_C57_Naive_0_rep4_SST_bcHPVC_expression	SST	Pain	male	0.337661
male_C57_Naive_0_rep4_SST_bcACZO.1_expression	SST	Reference	male	-0.0109227
male_C57_Naive_0_rep4_SST_bcIFAY_expression	SST	Pain	male	0.421295
male_C57_Naive_0_rep4_SST_bcHTFB_expression	SST	Reference	male	0.589207
male_C57_Naive_0_rep4_SST_bcERBQ_expression	SST	Pain	male	0.0381229
male_C57_Naive_0_rep4_SST_bcBAMD.1_expression	SST	Reference	male	0.678834
male_C57_Naive_0_rep4_SST_bcAEXT_expression	SST	Reference	male	0.484562
male_C57_Naive_0_rep4_SST_bcHVEJ_expression	SST	Pain	male	0.292577
male_C57_Naive_0_rep4_SST_bcCULC.1_expression	SST	Reference	male	1.41395
male_C57_Naive_0_rep4_SST_bcFJSK_expression	SST	Reference	male	0.138815
male_C57_Naive_0_rep4_SST_bcBJBV_expression	SST	Pain	male	0.713889
male_C57_Naive_0_rep4_SST_bcCTBP_expression	SST	Reference	male	-0.263041
male_C57_Naive_0_rep4_SST_bcGBOA_expression	SST	Pain	male	0.170823
male_C57_Naive_0_rep4_SST_bcGBOA.1_expression	SST	Pain	male	0.284404
male_C57_Naive_0_rep4_SST_bcBGQG_expression	SST	Reference	male	-0.321641
male_C57_Naive_0_rep4_SST_bcDCBC_expression	SST	Pain	male	0.317598
male_C57_Naive_0_rep4_SST_bcICJB_expression	SST	Reference	male	0.139369
male_C57_Naive_0_rep4_SST_bcIDXH_expression	SST	Pain	male	0.0373981
male_C57_Naive_0_rep4_SST_bcDHXF_expression	SST	Pain	male	0.883774
male_C57_ScNT_6_rep1_SST_bcCUYI_expression	SST	Pain	male	0.156299
male_C57_ScNT_6_rep1_SST_bcAPTN_expression	SST	Pain	male	0.154892
male_C57_ScNT_6_rep1_SST_bcCFWT_expression	SST	Pain	male	0.395234
male_C57_ScNT_6_rep1_SST_bcDXLL_expression	SST	Pain	male	0.405258
male_C57_ScNT_6_rep1_SST_bcEREJ_expression	SST	Pain	male	0.050884
male_C57_ScNT_6_rep1_SST_bcBCEA_expression	SST	Pain	male	0.295844
male_C57_ScNT_6_rep1_SST_bcDJIH_expression	SST	Pain	male	0.483375
male_C57_ScNT_6_rep1_SST_bcFBSE_expression	SST	Pain	male	0.31997
male_C57_ScNT_6_rep1_SST_bcANAE_expression	SST	Pain	male	0.163564
male_C57_ScNT_6_rep1_SST_bcDJTR_expression	SST	Pain	male	0.499631
male_C57_ScNT_6_rep1_SST_bcIIQD_expression	SST	Pain	male	0.302812
male_C57_ScNT_6_rep1_SST_bcGGLB_expression	SST	Pain	male	0.561782
male_C57_ScNT_12_rep1_SST_bcDZXB_expression	SST	Pain	male	0.389636
male_C57_ScNT_12_rep1_SST_bcAFFW_expression	SST	Pain	male	0.481795
male_C57_ScNT_12_rep1_SST_bcFESI_expression	SST	Pain	male	0.198113
male_C57_ScNT_12_rep1_SST_bcFXDS_expression	SST	Pain	male	0.405391
male_C57_ScNT_12_rep1_SST_bcHBPY_expression	SST	Pain	male	0.662299
male_C57_ScNT_12_rep1_SST_bcEVFY.1_expression	SST	Pain	male	0.49684
male_C57_ScNT_12_rep2_SST_bcBIIX_expression	SST	Pain	male	0.228625
male_C57_ScNT_12_rep2_SST_bcGXJB_expression	SST	Pain	male	0.666752
male_C57_ScNT_12_rep2_SST_bcGKWL_expression	SST	Pain	male	1.102
male_C57_ScNT_12_rep2_SST_bcHQHT_expression	SST	Pain	male	0.450306
male_C57_ScNT_12_rep2_SST_bcEWZD_expression	SST	Pain	male	0.114532
male_C57_ScNT_12_rep2_SST_bcDRCV_expression	SST	Pain	male	0.460602
male_C57_ScNT_12_rep2_SST_bcEMCY_expression	SST	Pain	male	0.156378
male_C57_ScNT_12_rep2_SST_bcCZYM_expression	SST	Pain	male	0.421023
male_C57_ScNT_12_rep2_SST_bcCWYA_expression	SST	Pain	male	0.5998
male_C57_ScNT_12_rep2_SST_bcDUNU_expression	SST	Pain	male	0.272673
male_C57_ScNT_12_rep2_SST_bcGMYP_expression	SST	Pain	male	0.105899
male_C57_ScNT_12_rep2_SST_bcGVUB_expression	SST	Pain	male	0.21614
male_C57_ScNT_12_rep2_SST_bcGQFF_expression	SST	Pain	male	0.472956
male_C57_ScNT_12_rep2_SST_bcHTWS_expression	SST	Pain	male	0.386664
male_C57_ScNT_12_rep2_SST_bcABSU_expression	SST	Pain	male	0.322558
male_C57_ScNT_12_rep2_SST_bcAVYD_expression	SST	Pain	male	0.252845
male_C57_ScNT_12_rep2_SST_bcDDKS_expression	SST	Pain	male	0.128912
male_C57_ScNT_12_rep2_SST_bcEHAT_expression	SST	Pain	male	0.417872
male_C57_ScNT_12_rep2_SST_bcAPFX_expression	SST	Pain	male	0.00481908
male_C57_ScNT_12_rep2_SST_bcFEKE_expression	SST	Pain	male	0.359624
male_C57_ScNT_12_rep2_SST_bcGJRR_expression	SST	Pain	male	0.0568535
male_C57_ScNT_12_rep2_SST_bcGXGI_expression	SST	Pain	male	0.652829
male_C57_ScNT_12_rep2_SST_bcAEIE_expression	SST	Pain	male	0.0991417
male_C57_ScNT_12_rep2_SST_bcCHHQ_expression	SST	Pain	male	0.345849
male_C57_ScNT_12_rep2_SST_bcCOPK_expression	SST	Pain	male	0.541762
male_C57_ScNT_12_rep2_SST_bcGMPO_expression	SST	Pain	male	0.244603
male_C57_ScNT_12_rep2_SST_bcHWPL_expression	SST	Pain	male	0.343903
male_C57_ScNT_12_rep2_SST_bcAECP_expression	SST	Pain	male	0.151501
male_C57_ScNT_12_rep2_SST_bcCXMV_expression	SST	Pain	male	0.477528
male_C57_ScNT_12_rep2_SST_bcDKAU_expression	SST	Pain	male	0.215046
male_C57_ScNT_24_rep1_SST_bcDORO_expression	SST	Pain	male	0.350625
male_C57_ScNT_24_rep1_SST_bcBPZK_expression	SST	Pain	male	1.33604
male_C57_ScNT_24_rep1_SST_bcDKPG_expression	SST	Pain	male	0.609417
male_C57_ScNT_24_rep1_SST_bcCRGZ_expression	SST	Pain	male	1.21096
male_C57_ScNT_24_rep1_SST_bcEJDH_expression	SST	Pain	male	0.427438
male_C57_ScNT_24_rep1_SST_bcATLJ_expression	SST	Pain	male	0.16479
male_C57_ScNT_24_rep1_SST_bcHJVN_expression	SST	Pain	male	0.281889
male_C57_ScNT_24_rep1_SST_bcGLOC_expression	SST	Pain	male	0.407681
male_C57_ScNT_72_rep1_SST_bcEXJW_expression	SST	Pain	male	0.276787
male_C57_ScNT_72_rep1_SST_bcGDRQ_expression	SST	Pain	male	0.638575
male_C57_ScNT_72_rep1_SST_bcHNWA_expression	SST	Pain	male	0.468387
male_C57_ScNT_72_rep1_SST_bcDCLK_expression	SST	Pain	male	0.49308
male_C57_ScNT_72_rep1_SST_bcDUTQ_expression	SST	Pain	male	0.350286
male_C57_ScNT_72_rep1_SST_bcIJAH_expression	SST	Pain	male	0.713478
male_C57_ScNT_72_rep1_SST_bcGKUU_expression	SST	Pain	male	0.995977
male_C57_ScNT_72_rep2_SST_bcICUJ_expression	SST	Pain	male	0.57711
male_C57_ScNT_72_rep2_SST_bcDTQC_expression	SST	Pain	male	1.07939
male_C57_ScNT_72_rep2_SST_bcBOAM_expression	SST	Pain	male	0.200079
male_C57_ScNT_72_rep2_SST_bcHLCC_expression	SST	Pain	male	0.456916
male_C57_ScNT_72_rep2_SST_bcHCNK_expression	SST	Pain	male	0.398262
male_C57_ScNT_72_rep2_SST_bcGMRP_expression	SST	Pain	male	0.707164
male_C57_ScNT_72_rep2_SST_bcHLPS_expression	SST	Pain	male	0.598679
male_C57_ScNT_72_rep2_SST_bcGWND_expression	SST	Pain	male	0.63686
male_C57_ScNT_72_rep2_SST_bcHHCM_expression	SST	Pain	male	0.226459
male_C57_ScNT_72_rep2_SST_bcCJSG_expression	SST	Pain	male	0.986699
male_C57_ScNT_72_rep2_SST_bcACGN_expression	SST	Pain	male	0.195513
male_C57_ScNT_72_rep2_SST_bcETFC_expression	SST	Pain	male	0.551668
male_C57_ScNT_72_rep2_SST_bcFEKN_expression	SST	Pain	male	0.369509
male_C57_ScNT_72_rep2_SST_bcDTQC.1_expression	SST	Pain	male	1.68817
male_C57_ScNT_72_rep2_SST_bcEGAR_expression	SST	Pain	male	0.421162
male_C57_ScNT_168_rep1_SST_bcGPDF_expression	SST	Pain	male	0.691107
male_C57_ScNT_168_rep1_SST_bcFMVI_expression	SST	Pain	male	0.514902
male_C57_ScNT_168_rep1_SST_bcIDND_expression	SST	Pain	male	0.567227
male_C57_ScNT_168_rep1_SST_bcCRCT_expression	SST	Pain	male	0.544356
male_C57_ScNT_168_rep1_SST_bcDACM_expression	SST	Pain	male	0.568229
male_C57_ScNT_168_rep1_SST_bcDUVK_expression	SST	Pain	male	0.781283
male_C57_ScNT_168_rep1_SST_bcEXJO_expression	SST	Pain	male	1.16265
male_C57_ScNT_168_rep1_SST_bcEENM_expression	SST	Pain	male	2.05191
male_C57_ScNT_168_rep1_SST_bcEBIN_expression	SST	Pain	male	1.18258
male_C57_ScNT_168_rep1_SST_bcCMIE_expression	SST	Pain	male	0.738297
male_C57_ScNT_168_rep1_SST_bcEZEC_expression	SST	Pain	male	0.620064
male_C57_ScNT_168_rep1_SST_bcDIMJ_expression	SST	Pain	male	0.513343
male_C57_ScNT_168_rep1_SST_bcFTGJ_expression	SST	Pain	male	0.838757
male_C57_ScNT_168_rep1_SST_bcEZQW_expression	SST	Pain	male	0.670104
male_C57_ScNT_168_rep1_SST_bcGYZU_expression	SST	Pain	male	0.950605
male_C57_ScNT_168_rep1_SST_bcAWLJ_expression	SST	Pain	male	0.595416
male_C57_ScNT_168_rep1_SST_bcGUMA_expression	SST	Pain	male	0.479973
male_C57_ScNT_168_rep1_SST_bcHXTS_expression	SST	Pain	male	0.593667
male_C57_ScNT_168_rep1_SST_bcEBIN.1_expression	SST	Pain	male	1.39282
male_C57_ScNT_168_rep1_SST_bcFXCU_expression	SST	Pain	male	2.06495
male_C57_ScNT_168_rep1_SST_bcHWSD_expression	SST	Pain	male	0.631817
male_C57_ScNT_168_rep1_SST_bcDYGI_expression	SST	Pain	male	0.570547
male_C57_ScNT_168_rep1_SST_bcIIBC_expression	SST	Pain	male	0.530825
male_C57_ScNT_168_rep1_SST_bcGEMN_expression	SST	Pain	male	0.301131
male_C57_ScNT_168_rep1_SST_bcFCJX_expression	SST	Pain	male	0.836238
male_C57_ScNT_168_rep1_SST_bcEVEL_expression	SST	Pain	male	1.73787
male_C57_ScNT_168_rep1_SST_bcCVQQ_expression	SST	Pain	male	0.235326
male_C57_ScNT_168_rep2_SST_bcGIMN_expression	SST	Pain	male	1.95306
male_C57_ScNT_168_rep2_SST_bcCEGH_expression	SST	Pain	male	1.13968
male_C57_Crush_6_rep1_SST_bcCEAX_expression	SST	Pain	male	0.118226
male_C57_Crush_6_rep1_SST_bcGBSK_expression	SST	Pain	male	0.122247
male_C57_Crush_6_rep1_SST_bcGOLY_expression	SST	Pain	male	0.121541
male_C57_Crush_6_rep1_SST_bcGDFV_expression	SST	Pain	male	0.0554214
male_C57_Crush_6_rep1_SST_bcGTGQ_expression	SST	Pain	male	0.642131
male_C57_Crush_6_rep1_SST_bcCELE_expression	SST	Pain	male	0.0625254
male_C57_Crush_6_rep1_SST_bcGSOM_expression	SST	Pain	male	0.083603
male_C57_Crush_6_rep1_SST_bcGNTX_expression	SST	Pain	male	0.506884
male_C57_Crush_6_rep1_SST_bcGZGP_expression	SST	Pain	male	0.184192
male_C57_Crush_6_rep1_SST_bcEVFH_expression	SST	Pain	male	0.598027
male_C57_Crush_6_rep1_SST_bcHFUQ_expression	SST	Pain	male	0.130521
male_C57_Crush_6_rep1_SST_bcCRHV_expression	SST	Pain	male	0.217197
male_C57_Crush_6_rep1_SST_bcGJQI_expression	SST	Pain	male	0.33702
male_C57_Crush_6_rep1_SST_bcEWLU_expression	SST	Pain	male	-0.0239013
male_C57_Crush_6_rep2_SST_bcHJUK_expression	SST	Pain	male	-0.0341732
male_C57_Crush_6_rep2_SST_bcHRUY_expression	SST	Pain	male	0.283885
male_C57_Crush_6_rep2_SST_bcCXVW_expression	SST	Pain	male	0.0793656
male_C57_Crush_6_rep2_SST_bcBHZR_expression	SST	Pain	male	0.22245
male_C57_Crush_6_rep2_SST_bcBTPW_expression	SST	Pain	male	0.0582958
male_C57_Crush_6_rep2_SST_bcIDWB_expression	SST	Pain	male	0.112448
male_C57_Crush_6_rep2_SST_bcACTU_expression	SST	Pain	male	0.0555233
male_C57_Crush_6_rep2_SST_bcHIIH_expression	SST	Pain	male	0.071378
male_C57_Crush_6_rep2_SST_bcADOP_expression	SST	Pain	male	0.128224
male_C57_Crush_6_rep2_SST_bcHCHX_expression	SST	Pain	male	-0.0086167
male_C57_Crush_6_rep2_SST_bcGPQG_expression	SST	Pain	male	0.224025
male_C57_Crush_6_rep2_SST_bcFHCC_expression	SST	Pain	male	0.18999
male_C57_Crush_6_rep2_SST_bcAZVG_expression	SST	Pain	male	-0.142929
male_C57_Crush_6_rep2_SST_bcHEOI_expression	SST	Pain	male	0.509944
male_C57_Crush_6_rep2_SST_bcHYFV_expression	SST	Pain	male	0.214561
male_C57_Crush_6_rep2_SST_bcHQQJ_expression	SST	Pain	male	0.483327
male_C57_Crush_24_rep1_SST_bcHQTD_expression	SST	Pain	male	0.246217
male_C57_Crush_24_rep1_SST_bcBRIH_expression	SST	Pain	male	0.176901
male_C57_Crush_24_rep1_SST_bcHZOA_expression	SST	Pain	male	0.113867
male_C57_Crush_24_rep1_SST_bcIBBY_expression	SST	Pain	male	0.0538769
male_C57_Crush_24_rep1_SST_bcARAP_expression	SST	Pain	male	0.129699
male_C57_Crush_24_rep1_SST_bcASNG_expression	SST	Pain	male	0.421133
male_C57_Crush_24_rep1_SST_bcAENH_expression	SST	Pain	male	1.1082
male_C57_Crush_24_rep1_SST_bcEACC_expression	SST	Pain	male	0.364843
male_C57_Crush_24_rep1_SST_bcCGPY_expression	SST	Pain	male	0.217907
male_C57_Crush_24_rep1_SST_bcDSHO_expression	SST	Pain	male	0.389141
male_C57_Crush_24_rep1_SST_bcEAVV_expression	SST	Pain	male	0.0682294
male_C57_Crush_24_rep1_SST_bcBIDU_expression	SST	Pain	male	0.433498
male_C57_Crush_24_rep1_SST_bcHHHF_expression	SST	Pain	male	0.092571
male_C57_Crush_24_rep1_SST_bcBQFX_expression	SST	Pain	male	0.884161
male_C57_Crush_24_rep1_SST_bcGZQP_expression	SST	Pain	male	0.20367
male_C57_Crush_24_rep1_SST_bcEQFV_expression	SST	Pain	male	0.268059
male_C57_Crush_24_rep1_SST_bcIIYF_expression	SST	Pain	male	0.66748
male_C57_Crush_24_rep1_SST_bcAIIT_expression	SST	Pain	male	0.195314
male_C57_Crush_24_rep1_SST_bcEMFD_expression	SST	Pain	male	0.232673
male_C57_Crush_24_rep1_SST_bcCFZB_expression	SST	Pain	male	-0.0447219
male_C57_Crush_24_rep1_SST_bcCUSI_expression	SST	Pain	male	0.176076
male_C57_Crush_24_rep1_SST_bcDSNY_expression	SST	Pain	male	0.0864402
male_C57_Crush_24_rep1_SST_bcHTQJ_expression	SST	Pain	male	0.309477
male_C57_Crush_24_rep1_SST_bcDFBG_expression	SST	Pain	male	0.421238
male_C57_Crush_24_rep1_SST_bcAKMI_expression	SST	Pain	male	0.134548
male_C57_Crush_24_rep1_SST_bcDPGF_expression	SST	Pain	male	0.537631
male_C57_Crush_24_rep1_SST_bcAYAF_expression	SST	Pain	male	0.215778
male_C57_Crush_24_rep1_SST_bcIFML_expression	SST	Pain	male	0.414313
male_C57_Crush_24_rep2_SST_bcCYSB_expression	SST	Pain	male	0.313845
male_C57_Crush_24_rep2_SST_bcFNBV_expression	SST	Pain	male	0.169306
male_C57_Crush_24_rep2_SST_bcBTNF_expression	SST	Pain	male	0.23874
male_C57_Crush_24_rep2_SST_bcBABV_expression	SST	Pain	male	0.344254
male_C57_Crush_24_rep2_SST_bcETLW_expression	SST	Pain	male	0.0745948
male_C57_Crush_24_rep2_SST_bcAYBQ_expression	SST	Pain	male	0.473168
male_C57_Crush_24_rep2_SST_bcGAEX_expression	SST	Pain	male	0.321344
male_C57_Crush_24_rep2_SST_bcHANV_expression	SST	Pain	male	0.866912
male_C57_Crush_24_rep2_SST_bcCTOT_expression	SST	Pain	male	0.190221
male_C57_Crush_24_rep2_SST_bcHNUL_expression	SST	Pain	male	0.197286
male_C57_Crush_24_rep2_SST_bcCWYX_expression	SST	Pain	male	0.447416
male_C57_Crush_24_rep2_SST_bcGJWV_expression	SST	Pain	male	0.324982
male_C57_Crush_24_rep2_SST_bcEXUS_expression	SST	Pain	male	0.310985
male_C57_Crush_24_rep2_SST_bcETCW_expression	SST	Pain	male	0.207388
male_C57_Crush_24_rep2_SST_bcFRVB_expression	SST	Pain	male	0.198469
male_C57_Crush_24_rep2_SST_bcEXPB_expression	SST	Pain	male	-0.0342849
male_C57_Crush_24_rep2_SST_bcAQSC_expression	SST	Pain	male	0.413983
male_C57_Crush_24_rep2_SST_bcBZLV_expression	SST	Pain	male	0.152773
male_C57_Crush_24_rep2_SST_bcBXJU_expression	SST	Pain	male	-0.02988
male_C57_Crush_24_rep2_SST_bcDMWQ_expression	SST	Pain	male	0.245229
male_C57_Crush_24_rep2_SST_bcCNKW_expression	SST	Pain	male	0.249721
male_C57_Crush_24_rep2_SST_bcCOIT_expression	SST	Pain	male	0.220255
male_C57_Crush_24_rep2_SST_bcBVMG_expression	SST	Pain	male	0.0101419
male_C57_Crush_24_rep2_SST_bcDQZN_expression	SST	Pain	male	0.350369
male_C57_Crush_24_rep2_SST_bcIDMI_expression	SST	Pain	male	0.335829
male_C57_Crush_24_rep2_SST_bcHDXK_expression	SST	Pain	male	0.157809
male_C57_Crush_24_rep2_SST_bcHKEN_expression	SST	Pain	male	0.229194
male_C57_Crush_24_rep2_SST_bcBWOZ_expression	SST	Pain	male	0.264986
male_C57_Crush_24_rep2_SST_bcCGFX_expression	SST	Pain	male	0.165142
male_C57_Crush_24_rep2_SST_bcHWDS_expression	SST	Pain	male	0.209515
male_C57_Crush_24_rep2_SST_bcAUGK_expression	SST	Pain	male	0.223781
male_C57_Crush_24_rep2_SST_bcEIAL_expression	SST	Pain	male	0.385276
male_C57_Crush_24_rep2_SST_bcAFCS_expression	SST	Pain	male	0.217994
male_C57_Crush_24_rep2_SST_bcAJWA_expression	SST	Pain	male	0.206463
male_C57_Crush_24_rep2_SST_bcGPSQ_expression	SST	Pain	male	0.197614
male_C57_Crush_24_rep2_SST_bcBCEL_expression	SST	Pain	male	-0.0180544
male_C57_Crush_24_rep2_SST_bcGUQJ_expression	SST	Pain	male	0.0851983
female_C57_Naive_0_rep1_SST_bcDWUW_expression	SST	Pain	female	0.836856
female_C57_Naive_0_rep1_SST_bcHROH_expression	SST	Reference	female	0.486799
female_C57_Naive_0_rep1_SST_bcBYKA_expression	SST	Reference	female	0.940588
female_C57_Naive_0_rep1_SST_bcDKLU_expression	SST	Reference	female	-0.109911
female_C57_Naive_0_rep1_SST_bcEXSQ_expression	SST	Reference	female	0.543834
female_C57_Naive_0_rep1_SST_bcGFCN_expression	SST	Reference	female	1.0263
female_C57_Naive_0_rep1_SST_bcEDHH_expression	SST	Reference	female	-0.226737
female_C57_Naive_0_rep1_SST_bcGDAF_expression	SST	Reference	female	-0.151463
female_C57_Naive_0_rep1_SST_bcCVOX_expression	SST	Reference	female	0.11594
female_C57_Naive_0_rep1_SST_bcDKZK_expression	SST	Pain	female	1.4999
female_C57_Naive_0_rep1_SST_bcEVSY_expression	SST	Reference	female	-0.26403
female_C57_Naive_0_rep1_SST_bcBAWS_expression	SST	Reference	female	-0.00820458
female_C57_Naive_0_rep1_SST_bcETJC_expression	SST	Reference	female	0.772695
female_C57_Naive_0_rep1_SST_bcEUQS_expression	SST	Reference	female	0.654495
female_C57_Naive_0_rep1_SST_bcCDYO_expression	SST	Reference	female	0.0727784
female_C57_Naive_0_rep1_SST_bcADPW_expression	SST	Reference	female	0.699285
female_C57_Naive_0_rep1_SST_bcGEDY_expression	SST	Pain	female	2.11703
female_C57_Naive_0_rep1_SST_bcGUTD_expression	SST	Reference	female	0.673699
female_C57_Naive_0_rep1_SST_bcHENG_expression	SST	Reference	female	0.152001
female_C57_Naive_0_rep1_SST_bcADPW.1_expression	SST	Reference	female	0.999828
female_C57_Naive_0_rep1_SST_bcGVIN_expression	SST	Reference	female	-0.206968
female_C57_Naive_0_rep1_SST_bcBHSG_expression	SST	Pain	female	1.4594
female_C57_Naive_0_rep1_SST_bcHAQW_expression	SST	Reference	female	1.07061
female_C57_Naive_0_rep1_SST_bcHEET_expression	SST	Pain	female	0.50732
female_C57_Naive_0_rep1_SST_bcFFPO_expression	SST	Reference	female	-0.00457476
female_C57_Naive_0_rep1_SST_bcCVOX.1_expression	SST	Reference	female	0.0349015
female_C57_Naive_0_rep1_SST_bcFZAS_expression	SST	Reference	female	1.65842
female_C57_Naive_0_rep1_SST_bcBHID_expression	SST	Reference	female	-0.0890292
female_C57_Naive_0_rep1_SST_bcCDYO.1_expression	SST	Reference	female	-0.0782998
female_C57_Naive_0_rep1_SST_bcFJIU_expression	SST	Pain	female	0.792041
female_C57_Naive_0_rep1_SST_bcBCXY_expression	SST	Reference	female	-0.0121921
female_C57_Naive_0_rep1_SST_bcAQEG_expression	SST	Reference	female	-0.160135
female_C57_Naive_0_rep2_SST_bcBLCK_expression	SST	Reference	female	0.577676
female_C57_Naive_0_rep2_SST_bcEGJR_expression	SST	Pain	female	0.863653
female_C57_Naive_0_rep2_SST_bcCQIU_expression	SST	Reference	female	0.434158
female_C57_Naive_0_rep2_SST_bcCXKW_expression	SST	Reference	female	0.818119
female_C57_Naive_0_rep2_SST_bcBHHJ_expression	SST	Pain	female	0.742909
female_C57_Naive_0_rep2_SST_bcCKWI_expression	SST	Pain	female	0.59287
female_C57_Naive_0_rep2_SST_bcAVZC_expression	SST	Reference	female	0.00018103
female_C57_Naive_0_rep2_SST_bcBNAV_expression	SST	Pain	female	1.19098
female_C57_Naive_0_rep2_SST_bcFWVK_expression	SST	Reference	female	0.407419
female_C57_Naive_0_rep2_SST_bcFYVS_expression	SST	Pain	female	1.62153
female_C57_Naive_0_rep2_SST_bcEZMT_expression	SST	Reference	female	0.397486
female_C57_Naive_0_rep2_SST_bcIBVU_expression	SST	Reference	female	0.558759
female_C57_Naive_0_rep2_SST_bcBIVW_expression	SST	Pain	female	1.57625
female_C57_Naive_0_rep2_SST_bcCYNZ_expression	SST	Reference	female	0.342923
female_C57_Naive_0_rep2_SST_bcFTDM_expression	SST	Reference	female	0.292933
female_C57_Naive_0_rep2_SST_bcCKBB_expression	SST	Reference	female	0.818114
female_C57_Naive_0_rep2_SST_bcIIHE_expression	SST	Reference	female	0.353686
female_C57_Naive_0_rep2_SST_bcDZDO_expression	SST	Reference	female	0.975683
female_C57_Naive_0_rep2_SST_bcBGPS_expression	SST	Reference	female	0.0702528
female_C57_Naive_0_rep2_SST_bcBYME_expression	SST	Reference	female	0.536991
female_C57_Naive_0_rep2_SST_bcFJAZ_expression	SST	Reference	female	0.706077
female_C57_Naive_0_rep2_SST_bcAMAV_expression	SST	Reference	female	0.33012
female_C57_Naive_0_rep2_SST_bcCAGO_expression	SST	Pain	female	0.614583
female_C57_Naive_0_rep2_SST_bcFWVK.1_expression	SST	Reference	female	0.488191
female_C57_Naive_0_rep2_SST_bcBQJE_expression	SST	Reference	female	1.28548
female_C57_Naive_0_rep2_SST_bcEOJK_expression	SST	Reference	female	1.39296
female_C57_Naive_0_rep2_SST_bcEJKO_expression	SST	Reference	female	0.901425
female_C57_Naive_0_rep2_SST_bcFPES_expression	SST	Reference	female	1.34277
female_C57_Naive_0_rep2_SST_bcIGXN_expression	SST	Pain	female	0.708753
female_C57_Crush_168_rep1_SST_bcIBNY_expression	SST	Pain	female	0.604529
female_C57_Crush_168_rep1_SST_bcBJRV_expression	SST	Pain	female	1.29933
female_C57_Crush_168_rep1_SST_bcFUWL_expression	SST	Pain	female	1.65148
female_C57_Crush_168_rep1_SST_bcEPDS_expression	SST	Pain	female	1.55197
female_C57_Crush_168_rep1_SST_bcHYET_expression	SST	Pain	female	1.11418
female_C57_Crush_168_rep1_SST_bcHSWT_expression	SST	Pain	female	1.27321
female_C57_Crush_168_rep1_SST_bcDKBK_expression	SST	Pain	female	0.513149
female_C57_Crush_168_rep1_SST_bcCQDQ_expression	SST	Pain	female	0.464906
female_C57_Crush_168_rep1_SST_bcAMTX_expression	SST	Pain	female	1.0549
female_C57_Crush_168_rep1_SST_bcEPDS.1_expression	SST	Pain	female	1.66644
female_C57_Crush_168_rep2_SST_bcHVBU_expression	SST	Pain	female	1.082
female_C57_Crush_168_rep2_SST_bcHYTU_expression	SST	Pain	female	0.300908
female_C57_Crush_168_rep2_SST_bcBHHV_expression	SST	Pain	female	0.822507
female_C57_Crush_168_rep2_SST_bcCXIR_expression	SST	Pain	female	1.0463
female_C57_Crush_168_rep2_SST_bcFIYO_expression	SST	Pain	female	1.29309
female_C57_Crush_168_rep2_SST_bcHYGH_expression	SST	Pain	female	0.775292
female_C57_Crush_168_rep2_SST_bcHVBU.1_expression	SST	Pain	female	1.57411
female_C57_Crush_168_rep2_SST_bcECCJ_expression	SST	Pain	female	0.587487
female_C57_Crush_168_rep2_SST_bcARYB_expression	SST	Pain	female	0.925546
female_C57_Crush_168_rep2_SST_bcDJWP_expression	SST	Pain	female	1.46071
male_C57_SpNT_6_rep1_SST_bcGRFN_expression	SST	Pain	male	0.310953
male_C57_SpNT_6_rep2_SST_bcGSDY_expression	SST	Pain	male	0.1004
male_C57_SpNT_6_rep2_SST_bcEWAI_expression	SST	Pain	male	0.574182
male_C57_SpNT_6_rep2_SST_bcIAHY_expression	SST	Pain	male	0.789296
male_C57_SpNT_12_rep1_SST_bcCSFL_expression	SST	Pain	male	0.294718
male_C57_SpNT_12_rep1_SST_bcGJEN_expression	SST	Pain	male	0.391272
male_C57_SpNT_12_rep1_SST_bcGREK_expression	SST	Pain	male	0.799994
male_C57_SpNT_12_rep1_SST_bcAZPI_expression	SST	Pain	male	0.233707
male_C57_SpNT_12_rep2_SST_bcAUFV_expression	SST	Pain	male	0.255078
male_C57_SpNT_12_rep2_SST_bcCUSS_expression	SST	Pain	male	0.468605
male_C57_SpNT_12_rep2_SST_bcHTCS_expression	SST	Pain	male	0.322226
male_C57_SpNT_12_rep2_SST_bcCHXW_expression	SST	Pain	male	0.571927
male_C57_SpNT_12_rep2_SST_bcADJJ_expression	SST	Pain	male	0.0752107
male_C57_SpNT_12_rep2_SST_bcHGHK_expression	SST	Pain	male	0.647052
male_C57_SpNT_12_rep2_SST_bcDUKI_expression	SST	Pain	male	0.25126
male_C57_SpNT_12_rep2_SST_bcBOSD_expression	SST	Pain	male	0.127503
male_C57_SpNT_12_rep2_SST_bcHOEB_expression	SST	Pain	male	0.255766
male_C57_SpNT_24_rep1_SST_bcGXMG_expression	SST	Pain	male	0.526148
male_C57_SpNT_24_rep1_SST_bcHDXK_expression	SST	Pain	male	0.59529
male_C57_SpNT_24_rep1_SST_bcHNSC_expression	SST	Pain	male	0.901834
male_C57_SpNT_24_rep1_SST_bcCTTT_expression	SST	Pain	male	0.424901
male_C57_SpNT_24_rep1_SST_bcGKZX_expression	SST	Pain	male	0.224718
male_C57_SpNT_24_rep1_SST_bcEOYF_expression	SST	Pain	male	0.0870423
male_C57_SpNT_24_rep1_SST_bcEBWB_expression	SST	Pain	male	0.376582
male_C57_SpNT_24_rep1_SST_bcDHQS_expression	SST	Pain	male	0.737773
male_C57_SpNT_24_rep1_SST_bcDCLS_expression	SST	Pain	male	0.0375395
male_C57_SpNT_24_rep1_SST_bcBYYB_expression	SST	Pain	male	0.412326
male_C57_SpNT_24_rep1_SST_bcENZK_expression	SST	Pain	male	0.47949
male_C57_SpNT_24_rep1_SST_bcDFVB_expression	SST	Pain	male	0.441457
male_C57_SpNT_24_rep1_SST_bcBFUQ_expression	SST	Pain	male	0.44126
male_C57_SpNT_24_rep1_SST_bcENZK.1_expression	SST	Pain	male	1.17906
male_C57_SpNT_24_rep1_SST_bcHRKL_expression	SST	Pain	male	0.402817
male_C57_SpNT_24_rep1_SST_bcASRI_expression	SST	Pain	male	0.361108
male_C57_SpNT_24_rep1_SST_bcHTFQ_expression	SST	Pain	male	0.603369
male_C57_SpNT_24_rep1_SST_bcCYYB_expression	SST	Pain	male	0.565077
male_C57_SpNT_24_rep1_SST_bcESRK_expression	SST	Pain	male	0.487952
male_C57_SpNT_24_rep2_SST_bcGCYQ_expression	SST	Pain	male	0.867465
male_C57_SpNT_24_rep2_SST_bcEEUT_expression	SST	Pain	male	0.223053
male_C57_SpNT_24_rep2_SST_bcAJAB_expression	SST	Pain	male	0.324083
male_C57_SpNT_24_rep2_SST_bcECWE_expression	SST	Pain	male	0.673806
male_C57_SpNT_24_rep2_SST_bcDKLV_expression	SST	Pain	male	0.773024
male_C57_SpNT_24_rep2_SST_bcCOBI_expression	SST	Pain	male	0.160788
male_C57_SpNT_24_rep2_SST_bcENIX_expression	SST	Pain	male	0.822269
male_C57_SpNT_24_rep2_SST_bcAVUG_expression	SST	Pain	male	0.712
male_C57_SpNT_24_rep2_SST_bcGKEC_expression	SST	Pain	male	0.503754
male_C57_SpNT_24_rep2_SST_bcEHVA_expression	SST	Pain	male	0.760921
male_C57_SpNT_24_rep2_SST_bcCVVA_expression	SST	Pain	male	2.0488
male_C57_SpNT_24_rep2_SST_bcCRFN_expression	SST	Pain	male	0.581063
male_C57_SpNT_24_rep2_SST_bcAGJQ_expression	SST	Pain	male	0.224386
male_Mrgprd-cre_Crush_168_rep1_SST_bcDFVF_expression	SST	Pain	male	0.0953833
male_Mrgprd-cre_Crush_168_rep1_SST_bcBDQM_expression	SST	Pain	male	0.353321
male_Mrgprd-cre_Crush_168_rep1_SST_bcDVEZ_expression	SST	Pain	male	0.20226
male_Mrgprd-cre_Crush_168_rep1_SST_bcCLYT_expression	SST	Pain	male	0.425791
male_Mrgprd-cre_Crush_168_rep1_SST_bcBSCC_expression	SST	Pain	male	0.406026
male_Mrgprd-cre_Crush_168_rep1_SST_bcEQOV_expression	SST	Pain	male	1.07028
male_Mrgprd-cre_Crush_168_rep1_SST_bcAFHC_expression	SST	Pain	male	0.515134
male_Mrgprd-cre_Crush_168_rep1_SST_bcEETS_expression	SST	Pain	male	0.446186
male_Mrgprd-cre_Crush_168_rep1_SST_bcGTNG_expression	SST	Pain	male	1.01038
male_Mrgprd-cre_Crush_168_rep1_SST_bcGXZM_expression	SST	Pain	male	0.780589
male_Mrgprd-cre_Crush_168_rep1_SST_bcELUQ_expression	SST	Pain	male	0.39664
male_Mrgprd-cre_Crush_168_rep1_SST_bcEMKX_expression	SST	Pain	male	0.326029
male_Mrgprd-cre_Crush_168_rep1_SST_bcCBIG_expression	SST	Pain	male	0.459866
male_Mrgprd-cre_Crush_168_rep1_SST_bcEQOV.1_expression	SST	Pain	male	0.448408
male_Mrgprd-cre_Crush_168_rep1_SST_bcDFZU_expression	SST	Pain	male	0.687525
male_Mrgprd-cre_Crush_168_rep1_SST_bcAHYP_expression	SST	Pain	male	0.687852
male_Mrgprd-cre_Crush_168_rep1_SST_bcIIHM_expression	SST	Pain	male	0.336575
male_Mrgprd-cre_Crush_168_rep1_SST_bcDMMT_expression	SST	Pain	male	0.623371
male_Mrgprd-cre_Crush_168_rep1_SST_bcERHJ_expression	SST	Pain	male	0.437528
male_Mrgprd-cre_Crush_168_rep1_SST_bcFUXU_expression	SST	Pain	male	0.371303
male_Mrgprd-cre_Crush_168_rep1_SST_bcAQMQ_expression	SST	Pain	male	0.249002
male_Mrgprd-cre_Crush_168_rep1_SST_bcCDHZ_expression	SST	Pain	male	0.15808
male_Mrgprd-cre_Crush_168_rep1_SST_bcGPYR_expression	SST	Pain	male	0.697733
male_Mrgprd-cre_Crush_168_rep1_SST_bcHMRO_expression	SST	Pain	male	0.512291
male_Mrgprd-cre_Crush_168_rep1_SST_bcHDOX_expression	SST	Pain	male	0.468844
male_Mrgprd-cre_Crush_168_rep1_SST_bcBLGT_expression	SST	Pain	male	0.793457
male_Mrgprd-cre_Crush_168_rep1_SST_bcHXGK_expression	SST	Pain	male	0.319864
male_Mrgprd-cre_Crush_168_rep1_SST_bcCNVW_expression	SST	Pain	male	0.36606
male_Mrgprd-cre_Crush_168_rep1_SST_bcELIC_expression	SST	Pain	male	0.706992
male_Mrgprd-cre_Crush_168_rep1_SST_bcEDMG_expression	SST	Pain	male	0.746317
male_Mrgprd-cre_Crush_168_rep1_SST_bcGVYI_expression	SST	Pain	male	0.697659
male_Mrgprd-cre_Crush_168_rep1_SST_bcHCXY_expression	SST	Pain	male	0.893701
male_Mrgprd-cre_Crush_168_rep1_SST_bcHJBV_expression	SST	Pain	male	0.489669
male_Mrgprd-cre_Crush_168_rep1_SST_bcCSXV_expression	SST	Pain	male	0.552395
male_Mrgprd-cre_Crush_168_rep1_SST_bcGBVG_expression	SST	Pain	male	0.830647
male_Mrgprd-cre_Crush_168_rep1_SST_bcHQMV_expression	SST	Pain	male	0.284159
male_Mrgprd-cre_Crush_168_rep1_SST_bcDTID_expression	SST	Pain	male	0.464699
male_Mrgprd-cre_Crush_168_rep1_SST_bcCHUJ_expression	SST	Pain	male	0.143442
male_Mrgprd-cre_Crush_168_rep1_SST_bcERHJ.1_expression	SST	Pain	male	0.380857
male_Mrgprd-cre_Crush_168_rep1_SST_bcGDMC_expression	SST	Pain	male	1.01543
male_Mrgprd-cre_Crush_168_rep1_SST_bcDAWX_expression	SST	Pain	male	0.69738
male_Mrgprd-cre_Crush_168_rep1_SST_bcAXQT_expression	SST	Pain	male	1.16648
male_Mrgprd-cre_Crush_168_rep1_SST_bcBXAE_expression	SST	Pain	male	0.33015
male_Mrgprd-cre_Naive_0_rep3_SST_bcBFQV_expression	SST	Pain	male	0.740632
male_Mrgprd-cre_Naive_0_rep3_SST_bcAKWA_expression	SST	Pain	male	1.07188
male_Mrgprd-cre_Naive_0_rep3_SST_bcHBSQ_expression	SST	Pain	male	0.271851
male_Mrgprd-cre_Naive_0_rep3_SST_bcHROO_expression	SST	Pain	male	1.08129
male_Mrgprd-cre_Naive_0_rep3_SST_bcHEVH_expression	SST	Reference	male	0.179647
male_Mrgprd-cre_Naive_0_rep3_SST_bcGUPJ_expression	SST	Pain	male	0.408232
male_Mrgprd-cre_Naive_0_rep3_SST_bcCUVF_expression	SST	Pain	male	0.629372
male_Mrgprd-cre_Naive_0_rep3_SST_bcAWNO_expression	SST	Pain	male	0.44084
male_Mrgprd-cre_Naive_0_rep3_SST_bcDPFC_expression	SST	Pain	male	0.732651
male_Mrgprd-cre_Naive_0_rep3_SST_bcDRIV_expression	SST	Pain	male	0.593721
male_Mrgprd-cre_Naive_0_rep3_SST_bcDVGQ_expression	SST	Pain	male	0.631987
male_Mrgprd-cre_Naive_0_rep3_SST_bcIJBK_expression	SST	Pain	male	1.10508
male_Mrgprd-cre_Naive_0_rep3_SST_bcCMNV_expression	SST	Pain	male	0.4824
male_Mrgprd-cre_Naive_0_rep3_SST_bcCGXS_expression	SST	Reference	male	-0.265486
male_Mrgprd-cre_Naive_0_rep3_SST_bcABDD_expression	SST	Pain	male	0.883254
male_Mrgprd-cre_Naive_0_rep3_SST_bcAUYQ_expression	SST	Pain	male	0.756977
male_Mrgprd-cre_Naive_0_rep3_SST_bcDRYH_expression	SST	Pain	male	1.01778
male_Mrgprd-cre_Naive_0_rep3_SST_bcAHNV_expression	SST	Pain	male	0.400091
male_Mrgprd-cre_Naive_0_rep3_SST_bcAPQH_expression	SST	Pain	male	0.438785
male_Mrgprd-cre_Naive_0_rep3_SST_bcBBFT_expression	SST	Pain	male	0.511157
male_Mrgprd-cre_Naive_0_rep3_SST_bcGDAK_expression	SST	Pain	male	0.345148
male_Mrgprd-cre_Naive_0_rep3_SST_bcGBYS_expression	SST	Pain	male	0.338477
male_Mrgprd-cre_Naive_0_rep3_SST_bcDEQG_expression	SST	Reference	male	1.40957
male_Mrgprd-cre_Naive_0_rep3_SST_bcIGCS_expression	SST	Pain	male	0.816547
male_Mrgprd-cre_Naive_0_rep3_SST_bcEOTZ_expression	SST	Pain	male	1.04328
male_Mrgprd-cre_Naive_0_rep3_SST_bcHWTR_expression	SST	Pain	male	0.263981
male_C57_CFA_48_rep1_SST_bcCINR_expression	SST	Pain	male	1.01114
male_C57_CFA_48_rep1_SST_bcGUQK_expression	SST	Pain	male	0.351691
male_C57_CFA_48_rep1_SST_bcHQMJ_expression	SST	Pain	male	0.326817
male_C57_CFA_48_rep1_SST_bcAQSH_expression	SST	Pain	male	1.01151
male_C57_CFA_48_rep1_SST_bcDTHB_expression	SST	Pain	male	1.13128
male_C57_CFA_48_rep1_SST_bcFXEX_expression	SST	Pain	male	0.223155
male_C57_CFA_48_rep1_SST_bcAGCI_expression	SST	Pain	male	0.509633
male_C57_CFA_48_rep1_SST_bcCXXC_expression	SST	Pain	male	2.01806
male_C57_CFA_48_rep1_SST_bcAXNC_expression	SST	Pain	male	0.573343
male_C57_CFA_48_rep1_SST_bcCKHZ_expression	SST	Pain	male	0.46227
male_C57_CFA_48_rep1_SST_bcCQZS_expression	SST	Pain	male	0.621662
male_C57_CFA_48_rep1_SST_bcHBGD_expression	SST	Pain	male	0.626091
male_C57_CFA_48_rep1_SST_bcBHIF_expression	SST	Pain	male	0.624156
male_C57_CFA_48_rep1_SST_bcFUUX_expression	SST	Pain	male	2.52594
male_C57_CFA_48_rep1_SST_bcBEWX_expression	SST	Pain	male	0.125912
male_C57_CFA_48_rep1_SST_bcIFJB_expression	SST	Pain	male	0.713952
male_C57_CFA_48_rep1_SST_bcCBAV_expression	SST	Pain	male	0.533039
male_C57_CFA_48_rep1_SST_bcHHBT_expression	SST	Pain	male	0.735306
male_C57_CFA_48_rep1_SST_bcDOLT_expression	SST	Pain	male	0.178772
male_C57_CFA_48_rep1_SST_bcFBEK_expression	SST	Pain	male	0.636162
male_C57_CFA_48_rep1_SST_bcHWPO_expression	SST	Pain	male	0.522248
male_C57_CFA_48_rep1_SST_bcHBMF_expression	SST	Pain	male	0.760589
male_C57_CFA_48_rep1_SST_bcGZOQ_expression	SST	Pain	male	0.525311
male_C57_CFA_48_rep1_SST_bcDRXZ_expression	SST	Pain	male	0.57677
male_C57_CFA_48_rep1_SST_bcDUMO_expression	SST	Pain	male	0.753577
male_C57_CFA_48_rep1_SST_bcGQIE_expression	SST	Pain	male	0.332516
male_C57_Crush_168_rep1_SST_bcHKTB_expression	SST	Pain	male	0.292727
male_C57_Crush_168_rep1_SST_bcEKPP_expression	SST	Pain	male	0.130287
male_C57_Crush_168_rep1_SST_bcDUIY_expression	SST	Pain	male	1.64774
male_C57_Crush_168_rep1_SST_bcIGWD_expression	SST	Pain	male	0.485111
male_C57_Crush_168_rep1_SST_bcGNWY_expression	SST	Pain	male	0.307296
male_C57_Crush_168_rep1_SST_bcDSSA_expression	SST	Pain	male	0.380524
male_C57_Crush_168_rep1_SST_bcCMSN_expression	SST	Pain	male	0.112901
male_C57_Crush_168_rep1_SST_bcGQAL_expression	SST	Pain	male	0.159734
male_C57_Crush_168_rep1_SST_bcFSQK_expression	SST	Pain	male	0.180215
male_C57_Crush_168_rep1_SST_bcEQWL_expression	SST	Pain	male	0.369697
male_C57_Crush_168_rep1_SST_bcEUPJ_expression	SST	Pain	male	0.672616
male_C57_Crush_168_rep1_SST_bcFSQS_expression	SST	Pain	male	0.357137
male_C57_Crush_168_rep1_SST_bcFOMA_expression	SST	Pain	male	0.153746
male_C57_Crush_168_rep1_SST_bcEOIU_expression	SST	Pain	male	0.354808
male_C57_Crush_168_rep1_SST_bcECYQ_expression	SST	Pain	male	0.374073
male_C57_Crush_168_rep1_SST_bcATQD_expression	SST	Pain	male	0.201987
male_C57_Crush_168_rep1_SST_bcEVGG_expression	SST	Pain	male	0.443856
male_C57_Crush_168_rep1_SST_bcGSIF_expression	SST	Pain	male	0.0979825
male_C57_Crush_168_rep1_SST_bcELNZ_expression	SST	Pain	male	0.924383
male_C57_Crush_168_rep1_SST_bcBLSM_expression	SST	Pain	male	0.953341
male_C57_Crush_168_rep1_SST_bcFREI_expression	SST	Pain	male	0.377532
male_C57_Crush_168_rep1_SST_bcCHPZ_expression	SST	Pain	male	0.549418
male_C57_Crush_168_rep1_SST_bcGWXG_expression	SST	Pain	male	0.344525
male_C57_Crush_168_rep1_SST_bcEGRF_expression	SST	Pain	male	0.306293
male_C57_Crush_168_rep1_SST_bcIBRP_expression	SST	Pain	male	0.64602
male_C57_Crush_168_rep1_SST_bcBUZF_expression	SST	Pain	male	0.415711
male_C57_Crush_168_rep1_SST_bcGCXJ_expression	SST	Pain	male	-0.0144387
male_C57_Crush_168_rep1_SST_bcCYJA_expression	SST	Pain	male	0.413997
male_C57_Crush_168_rep1_SST_bcHPTR_expression	SST	Pain	male	-0.159642
male_C57_Crush_168_rep1_SST_bcHNFI_expression	SST	Pain	male	0.241364
male_C57_Crush_168_rep1_SST_bcGEKY_expression	SST	Pain	male	0.0690155
male_C57_Crush_168_rep1_SST_bcHVKQ_expression	SST	Pain	male	1.89344
male_C57_Crush_168_rep1_SST_bcIEEP_expression	SST	Pain	male	0.248487
male_C57_Crush_168_rep1_SST_bcELHZ_expression	SST	Pain	male	1.55579
male_C57_Crush_168_rep1_SST_bcFTDO_expression	SST	Pain	male	0.278568
male_C57_Crush_168_rep1_SST_bcBIHY_expression	SST	Pain	male	0.345881
male_C57_Crush_168_rep1_SST_bcEITO_expression	SST	Pain	male	0.329661
male_C57_Crush_168_rep2_SST_bcCWHP_expression	SST	Pain	male	0.879326
male_C57_Crush_168_rep2_SST_bcHUVF_expression	SST	Pain	male	0.814422
male_C57_Crush_168_rep2_SST_bcDRJB_expression	SST	Pain	male	0.68181
male_C57_Crush_168_rep2_SST_bcCFTA_expression	SST	Pain	male	0.819001
male_C57_Crush_168_rep2_SST_bcGYLL_expression	SST	Pain	male	0.346406
male_C57_Crush_168_rep2_SST_bcCOBB_expression	SST	Pain	male	0.429193
male_C57_Crush_168_rep2_SST_bcFCXD_expression	SST	Pain	male	0.313484
male_C57_Crush_168_rep2_SST_bcBOQM_expression	SST	Pain	male	1.72701
male_C57_Crush_168_rep2_SST_bcFEVZ_expression	SST	Pain	male	0.198138
male_C57_Crush_168_rep2_SST_bcERQR_expression	SST	Pain	male	0.252055
male_C57_Crush_168_rep2_SST_bcHVML_expression	SST	Pain	male	0.879379
male_C57_Crush_168_rep2_SST_bcGKVP_expression	SST	Pain	male	0.0753219
male_C57_Crush_168_rep2_SST_bcEMFE_expression	SST	Pain	male	0.352034
male_C57_Crush_168_rep2_SST_bcIJQW_expression	SST	Pain	male	1.4478
male_C57_Crush_168_rep2_SST_bcGABD_expression	SST	Pain	male	0.720773
male_C57_Crush_168_rep2_SST_bcELPD_expression	SST	Pain	male	0.0458109
male_C57_Crush_168_rep2_SST_bcHKWF_expression	SST	Pain	male	0.169769
male_C57_Crush_168_rep2_SST_bcCLMW_expression	SST	Pain	male	0.0555644
male_C57_Crush_168_rep2_SST_bcCUTC_expression	SST	Pain	male	0.161801
male_C57_Crush_168_rep2_SST_bcHWGK_expression	SST	Pain	male	1.18141
male_C57_Crush_168_rep2_SST_bcIAAO_expression	SST	Pain	male	0.329599
male_C57_Crush_168_rep2_SST_bcBNTH_expression	SST	Pain	male	0.645116
male_C57_Crush_168_rep2_SST_bcGROO_expression	SST	Pain	male	0.588065
male_C57_Crush_168_rep2_SST_bcIBZU_expression	SST	Pain	male	0.715182
male_C57_Crush_168_rep2_SST_bcBVRO_expression	SST	Pain	male	0.127718
male_C57_Crush_168_rep2_SST_bcDMZS_expression	SST	Pain	male	0.289158
male_C57_Crush_168_rep2_SST_bcEXYX_expression	SST	Pain	male	0.301766
male_C57_Crush_168_rep2_SST_bcCADW_expression	SST	Pain	male	0.853141
male_C57_Crush_168_rep2_SST_bcASSV_expression	SST	Pain	male	0.319886
male_C57_Crush_168_rep2_SST_bcEXSP_expression	SST	Pain	male	0.380676
male_C57_Crush_168_rep2_SST_bcHWNA_expression	SST	Pain	male	0.49629
male_C57_Crush_168_rep2_SST_bcBMKO_expression	SST	Pain	male	1.28706
male_C57_Crush_168_rep2_SST_bcHREH_expression	SST	Pain	male	0.353124
male_C57_Crush_168_rep2_SST_bcGTPV_expression	SST	Pain	male	0.49691
male_C57_Crush_168_rep2_SST_bcHDBZ_expression	SST	Pain	male	-0.00513107
male_C57_Crush_168_rep2_SST_bcEDVT_expression	SST	Pain	male	0.352701
male_C57_Crush_168_rep2_SST_bcFZTV_expression	SST	Pain	male	1.01215
male_C57_Crush_168_rep2_SST_bcBAZT_expression	SST	Pain	male	0.131264
male_C57_Crush_168_rep2_SST_bcFWBB_expression	SST	Pain	male	0.515156
male_C57_Crush_168_rep2_SST_bcAZIV_expression	SST	Pain	male	0.0997287
male_C57_Crush_168_rep2_SST_bcFEIC_expression	SST	Pain	male	1.19919
male_C57_Crush_168_rep2_SST_bcFQOV_expression	SST	Pain	male	0.392117
male_C57_Crush_168_rep2_SST_bcBFOS_expression	SST	Pain	male	0.834163
male_C57_Crush_168_rep2_SST_bcHBSA_expression	SST	Pain	male	0.415963
male_C57_Crush_168_rep2_SST_bcAWOY_expression	SST	Pain	male	0.471862
male_C57_Crush_168_rep2_SST_bcFOBP_expression	SST	Pain	male	0.189984
male_C57_Crush_168_rep2_SST_bcFKYY_expression	SST	Pain	male	0.265974
male_C57_Crush_168_rep2_SST_bcHUVF.1_expression	SST	Pain	male	0.380118
male_C57_Crush_168_rep2_SST_bcARMQ_expression	SST	Pain	male	0.485175
male_C57_Crush_168_rep2_SST_bcBVAU_expression	SST	Pain	male	0.642252
male_C57_Crush_168_rep2_SST_bcFCQE_expression	SST	Pain	male	0.184218
male_C57_Crush_168_rep2_SST_bcBNTH.1_expression	SST	Pain	male	1.01613
male_C57_Crush_168_rep2_SST_bcFRFK_expression	SST	Pain	male	0.284608
male_C57_Crush_168_rep2_SST_bcCINN_expression	SST	Pain	male	0.774061
male_C57_Crush_168_rep2_SST_bcFCXD.1_expression	SST	Pain	male	1.01215
male_C57_Crush_168_rep2_SST_bcIGNE_expression	SST	Pain	male	0.180051
male_C57_Crush_168_rep2_SST_bcACFD_expression	SST	Pain	male	0.635177
male_C57_Crush_168_rep2_SST_bcBDSA_expression	SST	Pain	male	0.369922
male_C57_Crush_168_rep2_SST_bcAOHS_expression	SST	Pain	male	0.427361
male_C57_Crush_168_rep2_SST_bcCFTO_expression	SST	Pain	male	0.263683
male_C57_Crush_168_rep2_SST_bcIAEW_expression	SST	Pain	male	0.559141
male_C57_Crush_168_rep2_SST_bcDMZS.1_expression	SST	Pain	male	0.573049
male_C57_Crush_168_rep2_SST_bcCMAB_expression	SST	Pain	male	0.409544
male_C57_Crush_168_rep2_SST_bcIHQN_expression	SST	Pain	male	0.357787
male_C57_Crush_168_rep2_SST_bcGWOC_expression	SST	Pain	male	0.61009
male_C57_Crush_168_rep2_SST_bcBMKO.1_expression	SST	Pain	male	0.756451
male_C57_Crush_168_rep2_SST_bcEBKZ_expression	SST	Pain	male	0.324359
male_C57_Crush_168_rep2_SST_bcGFQR_expression	SST	Pain	male	0.208652
male_C57_Crush_168_rep2_SST_bcDUPT_expression	SST	Pain	male	0.48909
male_C57_Crush_168_rep2_SST_bcFKTG_expression	SST	Pain	male	0.462499
male_C57_Crush_168_rep2_SST_bcGAGN_expression	SST	Pain	male	1.2208
male_C57_Crush_168_rep2_SST_bcBZKB_expression	SST	Pain	male	0.266212
male_C57_Crush_168_rep2_SST_bcCFTA.1_expression	SST	Pain	male	0.449675
male_C57_Crush_168_rep2_SST_bcFYHW_expression	SST	Pain	male	0.403195
male_C57_Crush_168_rep2_SST_bcFDBV_expression	SST	Pain	male	0.185311
male_C57_Crush_168_rep2_SST_bcDIHI_expression	SST	Pain	male	0.559809
male_C57_Crush_168_rep2_SST_bcFEIC.1_expression	SST	Pain	male	0.235668
male_C57_Crush_168_rep2_SST_bcHNUW_expression	SST	Pain	male	0.265341
male_C57_Crush_336_rep1_SST_bcFGYV_expression	SST	Pain	male	0.509851
male_C57_Crush_336_rep1_SST_bcAVAL_expression	SST	Pain	male	0.319848
male_C57_Crush_336_rep1_SST_bcCNJK_expression	SST	Pain	male	0.185115
male_C57_Crush_336_rep1_SST_bcIIDV_expression	SST	Pain	male	0.330144
male_C57_Crush_336_rep1_SST_bcEBHI_expression	SST	Pain	male	0.516866
male_C57_Crush_336_rep1_SST_bcFVSX_expression	SST	Pain	male	0.36549
male_C57_Crush_336_rep1_SST_bcFPNF_expression	SST	Pain	male	0.667521
male_C57_Crush_336_rep1_SST_bcICSB_expression	SST	Pain	male	0.587228
male_C57_Crush_336_rep1_SST_bcBJET_expression	SST	Pain	male	0.391768
male_C57_Crush_336_rep1_SST_bcAXUV_expression	SST	Pain	male	0.826052
male_C57_Crush_336_rep1_SST_bcETNF_expression	SST	Pain	male	0.64561
male_C57_Crush_336_rep1_SST_bcDLTH_expression	SST	Pain	male	0.349422
male_C57_Crush_336_rep1_SST_bcEPNQ_expression	SST	Pain	male	0.390284
male_C57_Crush_336_rep1_SST_bcDPOP_expression	SST	Pain	male	0.74679
male_C57_Crush_336_rep1_SST_bcHNKO_expression	SST	Pain	male	0.364618
male_C57_Crush_336_rep1_SST_bcEJWN_expression	SST	Pain	male	0.458944
male_C57_Crush_336_rep1_SST_bcEUNJ_expression	SST	Pain	male	1.64576
male_C57_Crush_336_rep1_SST_bcHMRT_expression	SST	Pain	male	1.01751
male_C57_Crush_336_rep1_SST_bcIIDV.1_expression	SST	Pain	male	0.616274
male_C57_Crush_336_rep1_SST_bcCZRV_expression	SST	Pain	male	0.157964
male_C57_Crush_336_rep1_SST_bcDWES_expression	SST	Pain	male	1.11711
male_C57_Crush_336_rep1_SST_bcBFJP_expression	SST	Pain	male	0.401963
male_C57_Crush_336_rep1_SST_bcFGAC_expression	SST	Pain	male	0.555836
male_C57_Crush_336_rep1_SST_bcICFM_expression	SST	Pain	male	0.88256
male_C57_Crush_336_rep1_SST_bcAXAZ_expression	SST	Pain	male	0.38243
male_C57_Crush_336_rep1_SST_bcFQDB_expression	SST	Pain	male	0.108086
male_C57_Crush_336_rep2_SST_bcHSND_expression	SST	Pain	male	0.401038
male_C57_Crush_336_rep2_SST_bcEBUR_expression	SST	Pain	male	0.727054
male_C57_Crush_336_rep2_SST_bcCOBW_expression	SST	Pain	male	1.14893
male_C57_Crush_336_rep2_SST_bcFRFW_expression	SST	Pain	male	0.476686
male_C57_Crush_336_rep2_SST_bcEYKP_expression	SST	Pain	male	0.656627
male_C57_Crush_336_rep2_SST_bcCQAF_expression	SST	Pain	male	0.337299
male_C57_Crush_336_rep2_SST_bcHQKB_expression	SST	Pain	male	0.34942
male_C57_Crush_336_rep2_SST_bcGCED_expression	SST	Pain	male	0.517215
male_C57_Crush_336_rep2_SST_bcGCHJ_expression	SST	Pain	male	1.26403
male_C57_Crush_336_rep2_SST_bcEQAS_expression	SST	Pain	male	0.366901
male_C57_Crush_336_rep2_SST_bcIIUH_expression	SST	Pain	male	1.08689
male_C57_Crush_336_rep2_SST_bcBRVP_expression	SST	Pain	male	0.46651
male_C57_Crush_336_rep2_SST_bcFBTG_expression	SST	Pain	male	0.432308
male_C57_Crush_336_rep2_SST_bcDQQQ_expression	SST	Pain	male	0.434729
male_C57_Crush_336_rep2_SST_bcFALL_expression	SST	Pain	male	0.449543
male_C57_Crush_336_rep2_SST_bcBPQD_expression	SST	Pain	male	1.99359
male_C57_Crush_336_rep2_SST_bcCOBE_expression	SST	Pain	male	0.243041
male_C57_Crush_336_rep2_SST_bcEGKF_expression	SST	Pain	male	0.488401
male_C57_Crush_336_rep2_SST_bcCTZO_expression	SST	Pain	male	0.151902
male_C57_Crush_336_rep2_SST_bcCURF_expression	SST	Pain	male	0.891848
male_C57_Crush_336_rep2_SST_bcBRDC_expression	SST	Pain	male	1.41031
male_C57_Crush_336_rep2_SST_bcCITL_expression	SST	Pain	male	0.221408
male_C57_Crush_336_rep2_SST_bcCYOS_expression	SST	Pain	male	0.450561
male_C57_Crush_336_rep2_SST_bcHTUX_expression	SST	Pain	male	0.548782
male_C57_Crush_336_rep2_SST_bcFETP_expression	SST	Pain	male	1.00454
male_C57_Crush_336_rep2_SST_bcGFNU_expression	SST	Pain	male	0.547021
male_C57_Crush_336_rep2_SST_bcEZEP_expression	SST	Pain	male	0.305136
male_C57_Crush_336_rep2_SST_bcBPQD.1_expression	SST	Pain	male	0.469702
male_C57_Crush_336_rep2_SST_bcACLI_expression	SST	Pain	male	0.326786
male_C57_Crush_336_rep2_SST_bcEGKF.1_expression	SST	Pain	male	0.505937
male_C57_Crush_336_rep2_SST_bcAJTK_expression	SST	Pain	male	0.389102
male_C57_Crush_336_rep2_SST_bcALSR_expression	SST	Pain	male	0.703812
male_C57_Crush_336_rep2_SST_bcGRYQ_expression	SST	Pain	male	0.646141
male_C57_Crush_336_rep2_SST_bcEJQM_expression	SST	Pain	male	0.466174
male_C57_Crush_336_rep2_SST_bcEYKP.1_expression	SST	Pain	male	0.831362
male_C57_Crush_72_rep1_SST_bcDWBA_expression	SST	Pain	male	0.099524
male_C57_Crush_72_rep1_SST_bcIGXN_expression	SST	Pain	male	0.514554
male_C57_Crush_72_rep1_SST_bcCIIX_expression	SST	Pain	male	0.104746
male_C57_Crush_72_rep1_SST_bcEVYB_expression	SST	Pain	male	0.208673
male_C57_Crush_72_rep1_SST_bcAEWD_expression	SST	Pain	male	0.342289
male_C57_Crush_72_rep1_SST_bcHMMU_expression	SST	Pain	male	3
male_C57_Crush_72_rep1_SST_bcAXJV_expression	SST	Pain	male	1.76403
male_C57_Crush_72_rep1_SST_bcHHLN_expression	SST	Pain	male	0.387638
male_C57_Crush_72_rep1_SST_bcGDGM_expression	SST	Pain	male	0.337636
male_C57_Crush_72_rep1_SST_bcDVRW_expression	SST	Pain	male	0.630478
male_C57_Crush_72_rep1_SST_bcGEGX_expression	SST	Pain	male	0.143909
male_C57_Crush_72_rep1_SST_bcECHY_expression	SST	Pain	male	0.653987
male_C57_Crush_72_rep1_SST_bcHBUL_expression	SST	Pain	male	0.17872
male_C57_Crush_72_rep1_SST_bcCZGQ_expression	SST	Pain	male	0.338015
male_C57_Crush_72_rep1_SST_bcAXJV.1_expression	SST	Pain	male	0.606192
male_C57_Crush_72_rep1_SST_bcGJQO_expression	SST	Pain	male	0.394078
male_C57_Crush_72_rep1_SST_bcHPSK_expression	SST	Pain	male	0.270937
male_C57_Crush_72_rep1_SST_bcFTIT_expression	SST	Pain	male	0.393033
male_C57_Crush_72_rep1_SST_bcHKCL_expression	SST	Pain	male	0.798995
male_C57_Crush_72_rep1_SST_bcCSZX_expression	SST	Pain	male	0.425544
male_C57_Crush_72_rep1_SST_bcHQYP_expression	SST	Pain	male	0.23106
male_C57_Crush_72_rep1_SST_bcHMMU.1_expression	SST	Pain	male	3
male_C57_Crush_72_rep1_SST_bcGEZY_expression	SST	Pain	male	0.385364
male_C57_Crush_72_rep1_SST_bcEXOM_expression	SST	Pain	male	0.0356167
male_C57_Crush_72_rep2_SST_bcEOMY_expression	SST	Pain	male	0.448333
male_C57_Crush_72_rep2_SST_bcCXPO_expression	SST	Pain	male	0.626411
male_C57_Crush_72_rep2_SST_bcGZXQ_expression	SST	Pain	male	0.225999
male_C57_Crush_72_rep2_SST_bcDRPD_expression	SST	Pain	male	0.116225
male_C57_Crush_72_rep2_SST_bcEPTY_expression	SST	Pain	male	0.528661
male_C57_Crush_72_rep2_SST_bcFEAK_expression	SST	Pain	male	0.174975
male_C57_Crush_72_rep2_SST_bcBRDQ_expression	SST	Pain	male	0.264936
male_C57_Crush_72_rep2_SST_bcALGS_expression	SST	Pain	male	0.752106
male_C57_Crush_72_rep2_SST_bcEHZO_expression	SST	Pain	male	0.360141
male_C57_Crush_72_rep2_SST_bcGIXL_expression	SST	Pain	male	0.353615
male_C57_Crush_72_rep2_SST_bcEDBP_expression	SST	Pain	male	0.216135
male_C57_Crush_72_rep2_SST_bcDSMQ_expression	SST	Pain	male	0.35831
male_C57_Crush_72_rep2_SST_bcAFIL_expression	SST	Pain	male	0.192806
male_C57_Crush_72_rep2_SST_bcGYPR_expression	SST	Pain	male	0.312653
male_C57_Crush_72_rep2_SST_bcIHNO_expression	SST	Pain	male	0.190228
male_C57_Crush_72_rep2_SST_bcERFZ_expression	SST	Pain	male	0.496986
male_C57_Crush_72_rep2_SST_bcFIXR_expression	SST	Pain	male	0.943854
male_C57_Crush_72_rep2_SST_bcEYQB_expression	SST	Pain	male	0.273238
male_C57_Crush_72_rep2_SST_bcFWYP_expression	SST	Pain	male	0.190977
male_C57_Crush_72_rep2_SST_bcDHHL_expression	SST	Pain	male	0.379278
male_C57_Crush_72_rep2_SST_bcEXPZ_expression	SST	Pain	male	0.769333
male_C57_Crush_72_rep2_SST_bcFBHS_expression	SST	Pain	male	0.910077
male_C57_Crush_72_rep2_SST_bcGLIL_expression	SST	Pain	male	0.2135
male_C57_Crush_72_rep2_SST_bcDAUD_expression	SST	Pain	male	0.282944
male_C57_Crush_72_rep2_SST_bcDDLZ_expression	SST	Pain	male	0.526356
male_C57_Crush_72_rep2_SST_bcCFSM_expression	SST	Pain	male	0.163594
male_C57_Crush_72_rep2_SST_bcBKLQ_expression	SST	Pain	male	0.516394
male_C57_Crush_72_rep2_SST_bcEEPG_expression	SST	Pain	male	0.345252
male_C57_Crush_72_rep2_SST_bcEYLW_expression	SST	Pain	male	0.268213
male_C57_Crush_72_rep2_SST_bcHNUF_expression	SST	Pain	male	0.363965
male_C57_Crush_72_rep2_SST_bcDVTG_expression	SST	Pain	male	0.182713
male_C57_Crush_72_rep2_SST_bcCMDH_expression	SST	Pain	male	0.986251
male_C57_Crush_72_rep2_SST_bcECWC_expression	SST	Pain	male	0.143852
male_C57_Crush_72_rep2_SST_bcHQRL_expression	SST	Pain	male	0.778504
male_C57_Crush_72_rep2_SST_bcEXRR_expression	SST	Pain	male	1.02345
male_C57_Crush_72_rep2_SST_bcFDJK_expression	SST	Pain	male	0.573022
male_C57_Crush_72_rep2_SST_bcCODL_expression	SST	Pain	male	0.320508
male_C57_Crush_72_rep2_SST_bcHMHX_expression	SST	Pain	male	0.0268211
male_C57_Crush_72_rep2_SST_bcCFUE_expression	SST	Pain	male	0.21329
male_C57_Crush_72_rep2_SST_bcEJOZ_expression	SST	Pain	male	0.236692
male_C57_SpNT_36_rep1_SST_bcGMCG_expression	SST	Pain	male	0.239739
male_C57_SpNT_36_rep2_SST_bcDFWG_expression	SST	Pain	male	0.530538
male_C57_SpNT_36_rep2_SST_bcHGOF_expression	SST	Pain	male	0.0915146
male_C57_SpNT_36_rep2_SST_bcCEXF_expression	SST	Pain	male	1.28272
male_C57_SpNT_36_rep2_SST_bcBDSW_expression	SST	Pain	male	1.00038
male_C57_SpNT_36_rep2_SST_bcFRJJ_expression	SST	Pain	male	0.67506
male_C57_SpNT_36_rep2_SST_bcFFQD_expression	SST	Pain	male	0.268465
male_C57_SpNT_36_rep2_SST_bcFWIS_expression	SST	Pain	male	0.328881
male_C57_SpNT_48_rep1_SST_bcFIHN_expression	SST	Pain	male	1.38684
male_C57_SpNT_48_rep1_SST_bcFOSD_expression	SST	Pain	male	0.265883
male_C57_SpNT_48_rep2_SST_bcDWLI_expression	SST	Pain	male	0.426685
male_C57_SpNT_48_rep2_SST_bcDWLI.1_expression	SST	Pain	male	0.457585
male_C57_Paclitaxel_168_rep1_SST_bcHLNI_expression	SST	Pain	male	0.147226
male_C57_Paclitaxel_168_rep1_SST_bcIIPA_expression	SST	Pain	male	0.517248
male_C57_Paclitaxel_168_rep1_SST_bcDOMQ_expression	SST	Pain	male	0.466929
male_C57_Paclitaxel_168_rep1_SST_bcHLZP_expression	SST	Pain	male	-0.0213408
male_C57_Paclitaxel_168_rep1_SST_bcFQMQ_expression	SST	Pain	male	0.198889
male_C57_Paclitaxel_168_rep1_SST_bcHQPO_expression	SST	Pain	male	-0.0457811
male_C57_Paclitaxel_168_rep1_SST_bcEDHY_expression	SST	Pain	male	0.341153
male_C57_Paclitaxel_168_rep1_SST_bcGJDT_expression	SST	Pain	male	0.126364
male_C57_Paclitaxel_168_rep1_SST_bcDIJW_expression	SST	Pain	male	-0.0833584
male_C57_Paclitaxel_168_rep1_SST_bcEJJV.1_expression	SST	Pain	male	0.616134
male_C57_Paclitaxel_168_rep1_SST_bcCEBC_expression	SST	Pain	male	0.334739
male_C57_Paclitaxel_168_rep1_SST_bcFQMQ.1_expression	SST	Pain	male	0.416512
male_C57_Paclitaxel_168_rep1_SST_bcBANL_expression	SST	Pain	male	0.0904913
male_C57_Paclitaxel_168_rep1_SST_bcBTVA_expression	SST	Pain	male	-0.00436064
male_C57_Paclitaxel_168_rep1_SST_bcBPRR_expression	SST	Pain	male	0.320454
male_C57_Paclitaxel_168_rep1_SST_bcFLVA_expression	SST	Pain	male	-0.170937
male_C57_Paclitaxel_168_rep1_SST_bcHVZJ_expression	SST	Pain	male	0.498223
male_C57_Paclitaxel_168_rep1_SST_bcELEC_expression	SST	Pain	male	1.27709
male_C57_Paclitaxel_168_rep1_SST_bcIIPA.1_expression	SST	Pain	male	-0.0319344
male_C57_Paclitaxel_168_rep1_SST_bcGPCC_expression	SST	Pain	male	1.32952
male_C57_Paclitaxel_168_rep1_SST_bcBUMC_expression	SST	Pain	male	0.284036
male_C57_Paclitaxel_168_rep1_SST_bcCRMC_expression	SST	Pain	male	-0.00938946
male_C57_Paclitaxel_168_rep1_SST_bcEDHY.1_expression	SST	Pain	male	0.267613
male_C57_Paclitaxel_168_rep1_SST_bcGPYV_expression	SST	Pain	male	0.109259
male_C57_Paclitaxel_168_rep1_SST_bcCBWO_expression	SST	Pain	male	0.240502
male_C57_Paclitaxel_168_rep1_SST_bcEHFK_expression	SST	Pain	male	0.332332
male_C57_Paclitaxel_168_rep1_SST_bcDPUY_expression	SST	Pain	male	0.344084
male_C57_Paclitaxel_168_rep1_SST_bcIIPA.2_expression	SST	Pain	male	0.0726544
male_C57_Paclitaxel_168_rep2_SST_bcHRYL_expression	SST	Pain	male	0.772595
male_C57_Paclitaxel_168_rep2_SST_bcHLSI_expression	SST	Pain	male	0.429448
male_C57_Paclitaxel_168_rep2_SST_bcAHEU_expression	SST	Pain	male	0.143219
male_C57_Paclitaxel_168_rep2_SST_bcEHOT_expression	SST	Pain	male	0.295777
male_C57_Paclitaxel_168_rep2_SST_bcEBKT_expression	SST	Pain	male	0.142802
male_C57_Paclitaxel_168_rep2_SST_bcCJJF_expression	SST	Pain	male	0.23069
male_C57_Paclitaxel_168_rep2_SST_bcIGHH_expression	SST	Pain	male	0.342536
male_C57_Paclitaxel_168_rep2_SST_bcEQTV_expression	SST	Pain	male	0.0169139
male_C57_Paclitaxel_168_rep2_SST_bcDHLI_expression	SST	Pain	male	0.285226
male_C57_Paclitaxel_168_rep2_SST_bcEMBV_expression	SST	Pain	male	0.458544
male_C57_Paclitaxel_168_rep2_SST_bcEGIT_expression	SST	Pain	male	0.147087
male_C57_Paclitaxel_168_rep2_SST_bcHRXM_expression	SST	Pain	male	0.170171
male_C57_Paclitaxel_168_rep2_SST_bcDFLG_expression	SST	Pain	male	0.312371
male_C57_Paclitaxel_168_rep2_SST_bcBDCY_expression	SST	Pain	male	0.102332
male_C57_Paclitaxel_168_rep2_SST_bcIIJN_expression	SST	Pain	male	0.144703
male_C57_Paclitaxel_168_rep2_SST_bcIDWX_expression	SST	Pain	male	0.565797
male_C57_Paclitaxel_168_rep2_SST_bcBWMO_expression	SST	Pain	male	0.419306
male_C57_Paclitaxel_168_rep2_SST_bcFAPL_expression	SST	Pain	male	0.145108
male_C57_Paclitaxel_168_rep2_SST_bcIBXM_expression	SST	Pain	male	0.11347
male_C57_Paclitaxel_168_rep2_SST_bcGITI_expression	SST	Pain	male	1.84108
male_C57_Paclitaxel_168_rep2_SST_bcAWJY_expression	SST	Pain	male	0.569811
male_C57_Paclitaxel_168_rep2_SST_bcDCVU_expression	SST	Pain	male	0.533863
male_C57_Paclitaxel_168_rep2_SST_bcACUV_expression	SST	Pain	male	0.333256
male_C57_SpNT_72_rep3_SST_bcHJWP_expression	SST	Pain	male	0.645792
male_C57_SpNT_168_rep4_SST_bcHAFV_expression	SST	Pain	male	1.41973
male_C57_SpNT_168_rep4_SST_bcDQXD_expression	SST	Pain	male	0.938911
male_C57_Crush_336_rep2_SST_bcCVXY_expression	SST	Pain	male	0.394608
male_Mrgprd-cre_Naive_0_rep2_SST_bcAVMH_expression	SST	Pain	male	0.402237
male_Mrgprd-cre_Naive_0_rep1_SST_bcIEAF_expression	SST	Pain	male	0.368459
male_C57_Crush_168_rep2_SST_bcGBDR_expression	SST	Pain	male	0.267903
male_C57_Crush_168_rep1_SST_bcAZDR_expression	SST	Pain	male	0.434695
male_C57_ScNT_168_rep1_SST_bcCWFC_expression	SST	Pain	male	0.5458
male_C57_Crush_168_rep1_SST_bcEJCR_expression	SST	Pain	male	0.521032
male_C57_Crush_336_rep1_SST_bcHCNP_expression	SST	Pain	male	0.805299
male_C57_Crush_72_rep2_SST_bcDPCL_expression	SST	Pain	male	0.376764
male_C57_Naive_0_rep5_SST_bcEXXK_expression	SST	Reference	male	-0.394998
male_C57_Naive_0_rep5_SST_bcGIGH_expression	SST	Pain	male	1.27736
male_C57_SpNT_72_rep5_SST_bcECQM_expression	SST	Pain	male	2.34281
male_Mrgprd-cre_Naive_0_rep1_SST_bcCYHF_expression	SST	Pain	male	0.559219
male_C57_ScNT_12_rep2_SST_bcHMEZ_expression	SST	Pain	male	-0.0738638
male_C57_ScNT_72_rep2_SST_bcGEXF_expression	SST	Pain	male	0.102134
male_C57_ScNT_168_rep1_SST_bcHTYP_expression	SST	Pain	male	0.252473
male_C57_ScNT_168_rep1_SST_bcIGCT_expression	SST	Pain	male	0.214658
female_C57_Crush_168_rep1_SST_bcAJOJ_expression	SST	Pain	female	0.708645
female_C57_Crush_168_rep1_SST_bcFCQJ_expression	SST	Pain	female	3
female_C57_Crush_168_rep2_SST_bcAQWW_expression	SST	Pain	female	3
male_C57_SpNT_6_rep2_SST_bcAFYJ_expression	SST	Pain	male	0.432781
male_C57_SpNT_24_rep2_SST_bcACUG_expression	SST	Pain	male	0.670636
male_C57_SpNT_24_rep2_SST_bcBKFM_expression	SST	Pain	male	0.0192062
male_Mrgprd-cre_Crush_168_rep1_SST_bcBHEC_expression	SST	Pain	male	0.358749
male_C57_Crush_168_rep1_SST_bcHREJ_expression	SST	Pain	male	0.722835
male_C57_Crush_168_rep2_SST_bcDJQW_expression	SST	Pain	male	0.269312
male_C57_Crush_168_rep2_SST_bcGSUL_expression	SST	Pain	male	0.0649031
male_C57_Crush_168_rep2_SST_bcCVCY_expression	SST	Pain	male	0.155959
male_C57_Crush_336_rep1_SST_bcGBEQ_expression	SST	Pain	male	2.67136
male_C57_Crush_336_rep2_SST_bcAOAW_expression	SST	Pain	male	2.55291
male_C57_Crush_336_rep2_SST_bcIHRJ_expression	SST	Pain	male	0.263477
male_C57_Crush_336_rep2_SST_bcCJKS_expression	SST	Pain	male	1.68933
male_C57_Crush_336_rep2_SST_bcGXEY_expression	SST	Pain	male	0.797079
male_C57_Crush_336_rep2_SST_bcAOAW.1_expression	SST	Pain	male	2.5531
male_C57_Crush_336_rep2_SST_bcBBIQ_expression	SST	Pain	male	0.325156
male_C57_Crush_72_rep2_SST_bcCHRH_expression	SST	Pain	male	0.593503
male_C57_Crush_72_rep2_SST_bcFSVW_expression	SST	Pain	male	0.4671
male_C57_Crush_72_rep2_SST_bcEEBD_expression	SST	Pain	male	0.540274
male_C57_SpNT_36_rep2_SST_bcBQWX_expression	SST	Pain	male	0.961981
male_C57_SpNT_36_rep2_SST_bcHLYU_expression	SST	Pain	male	0.75395
male_C57_SpNT_36_rep2_SST_bcFSDV_expression	SST	Pain	male	0.418978
male_C57_SpNT_48_rep2_SST_bcDOPK_expression	SST	Pain	male	1.80138
male_C57_SpNT_48_rep2_SST_bcHZRM_expression	SST	Pain	male	2.09347
male_C57_SpNT_48_rep2_SST_bcDOPK.1_expression	SST	Pain	male	1.42512
male_C57_Paclitaxel_168_rep1_SST_bcHVPU_expression	SST	Pain	male	1.36771
male_C57_Paclitaxel_168_rep1_SST_bcBLOE_expression	SST	Pain	male	0.173133
male_Mrgprd-cre_Naive_0_rep2_SST_bcGTUH_expression	SST	Reference	male	-0.558034
male_Mrgprd-cre_Naive_0_rep2_SST_bcAZEV_expression	SST	Reference	male	-0.068895
male_C57_Naive_0_rep1_SST_bcELZD_expression	SST	Reference	male	0.249439
male_C57_Naive_0_rep1_SST_bcFYUE.1_expression	SST	Reference	male	0.65345
female_C57_Naive_0_rep1_SST_bcHAWF_expression	SST	Reference	female	-0.379685
female_C57_Naive_0_rep1_SST_bcBODN_expression	SST	Pain	female	0.847425
female_C57_Crush_168_rep1_SST_bcFCQJ.1_expression	SST	Pain	female	2.03782
male_Mrgprd-cre_Crush_168_rep1_SST_bcCPUU_expression	SST	Pain	male	0.19298
male_Mrgprd-cre_Naive_0_rep3_SST_bcCXCK_expression	SST	Pain	male	0.213398
male_C57_Crush_168_rep1_SST_bcDJVI_expression	SST	Pain	male	0.267489
male_C57_Crush_168_rep2_SST_bcAVKF_expression	SST	Pain	male	0.30615
male_C57_Crush_336_rep2_SST_bcDSCP_expression	SST	Pain	male	0.235221
male_C57_Crush_336_rep2_SST_bcHMWW_expression	SST	Pain	male	0.366406
male_C57_Crush_336_rep2_SST_bcFXRP_expression	SST	Pain	male	0.24762
male_C57_Paclitaxel_168_rep1_SST_bcBYRH_expression	SST	Pain	male	0.331453
male_C57_ScNT_72_rep1_SST_bcHYVY_expression	SST	Pain	male	0.74651
male_C57_Crush_168_rep2_SST_bcBYFM_expression	SST	Pain	male	0.664563
male_C57_SpNT_36_rep2_SST_bcHDNJ_expression	SST	Pain	male	0.206485
male_C57_ScNT_72_rep2_SST_bcADLA_expression	SST	Pain	male	0.701817
male_C57_ScNT_168_rep1_SST_bcGNBK_expression	SST	Pain	male	0.816728
male_C57_SpNT_6_rep3_SST_bcEORO_expression	SST	Pain	male	0.527761
male_C57_Naive_0_rep1_SST_bcHKDP_expression	SST	Reference	male	0.377989
male_C57_Naive_0_rep1_SST_bcAEEJ_expression	SST	Reference	male	0.151712
male_Mrgprd-cre_Crush_168_rep1_SST_bcDQQL_expression	SST	Pain	male	0.395051
male_Mrgprd-cre_Crush_168_rep1_SST_bcGMPU_expression	SST	Pain	male	0.820213
male_C57_Crush_168_rep1_SST_bcCYGK_expression	SST	Pain	male	0.558599
male_C57_Crush_168_rep1_SST_bcGPRT_expression	SST	Pain	male	0.292788
male_C57_Crush_336_rep1_SST_bcHKVD_expression	SST	Pain	male	0.764277
male_C57_Crush_336_rep2_SST_bcFVWK_expression	SST	Pain	male	0.243009
male_C57_Crush_72_rep1_SST_bcCCFF_expression	SST	Pain	male	0.563998
male_C57_Crush_72_rep1_SST_bcFZYG_expression	SST	Pain	male	0.22562
male_C57_SpNT_36_rep1_SST_bcHWQT_expression	SST	Pain	male	0.0598908
male_C57_Paclitaxel_168_rep1_SST_bcDVTK_expression	SST	Pain	male	-0.0345178
male_C57_Paclitaxel_168_rep2_SST_bcDWWG_expression	SST	Pain	male	0.270414
male_C57_ScNT_12_rep2_SST_bcHHGX_expression	SST	Pain	male	-0.447659
female_C57_Naive_0_rep1_SST_bcHVAN_expression	SST	Reference	female	-0.113337
male_C57_Crush_168_rep2_NP_bcHOYG_expression	SST	Pain	male	0.46115
male_Mrgprd-cre_Naive_0_rep2_SST_bcHUEL_expression	SST	Reference	male	-0.242991
male_C57_Naive_0_rep1_SST_bcIIWR_expression	SST	Reference	male	1.67839
male_C57_SpNT_12_rep2_SST_bcHSZS_expression	SST	Pain	male	0.300625
male_C57_Paclitaxel_168_rep1_SST_bcHRST_expression	SST	Pain	male	0.174872
male_Mrgprd-cre_Naive_0_rep1_SST_bcHZWR_expression	SST	Reference	male	0.726478
male_Mrgprd-cre_Naive_0_rep1_SST_bcDVXP_expression	SST	Reference	male	-0.0848478
male_Mrgprd-cre_Naive_0_rep1_SST_bcAVNZ_expression	SST	Reference	male	-0.121075
male_Mrgprd-cre_Naive_0_rep1_SST_bcFLHK_expression	SST	Reference	male	0.34562
male_C57_Naive_0_rep1_SST_bcEOEG_expression	SST	Reference	male	0.234075
male_C57_Naive_0_rep1_SST_bcCWPP_expression	SST	Reference	male	-0.203289
female_C57_Naive_0_rep1_SST_bcHFBS_expression	SST	Reference	female	0.109123
male_C57_SpNT_6_rep1_SST_bcCUQL_expression	SST	Pain	male	0.179705
male_C57_SpNT_24_rep2_SST_bcHAIT_expression	SST	Pain	male	0.263815
male_C57_Naive_0_rep1_SST_bcCVBZ_expression	SST	Reference	male	0.464759
male_C57_ScNT_72_rep2_SST_bcGQIQ_expression	SST	Pain	male	-0.254934
male_C57_ScNT_168_rep1_SST_bcALOR_expression	SST	Pain	male	1.77063
male_C57_SpNT_36_rep1_SST_bcFWSW_expression	SST	Pain	male	-0.621645
male_C57_SpNT_36_rep1_SST_bcDIQA_expression	SST	Pain	male	-0.707294
male_C57_Naive_0_rep5_SST_bcFBAG_expression	SST	Reference	male	-0.311354
male_C57_Naive_0_rep5_SST_bcAHUK_expression	SST	Reference	male	-0.673849
male_C57_Naive_0_rep5_SST_bcEIZF_expression	SST	Reference	male	-0.590333
male_C57_Naive_0_rep5_SST_bcEMEP_expression	SST	Reference	male	-0.307465
male_C57_Naive_0_rep5_SST_bcGYQF_expression	SST	Reference	male	-0.627277
male_C57_Naive_0_rep5_SST_bcGXFQ_expression	SST	Reference	male	-0.580262
male_C57_Naive_0_rep5_SST_bcDIYR_expression	SST	Reference	male	-1.03692
male_C57_Naive_0_rep5_SST_bcGPFW_expression	SST	Reference	male	-0.505203
male_C57_Naive_0_rep5_SST_bcIEHY_expression	SST	Reference	male	-0.783059
male_C57_Naive_0_rep5_SST_bcDFCE_expression	SST	Reference	male	-0.674315
male_C57_Naive_0_rep5_SST_bcEJNJ_expression	SST	Reference	male	-0.657051
male_C57_Naive_0_rep5_SST_bcAJHX_expression	SST	Reference	male	-0.481742
male_C57_Naive_0_rep5_SST_bcGCIR_expression	SST	Reference	male	-0.308183
male_C57_Naive_0_rep5_SST_bcDTPR_expression	SST	Reference	male	-0.72916
male_C57_Naive_0_rep5_SST_bcHPDO_expression	SST	Reference	male	-0.770295
male_C57_Naive_0_rep5_SST_bcEPZR_expression	SST	Reference	male	-0.462185
male_C57_Naive_0_rep5_SST_bcGWGV_expression	SST	Reference	male	-0.484114
male_C57_Naive_0_rep5_SST_bcEUZG_expression	SST	Reference	male	-0.832906
male_C57_Naive_0_rep5_SST_bcGXLZ_expression	SST	Reference	male	0.185909
male_C57_Naive_0_rep5_SST_bcALBT_expression	SST	Reference	male	-0.899098
male_C57_Naive_0_rep5_SST_bcEVCA_expression	SST	Reference	male	-0.726335
[truncated: 32,303 more rows]

## Sheet: Fig. 3h
	0	1	Rep	Time	Side	Percent
0	D0c1	0.00518837	0	D0	Contra	0.518837
1	D0c2	0.00209378	0	D0	Contra	0.209378
2	D0c3	0.0108973	0	D0	Contra	1.08973
3	D0c4	0.00240125	1	D0	Contra	0.240125
4	D0c5	0.0508433	1	D0	Contra	5.08433
5	D0c6	0.00402084	1	D0	Contra	0.402084
6	D0c1	0.004613	2	D0	Contra	0.4613
7	D0c2	0.00382347	2	D0	Contra	0.382347
8	D0c3	0.0136137	2	D0	Contra	1.36137
9	D0c1	0.0024324	3	D0	Contra	0.24324
10	D0c2	0.000901956	3	D0	Contra	0.0901956
11	D0c3	0.00115912	3	D0	Contra	0.115912
12	D0i1	0.0234717	4	D0	Ipsi	2.34717
13	D0i2	0.0658092	4	D0	Ipsi	6.58092
14	D0i3	0.0175462	4	D0	Ipsi	1.75462
15	D0i4	0.0137241	5	D0	Ipsi	1.37241
16	D0i5	0.014507	5	D0	Ipsi	1.4507
17	D0i6	0.0205428	5	D0	Ipsi	2.05428
18	D0i1	0.00548517	6	D0	Ipsi	0.548517
19	D0i2	0.00219292	6	D0	Ipsi	0.219292
20	D0i3	0.000432851	6	D0	Ipsi	0.0432851
21	D0i1	0.000358046	7	D0	Ipsi	0.0358046
22	D0i2	0	7	D0	Ipsi	0
23	D0i3	0	7	D0	Ipsi	0
24	D1c1	0.0103259	8	D1	Contra	1.03259
25	D1c2	0.0232581	8	D1	Contra	2.32581
26	D1c3	0.00493365	8	D1	Contra	0.493365
27	D1c4	0.00614188	9	D1	Contra	0.614188
28	D1c5	0.00125644	9	D1	Contra	0.125644
29	D1c6	0.000630435	9	D1	Contra	0.0630435
30	D1c1	0.011796	10	D1	Contra	1.1796
31	D1c2	0.00394479	10	D1	Contra	0.394479
32	D1c3	0.000691496	10	D1	Contra	0.0691496
33	D1c1	0.0150991	11	D1	Contra	1.50991
34	D1c2	0.0538464	11	D1	Contra	5.38464
35	D1c3	0	11	D1	Contra	0
36	D1i1	0.0243233	12	D1	Ipsi	2.43233
37	D1i2	0.00426794	12	D1	Ipsi	0.426794
38	D1i3	0.0114081	12	D1	Ipsi	1.14081
39	D1i4	0.00123943	13	D1	Ipsi	0.123943
40	D1i5	0.0226263	13	D1	Ipsi	2.26263
42	D1i1	0.00124009	14	D1	Ipsi	0.124009
43	D1i2	0.0299987	14	D1	Ipsi	2.99987
44	D1i3	0.0140805	14	D1	Ipsi	1.40805
45	D1i1	0.00607397	15	D1	Ipsi	0.607397
46	D1i2	0.0159066	15	D1	Ipsi	1.59066
47	D1i3	0.00942819	15	D1	Ipsi	0.942819
48	D7c1	0.0483989	16	D7	Contra	4.83989
49	D7c2	0.0680073	16	D7	Contra	6.80073
50	D7c3	0.024634	16	D7	Contra	2.4634
51	D7c4	0.0442312	17	D7	Contra	4.42312
52	D7c5	0.0115712	17	D7	Contra	1.15712
53	D7c6	0.00599225	17	D7	Contra	0.599225
54	D7c1	0.00123821	18	D7	Contra	0.123821
55	D7c2	0.0169581	18	D7	Contra	1.69581
56	D7c3	0.00332992	18	D7	Contra	0.332992
57	D7c1	0.00525951	19	D7	Contra	0.525951
58	D7c2	0.011202	19	D7	Contra	1.1202
59	D7c3	0.0203868	19	D7	Contra	2.03868
60	D7i1	0.0411505	20	D7	Ipsi	4.11505
61	D7i2	0.0823054	20	D7	Ipsi	8.23054
62	D7i3	0.116467	20	D7	Ipsi	11.6467
63	D7i4	0.0155078	21	D7	Ipsi	1.55078
64	D7i5	0.0265528	21	D7	Ipsi	2.65528
65	D7i6	0.0431521	21	D7	Ipsi	4.31521
66	D7i1	0.0304164	22	D7	Ipsi	3.04164
67	D7i2	0.0225809	22	D7	Ipsi	2.25809
68	D7i3	0.00936153	22	D7	Ipsi	0.936153
69	D7i1	0.0240847	23	D7	Ipsi	2.40847
70	D7i2	0.00345787	23	D7	Ipsi	0.345787
71	D7i3	0.00098655	23	D7	Ipsi	0.098655
72	D14c1	0.0328401	24	D14	Contra	3.28401
73	D14c2	0.00432725	24	D14	Contra	0.432725
74	D14c3	0.00707506	24	D14	Contra	0.707506
75	D14c4	0.00893593	25	D14	Contra	0.893593
76	D14c5	0.00525976	25	D14	Contra	0.525976
77	D14c6	0.0296103	25	D14	Contra	2.96103
78	D14c1	0.00423347	26	D14	Contra	0.423347
79	D14c2	0.0115716	26	D14	Contra	1.15716
80	D14c3	0.00844813	26	D14	Contra	0.844813
81	D14c1	0.0013907	27	D14	Contra	0.13907
82	D14c2	0.00385276	27	D14	Contra	0.385276
83	D14c3	0.00315157	27	D14	Contra	0.315157
84	D14i1	0.0417612	28	D14	Ipsi	4.17612
85	D14i2	0.0613313	28	D14	Ipsi	6.13313
86	D14i3	0.0537734	28	D14	Ipsi	5.37734
88	D14i5	0.171973	29	D14	Ipsi	17.1973
89	D14i6	0.0386583	29	D14	Ipsi	3.86583
90	D14i1	0.0165707	30	D14	Ipsi	1.65707
91	D14i2	0.0428584	30	D14	Ipsi	4.28584
92	D14i3	0.0355459	30	D14	Ipsi	3.55459
93	D14i1	0.00198594	31	D14	Ipsi	0.198594
94	D14i2	0.0233066	31	D14	Ipsi	2.33066
95	D14i3	0.0100055	31	D14	Ipsi	1.00055
96	D28c1	0.00990976	32	D28	Contra	0.990976
97	D28c2	0.0125267	32	D28	Contra	1.25267
98	D28c3	0.0179311	32	D28	Contra	1.79311
99	D28c4	0.0153974	33	D28	Contra	1.53974
100	D28c5	0.00916089	33	D28	Contra	0.916089
101	D28c6	0.011065	33	D28	Contra	1.1065
102	D28c1	0.00565661	34	D28	Contra	0.565661
103	D28c2	0.000727967	34	D28	Contra	0.0727967
104	D28c3	0.0233421	34	D28	Contra	2.33421
105	D28c1	0.00828563	35	D28	Contra	0.828563
106	D28c2	0.0144406	35	D28	Contra	1.44406
107	D28c3	0.00223574	35	D28	Contra	0.223574
108	D28i1	0.0233298	36	D28	Ipsi	2.33298
109	D28i2	0.081312	36	D28	Ipsi	8.1312
110	D28i3	0.0696817	36	D28	Ipsi	6.96817
111	D28i4	0.0531057	37	D28	Ipsi	5.31057
112	D28i5	0.0485025	37	D28	Ipsi	4.85025
113	D28i6	0.0691195	37	D28	Ipsi	6.91195
114	D28i1	0.019364	38	D28	Ipsi	1.9364
115	D28i2	0.0391622	38	D28	Ipsi	3.91622
116	D28i3	0.0142135	38	D28	Ipsi	1.42135
117	D28i1	0.040455	39	D28	Ipsi	4.0455
118	D28i2	0.0430288	39	D28	Ipsi	4.30288
119	D28i3	0.0251676	39	D28	Ipsi	2.51676

## Sheet: Fig. 3j
	Conditions	senmayo_z
J21-1 Read Count	Sham	-1.28163
J21-2 Read Count	Sham	-1.15874
TN21-1 Read Count	TN	0.859393
TN21-3 Read Count	TN	1.23886
TN21-4 Read Count	TN	0.7554

## Sheet: Fig. 4b
	pain state	age
45T10L	N	68
61T5L	N	37
67T4R	N	65
44T11R	N	56
69T10L	N	65
80T2R	N	68
39T8L	N	59
35T10R	N	64
61T5R	N	37
66T12L	N	50
25T12R	N	60
22T10L	N	61
90T8R	N	59
29T8R	N	79
89T6R	N	63
89T6L	N	63
87T5L	N	55
66T12R	P	50
71T7L	P	65
71T7R	P	65
85T5L	P	39
81T6R	P	33
83T8R	P	58
86T7R	P	40
84T5L	P	56
85T3L	P	39
85T3R	P	39
86T6R	P	40
84T4L	P	56
21T6L	P	59
91T4R	P	77
22T10R	P	61
23T2L	P	57
24T2R	P	60
26T3R	P	55
26T4R	P	55
30T3R	P	70
31T7L	P	66
31T7R	P	66
32T5R	P	66
34T5R	P	41
35T10L	P	64
38T7R	P	63
39T8R	P	59
40T4L	P	59
41T7R	P	55
42T7L	P	64
42T7R	P	64
45T11R	P	68
91T5L	P	77

## Sheet: Fig. 4c
	pain state	SenMayo
45T10L	N	0.191632
61T5L	N	-0.066758
67T4R	N	0.112483
44T11R	N	-0.215776
69T10L	N	-0.281071
80T2R	N	-0.014515
39T8L	N	-0.142038
35T10R	N	-0.155285
61T5R	N	-0.164415
66T12L	N	-0.201258
25T12R	N	0.052616
22T10L	N	-0.132192
90T8R	N	-0.022248
29T8R	N	-0.186601
89T6R	N	0.071127
89T6L	N	-0.238839
87T5L	N	0.178921
66T12R	P	-0.026732
71T7L	P	0.001279
71T7R	P	-0.109862
85T5L	P	0.096216
81T6R	P	0.295197
83T8R	P	-0.135651
86T7R	P	-0.223615
84T5L	P	0.367722
85T3L	P	-0.244533
85T3R	P	0.057714
86T6R	P	-0.284028
84T4L	P	0.221777
21T6L	P	0.130634
91T4R	P	-0.097258
22T10R	P	0.144812
23T2L	P	0.086312
24T2R	P	0.307411
26T3R	P	-0.070308
26T4R	P	0.034334
30T3R	P	0.02584
31T7L	P	0.250808
31T7R	P	0.24567
32T5R	P	0.232284
34T5R	P	-0.284531
35T10L	P	0.274373
38T7R	P	0.085206
39T8R	P	-0.10355
40T4L	P	-0.153918
41T7R	P	-0.143126
42T7L	P	-0.462753
42T7R	P	0.251903
45T11R	P	-0.144949
91T5L	P	0.589536

## Sheet: Fig. 4h
	Age
DPN5	47
DPN4	59
DPN3	50
DPN1	58
Con7	55
Con6	54
Con5	47
Con4	45
Con3	39
Con2	49

## Sheet: Fig. 4i
	SenMayo_Z
DPN5	2
DPN4	0.767536
DPN3	1.57187
DPN1	-0.180876
Con7	-0.359786
Con6	-1.02439
Con5	-0.960476
Con4	-0.871001
Con3	-0.732927
Con2	0.126583

## Sheet: Fig. 5b
Von frey
id	baseline	CCI Day7	CCI Day16	CCI Day21	CCI Day28	Sex	Drug	Side	aka
728631	1	0.0875912	0.379562	0.379562	1.22628	M	ABT-263	Ipsi	Drug 0
728634	1	0.142857	0.253968	0.253968	0.84127	M	ABT-263	Ipsi	Drug 0
716889	1	0.121622	0.256757	0.5	0.945946	F	ABT-263	Ipsi	Drug 0
728637	1	0.412698	0.190476	0.412698	0.84127	F	ABT-263	Ipsi	Drug 0
728641	1	0.0863309	0.172662	0.273381	0.906475	F	ABT-263	Ipsi	Drug 0
730370	1	0.337662	0.246753	0.246753	0.909091	F	ABT-263	Ipsi	Drug 0
752447	1	0.172662	0.129496	0.172662	0.719424	M	Venetoclax	Ipsi	Drug 1
752450	1	0.0517241	0.189655	0.275862	0.775862	M	Venetoclax	Ipsi	Drug 1
752487	1	0.0457143	0.137143	0.16	0.297143	M	Venetoclax	Ipsi	Drug 1
752453	1	0.0689655	0.327586	0.327586	0.448276	F	Venetoclax	Ipsi	Drug 1
752455	1	0.244444	0.211111	0.211111	0.388889	F	Venetoclax	Ipsi	Drug 1
752489	1	0.0863309	0.057554	0.172662	0.374101	F	Venetoclax	Ipsi	Drug 1
759952	1	0.0620155	0.697674	0.728682	0.821705	M	P bcl2 deg1	Ipsi	Drug 2
763439	1	0.0634921	1.33333	1.11111	1.11111	M	P bcl2 deg1	Ipsi	Drug 2
769741	1	0.0150376	0.947368	1.14286	0.947368	M	P bcl2 deg1	Ipsi	Drug 2
759919	1	0.103448	1.08621	1.7931	1.08621	F	P bcl2 deg1	Ipsi	Drug 2
759921	1	0.0689655	0.913793	1.08621	0.810345	F	P bcl2 deg1	Ipsi	Drug 2
759954	1	0.0405405	0.716216	0.716216	0.851351	F	P bcl2 deg1	Ipsi	Drug 2
763438	1	0.0634921	0.253968	0.587302	0.84127	M	P bcl2 deg2	Ipsi	Drug 3
766926	1	0.0754717	0.226415	0.698113	0.886792	M	P bcl2 deg2	Ipsi	Drug 3
769742	1	0.103448	0.155172	0.775862	0.775862	M	P bcl2 deg2	Ipsi	Drug 3
759920	1	0.0634921	0.190476	0.555556	0.746032	F	P bcl2 deg2	Ipsi	Drug 3
759953	1	0.047619	0.301587	0.412698	1	F	P bcl2 deg2	Ipsi	Drug 3
766927	1	0.0410959	0.191781	0.356164	0.712329	F	P bcl2 deg2	Ipsi	Drug 3
752448	1	0.190476	0.142857	0.142857	0.190476	M	Vehicle10	Ipsi	Vehicle10
752451	1	0.330827	0.0902256	0.0601504	0.0902256	M	Vehicle10	Ipsi	Vehicle10
752488	1	0.0779221	0.116883	0.038961	0.0779221	M	Vehicle10	Ipsi	Vehicle10
728633	1	0.0821918	0.260274	0.123288	0.164384	M	Vehicle10	Ipsi	Vehicle10
728635	1	0.169811	0.490566	0.169811	0.490566	M	Vehicle10	Ipsi	Vehicle10
752454	1	0.0547945	0.123288	0.0410959	0.0821918	F	Vehicle10	Ipsi	Vehicle10
752456	1	0.0620155	0.0155039	0.0620155	0.0930233	F	Vehicle10	Ipsi	Vehicle10
752490	1	0.154762	0.107143	0.0714286	0.107143	F	Vehicle10	Ipsi	Vehicle10
722244	1	0.155172	0.327586	0.0689655	0.155172	F	Vehicle10	Ipsi	Vehicle10
728639	1	0.129496	0.273381	0.0431655	0.374101	F	Vehicle10	Ipsi	Vehicle10
730369	1	0.143713	0.143713	0.011976	0.191617	F	Vehicle10	Ipsi	Vehicle10
728631	1	1.11111	1	1	1.11111	M	ABT-263	Contra	Drug 0
728634	1	0.825397	1.11111	1	1	M	ABT-263	Contra	Drug 0
716889	1	0.906475	1.09353	1.20863	0.906475	F	ABT-263	Contra	Drug 0
728637	1	0.821705	1.30233	0.992248	0.976744	F	ABT-263	Contra	Drug 0
728641	1	0.857143	0.857143	0.857143	1.15646	F	ABT-263	Contra	Drug 0
730370	1	0.808511	0.670213	0.670213	0.744681	F	ABT-263	Contra	Drug 0
752447	1	1.16438	0.972603	0.726027	0.726027	M	Venetoclax	Contra	Drug 1
752450	1	0.833333	0.75	0.833333	0.630952	M	Venetoclax	Contra	Drug 1
752487	1	0.721088	0.612245	0.857143	0.721088	M	Venetoclax	Contra	Drug 1
752453	1	0.702703	1.02703	0.851351	0.851351	F	Venetoclax	Contra	Drug 1
752455	1	0.838323	0.754491	0.754491	0.754491	F	Venetoclax	Contra	Drug 1
752489	1	0.697674	0.806202	0.821705	1.30233	F	Venetoclax	Contra	Drug 1
759952	1	1	0.84127	1.11111	0.84127	M	P bcl2 deg1	Contra	Drug 2
763439	1	1.30233	0.821705	1.31783	1.31783	M	P bcl2 deg1	Contra	Drug 2
769741	1	1.22414	1.31034	1.08621	0.913793	M	P bcl2 deg1	Contra	Drug 2
759919	1	0.84127	0.84127	1.34921	0.84127	F	P bcl2 deg1	Contra	Drug 2
759921	1	1.56391	0.947368	0.796992	0.796992	F	P bcl2 deg1	Contra	Drug 2
759954	1	0.913793	1.31034	1.31034	1.46552	F	P bcl2 deg1	Contra	Drug 2
763438	1	0.754491	0.754491	0.754491	0.634731	M	P bcl2 deg2	Contra	Drug 3
766926	1	1.58491	1	1.32075	1.18868	M	P bcl2 deg2	Contra	Drug 3
769742	1	0.9	0.9	1.08571	1	M	P bcl2 deg2	Contra	Drug 3
759920	1	0.857143	0.857143	1.03401	0.721088	F	P bcl2 deg2	Contra	Drug 3
759953	1	1.10078	0.821705	0.976744	0.821705	F	P bcl2 deg2	Contra	Drug 3
766927	1	0.947368	0.947368	0.796992	0.796992	F	P bcl2 deg2	Contra	Drug 3
752448	1	0.838323	1.00599	0.634731	0.634731	M	Vehicle10	Contra	Vehicle10
752451	1	1.00719	1.20863	1.00719	1.00719	M	Vehicle10	Contra	Vehicle10
752488	1	0.913793	0.775862	1.08621	0.913793	M	Vehicle10	Contra	Vehicle10
728633	1	0.76259	0.906475	0.906475	0.906475	M	Vehicle10	Contra	Vehicle10
728635	1	1.36585	1.23577	0.861789	0.861789	M	Vehicle10	Contra	Vehicle10
752454	1	0.731707	0.861789	1.13821	1.13821	F	Vehicle10	Contra	Vehicle10
752456	1	0.676692	0.676692	1.05263	1.05263	F	Vehicle10	Contra	Vehicle10
752490	1	0.612245	0.857143	0.721088	0.721088	F	Vehicle10	Contra	Vehicle10
722244	1	0.947368	0.947368	0.781955	1.05263	F	Vehicle10	Contra	Vehicle10
728639	1	1.14286	1.15646	0.707483	0.721088	F	Vehicle10	Contra	Vehicle10
730369	1	0.670213	0.56383	0.5	0.670213	F	Vehicle10	Contra	Vehicle10
781431	1	0.913793	0.913793	1.08621	1.2069	M	Vehicle2	Contra	Vehicle2
781433	1	0.6625	0.6625	1.05	0.6625	M	Vehicle2	Contra	Vehicle2
781434	1	0.688312	0.818182	0.688312	0.987013	M	Vehicle2	Contra	Vehicle2
774426	1	0.559006	0.658385	0.869565	0.869565	F	Vehicle2	Contra	Vehicle2
781435	1	0.775862	1.08621	1.08621	1.31034	F	Vehicle2	Contra	Vehicle2
781436	1	0.670213	0.808511	0.56383	0.56383	F	Vehicle2	Contra	Vehicle2
781431	1	0.0689655	0.0172414	0.103448	0.155172	M	Vehicle2	Ipsi	Vehicle2
781433	1	0.206897	0.0172414	0.103448	0.327586	M	Vehicle2	Ipsi	Vehicle2
781434	1	0.172662	0.129496	0.172662	0.129496	M	Vehicle2	Ipsi	Vehicle2
774426	1	0.0863309	0.057554	0.172662	0.057554	F	Vehicle2	Ipsi	Vehicle2
781435	1	0.0754717	0.0188679	0.113208	0.358491	F	Vehicle2	Ipsi	Vehicle2
781436	1	0.0902256	0.0451128	0.135338	0.0902256	F	Vehicle2	Ipsi	Vehicle2
774423	1	0.861789	1.02439	1.02439	1.13821	M	Control	Contra	Control
774424	1	0.913793	1.31034	0.913793	1.08621	M	Control	Contra	Control
774425	1	0.84127	0.84127	0.84127	1.11111	M	Control	Contra	Control
769746	1	1.11111	1	1.11111	1.11111	F	Control	Contra	Control
769747	1	0.84127	1	0.84127	0.84127	F	Control	Contra	Control
769748	1	0.913793	1.2069	0.913793	0.913793	F	Control	Contra	Control
774423	1	0.120301	0.0451128	0.0902256	0.135338	M	Control	Ipsi	Control
774424	1	0.150943	0.169811	0.113208	0.490566	M	Control	Ipsi	Control
774425	1	0.0650407	0.0162602	0.146341	0.227642	M	Control	Ipsi	Control
769746	1	0.0816327	0.0544218	0.0816327	0.190476	F	Control	Ipsi	Control
769747	1	0.0544218	0.0136054	0.0816327	0.217687	F	Control	Ipsi	Control
769748	1	0.108844	0.0544218	0.0816327	0.163265	F	Control	Ipsi	Control
Pinprick
id	v1	v2	v3	v4	Conditions	Side	Drug	aka	Sex
728631	0	2	0	2	CCI28	Ipsi	ABT-263	Drug 0	M
728634	1	1	0	0	CCI28	Ipsi	ABT-263	Drug 0	M
716889	0	2	2	1	CCI28	Ipsi	ABT-263	Drug 0	F
728637	2	2	1	1	CCI28	Ipsi	ABT-263	Drug 0	F
728641	2	2	3	2	CCI28	Ipsi	ABT-263	Drug 0	F
730370	0	1	0	0	CCI28	Ipsi	ABT-263	Drug 0	F
752448	2	2	2	3	Baseline	Ipsi	ABT-263	Drug 0	M
752451	2	2	3	2	Baseline	Ipsi	ABT-263	Drug 0	M
752488	4	4	4	4	Baseline	Ipsi	ABT-263	Drug 0	F
752454	3	2	3	2	Baseline	Ipsi	ABT-263	Drug 0	F
752456	2	2	3	3	Baseline	Ipsi	ABT-263	Drug 0	F
752447	2	0	0		CCI28	Ipsi	Venetoclax	Drug 1	M
752450	0	0	0		CCI28	Ipsi	Venetoclax	Drug 1	M
752487	2	2	2		CCI28	Ipsi	Venetoclax	Drug 1	M
752453	2	0	0		CCI28	Ipsi	Venetoclax	Drug 1	F
752455	2	0	0		CCI28	Ipsi	Venetoclax	Drug 1	F
752489	2	3	1		CCI28	Ipsi	Venetoclax	Drug 1	F
752447	2	2	2		Baseline	Ipsi	Venetoclax	Drug 1	M
752450	2	1	2		Baseline	Ipsi	Venetoclax	Drug 1	M
752487	2	2	2		Baseline	Ipsi	Venetoclax	Drug 1	M
752453	2	2	2		Baseline	Ipsi	Venetoclax	Drug 1	F
752455	0	0	2		Baseline	Ipsi	Venetoclax	Drug 1	F
752489	2	2	2		Baseline	Ipsi	Venetoclax	Drug 1	F
759952	2	2	2		CCI28	Ipsi	P bcl2 deg1	Drug 2	M
763439	2	2	2		CCI28	Ipsi	P bcl2 deg1	Drug 2	M
769741	1	2	2		CCI28	Ipsi	P bcl2 deg1	Drug 2	M
759919	0	1	2		CCI28	Ipsi	P bcl2 deg1	Drug 2	F
759921	4	2	2		CCI28	Ipsi	P bcl2 deg1	Drug 2	F
759954	2	2	2		CCI28	Ipsi	P bcl2 deg1	Drug 2	F
759952	2	2	2		Baseline	Ipsi	P bcl2 deg1	Drug 2	M
763439	2	2	0		Baseline	Ipsi	P bcl2 deg1	Drug 2	M
769741	2	2	2		Baseline	Ipsi	P bcl2 deg1	Drug 2	M
759919	0	2	2		Baseline	Ipsi	P bcl2 deg1	Drug 2	F
759921	2	2	2		Baseline	Ipsi	P bcl2 deg1	Drug 2	F
759954	2	2	2		Baseline	Ipsi	P bcl2 deg1	Drug 2	F
763438	2	2	2		CCI28	Ipsi	P bcl2 deg2	Drug 3	M
766926	2	2	2		CCI28	Ipsi	P bcl2 deg2	Drug 3	M
769742	0	2	0		CCI28	Ipsi	P bcl2 deg2	Drug 3	M
759920	2	2	0		CCI28	Ipsi	P bcl2 deg2	Drug 3	F
759953	2	2	2		CCI28	Ipsi	P bcl2 deg2	Drug 3	F
766927	2	2	1		CCI28	Ipsi	P bcl2 deg2	Drug 3	F
763438	2	1	2		Baseline	Ipsi	P bcl2 deg2	Drug 3	M
766926	2	2	2		Baseline	Ipsi	P bcl2 deg2	Drug 3	M
769742	1	2	2		Baseline	Ipsi	P bcl2 deg2	Drug 3	M
759920	2	2	2		Baseline	Ipsi	P bcl2 deg2	Drug 3	F
759953	0	2	2		Baseline	Ipsi	P bcl2 deg2	Drug 3	F
766927	2	2	0		Baseline	Ipsi	P bcl2 deg2	Drug 3	F
728633	4	4	4		CCI28	Ipsi	Vehicle10	Vehicle10	M
728635	2	2	2		CCI28	Ipsi	Vehicle10	Vehicle10	M
722244	3	3	3		CCI28	Ipsi	Vehicle10	Vehicle10	F
728639	4	3	2		CCI28	Ipsi	Vehicle10	Vehicle10	F
730369	2	3	2		CCI28	Ipsi	Vehicle10	Vehicle10	F
730372	4	4	2		CCI28	Ipsi	Vehicle10	Vehicle10	F
728633	0	1	0		Baseline	Ipsi	Vehicle10	Vehicle10	M
728635	2	1	0		Baseline	Ipsi	Vehicle10	Vehicle10	M
722244	2	2	2		Baseline	Ipsi	Vehicle10	Vehicle10	F
728639	2	2	2		Baseline	Ipsi	Vehicle10	Vehicle10	F
730369	2	2	2		Baseline	Ipsi	Vehicle10	Vehicle10	F
730372	2	0	2		Baseline	Ipsi	Vehicle10	Vehicle10	F
728631	0	0	0	0	CCI28	Contra	ABT-263	Drug 0	M
728634	1	2	0	2	CCI28	Contra	ABT-263	Drug 0	M
716889	1	1	2	0	CCI28	Contra	ABT-263	Drug 0	F
728637	1	2	1	2	CCI28	Contra	ABT-263	Drug 0	F
728641	0	2	2	2	CCI28	Contra	ABT-263	Drug 0	F
730370	2	1	0	2	CCI28	Contra	ABT-263	Drug 0	F
752448	2	2	2	2	Baseline	Contra	ABT-263	Drug 0	M
752451	2	2	2	2	Baseline	Contra	ABT-263	Drug 0	M
752488	1	2	2	2	Baseline	Contra	ABT-263	Drug 0	F
752454	2	2	0	2	Baseline	Contra	ABT-263	Drug 0	F
752456	2	2	2	2	Baseline	Contra	ABT-263	Drug 0	F
752447	2	0	2		CCI28	Contra	Venetoclax	Drug 1	M
752450	2	0	0		CCI28	Contra	Venetoclax	Drug 1	M
752487	2	2	2		CCI28	Contra	Venetoclax	Drug 1	M
752453	2	2	2		CCI28	Contra	Venetoclax	Drug 1	F
752455	2	0	2		CCI28	Contra	Venetoclax	Drug 1	F
752489	0	2	2		CCI28	Contra	Venetoclax	Drug 1	F
752447	2	1	0		Baseline	Contra	Venetoclax	Drug 1	M
752450	2	2	2		Baseline	Contra	Venetoclax	Drug 1	M
752487	2	2	2		Baseline	Contra	Venetoclax	Drug 1	M
752453	2	2	2		Baseline	Contra	Venetoclax	Drug 1	F
752455	2	2	2		Baseline	Contra	Venetoclax	Drug 1	F
752489	2	2	0		Baseline	Contra	Venetoclax	Drug 1	F
759952	2	2	2		CCI28	Contra	P bcl2 deg1	Drug 2	M
763439	2	0	2		CCI28	Contra	P bcl2 deg1	Drug 2	M
769741	2	2	0		CCI28	Contra	P bcl2 deg1	Drug 2	M
759919	2	2	2		CCI28	Contra	P bcl2 deg1	Drug 2	F
759921	2	2	2		CCI28	Contra	P bcl2 deg1	Drug 2	F
759954	2	2	0		CCI28	Contra	P bcl2 deg1	Drug 2	F
759952	2	2	2		Baseline	Contra	P bcl2 deg1	Drug 2	M
763439	1	2	1		Baseline	Contra	P bcl2 deg1	Drug 2	M
769741	0	2	2		Baseline	Contra	P bcl2 deg1	Drug 2	M
759919	2	1	2		Baseline	Contra	P bcl2 deg1	Drug 2	F
759921	2	0	2		Baseline	Contra	P bcl2 deg1	Drug 2	F
759954	2	2	1		Baseline	Contra	P bcl2 deg1	Drug 2	F
763438	2	1	0		CCI28	Contra	P bcl2 deg2	Drug 3	M
766926	2	2	2		CCI28	Contra	P bcl2 deg2	Drug 3	M
769742	1	2	2		CCI28	Contra	P bcl2 deg2	Drug 3	M
759920	2	2	2		CCI28	Contra	P bcl2 deg2	Drug 3	F
759953	2	0	2		CCI28	Contra	P bcl2 deg2	Drug 3	F
766927	2	1	2		CCI28	Contra	P bcl2 deg2	Drug 3	F
763438	2	2	1		Baseline	Contra	P bcl2 deg2	Drug 3	M
766926	2	1	2		Baseline	Contra	P bcl2 deg2	Drug 3	M
769742	2	2	2		Baseline	Contra	P bcl2 deg2	Drug 3	M
759920	2	2	2		Baseline	Contra	P bcl2 deg2	Drug 3	F
759953	2	2	2		Baseline	Contra	P bcl2 deg2	Drug 3	F
766927	2	0	2		Baseline	Contra	P bcl2 deg2	Drug 3	F
728633	2	0	2		CCI28	Contra	Vehicle10	Vehicle10	M
728635	2	0	2		CCI28	Contra	Vehicle10	Vehicle10	M
722244	2	1	2		CCI28	Contra	Vehicle10	Vehicle10	F
728639	2	2	0		CCI28	Contra	Vehicle10	Vehicle10	F
730369	2	2	2		CCI28	Contra	Vehicle10	Vehicle10	F
730372	2	1	2		CCI28	Contra	Vehicle10	Vehicle10	F
728633	2	1	2		Baseline	Contra	Vehicle10	Vehicle10	M
728635	2	3	2		Baseline	Contra	Vehicle10	Vehicle10	M
722244	2	0	1		Baseline	Contra	Vehicle10	Vehicle10	F
728639	1	2	0		Baseline	Contra	Vehicle10	Vehicle10	F
730369	2	2	2		Baseline	Contra	Vehicle10	Vehicle10	F
730372	2	2	2		Baseline	Contra	Vehicle10	Vehicle10	F
781431	2	2	2		Baseline	Contra	Vehicle2	Vehicle2	M
781433	0	1	2		Baseline	Contra	Vehicle2	Vehicle2	M
781434	0	2	0		Baseline	Contra	Vehicle2	Vehicle2	M
774426	2	0	2		Baseline	Contra	Vehicle2	Vehicle2	F
781435	2	0	2		Baseline	Contra	Vehicle2	Vehicle2	F
781436	2	2	2		Baseline	Contra	Vehicle2	Vehicle2	F
781431	2	2	2		CCI28	Contra	Vehicle2	Vehicle2	M
781433	2	1	2		CCI28	Contra	Vehicle2	Vehicle2	M
781434	1	0	0		CCI28	Contra	Vehicle2	Vehicle2	M
774426	2	2	0		CCI28	Contra	Vehicle2	Vehicle2	F
781435	2	2	2		CCI28	Contra	Vehicle2	Vehicle2	F
781436	2	2	2		CCI28	Contra	Vehicle2	Vehicle2	F
774423	2	2	2		Baseline	Contra	Control	Control	M
774424	2	2	2		Baseline	Contra	Control	Control	M
774425	1	1	0		Baseline	Contra	Control	Control	M
769746	0	2	0		Baseline	Contra	Control	Control	F
769747	2	2	2		Baseline	Contra	Control	Control	F
769748	0	2	2		Baseline	Contra	Control	Control	F
774423	2	0	1		CCI28	Contra	Control	Control	M
774424	0	2	0		CCI28	Contra	Control	Control	M
774425	1	2	2		CCI28	Contra	Control	Control	M
769746	0	1	2		CCI28	Contra	Control	Control	F
769747	2	0	2		CCI28	Contra	Control	Control	F
769748	0	0	2		CCI28	Contra	Control	Control	F
781431	2	0	0		Baseline	Ipsi	Vehicle2	Vehicle2	M
781433	2	0	0		Baseline	Ipsi	Vehicle2	Vehicle2	M
781434	0	2	2		Baseline	Ipsi	Vehicle2	Vehicle2	M
774426	2	1	0		Baseline	Ipsi	Vehicle2	Vehicle2	F
781435	1	2	2		Baseline	Ipsi	Vehicle2	Vehicle2	F
781436	2	0	2		Baseline	Ipsi	Vehicle2	Vehicle2	F
781431	4	4	4		CCI28	Ipsi	Vehicle2	Vehicle2	M
781433	4	4	4		CCI28	Ipsi	Vehicle2	Vehicle2	M
781434	3	4	4		CCI28	Ipsi	Vehicle2	Vehicle2	M
774426	2	2	2		CCI28	Ipsi	Vehicle2	Vehicle2	F
781435	4	4	3		CCI28	Ipsi	Vehicle2	Vehicle2	F
781436	3	4	4		CCI28	Ipsi	Vehicle2	Vehicle2	F
774423	2	2	2		Baseline	Ipsi	Control	Control	M
774424	2	0	2		Baseline	Ipsi	Control	Control	M
774425	2	1	2		Baseline	Ipsi	Control	Control	M
769746	0	2	0		Baseline	Ipsi	Control	Control	F
769747	0	2	1		Baseline	Ipsi	Control	Control	F
769748	1	0	2		Baseline	Ipsi	Control	Control	F
774423	4	3	4		CCI28	Ipsi	Control	Control	M
774424	3	2	4		CCI28	Ipsi	Control	Control	M
774425	4	4	4		CCI28	Ipsi	Control	Control	M
769746	4	4	4		CCI28	Ipsi	Control	Control	F
769747	2	2	4		CCI28	Ipsi	Control	Control	F
769748	2	3	2		CCI28	Ipsi	Control	Control	F

## Sheet: Fig. 5d
Conditions	Sex	value
Veh10	M	0.102703
Veh10	F	0.314815
Veh10	M	0.163265
Veh10	M	0.163121
Veh10	F	0.298387
Veh10	F	0.202381
ABT263	M	0.0289017
ABT263	F	0.0223464
ABT263	F	0.00564972
Venetoclax	M	0.0366492
Venetoclax	M	0.0644068
Venetoclax	F	0.0443686
Venetoclax	F	0.0681818
Protac Bcl2	M	0.037037
Protac Bcl2	M	0.0412371
Protac Bcl2	F	0.0185185
Protac Bcl2	F	0.0291971
Protac Bcl-xl	M	0.0378788
Protac Bcl-xl	M	0.0299145
Protac Bcl-xl	F	0.0307692
Protac Bcl-xl	F	0.0446429
Control	M	0.163265
Control	F	0.157371
Control	M	0.298013
Control	F	0.347059
Veh2	F	0.24
Veh2	F	0.223684
Veh2	F	0.235294
Veh2	M	0.134715
Veh2	M	0.386667
Veh2	M	0.208163

## Sheet: Fig. 5e
Veh10	CBC (smear review)
Veh10	CBC mouse
Veh10	Small Blood Count - Bioresearch
Veh10	Leukocytes	2.7	G/l
Veh10	Erythrocytes	9.5	T/l
Veh10	Haemoglobin concentration	14.1	g/dl
Veh10	Packed cell volume (PCV)	40.7	%
Veh10	MCV	42.8	fl
Veh10	MCH	14.8	pg
Veh10	MCHC	34.6	g/dl
Veh10	Thrombocytes	1348	G/l
Veh10	Differential blood count - Bioresearch
Veh10	Basophils	0	%
Veh10	Eosinophils	18	%
Veh10	Segmented neutrophils	37	%
Veh10	Lymphocytes	40	%
Veh10	Monocytes	5	%
Veh10	Polychromasia	0	k.A.
Veh10	Basophils (absolute)	0	/ul
Veh10	Eosinophils (absolute)	500	/ul
Veh10	Segmented neutrophils (abs)	1004	/ul
Veh10	Lymphocytes (absolute)	1091	/ul
Veh10	Monocytes (absolute)	125	/ul
Veh10	Reticulocytes (relative)	3.79	%
Veh10	Reticulocytes (absolute)	360800	/ul
Veh10
Veh10
Veh10
Veh10	Leukocytes	3.2	G/l
Veh10	Erythrocytes	8.8	T/l
Veh10	Haemoglobin concentration	12.9	g/dl
Veh10	Packed cell volume (PCV)	38.6	%
Veh10	MCV	43.9	fl
Veh10	MCH	14.7	pg
Veh10	MCHC	33.4	g/dl
Veh10	Thrombocytes	1289	G/l
Veh10	Differential blood count - Bioresearch
Veh10	Basophils	0	%
Veh10	Eosinophils	3	%
Veh10	Segmented neutrophils	34	%
Veh10	Lymphocytes	57	%
Veh10	Monocytes	7	%
Veh10	Basophils (absolute)	0	/ul
Veh10	Eosinophils (absolute)	92	/ul
Veh10	Segmented neutrophils (abs)	1065	/ul
Veh10	Lymphocytes (absolute)	1795	/ul
Veh10	Monocytes (absolute)	209	/ul
Veh10	Polychromasia	0	k.A.
Veh10	Reticulocytes (relative)	3.81	%
Veh10	Reticulocytes (absolute)	334900	/ul
Veh10	CBC (smear review)
Veh10	CBC mouse
Veh10	Small Blood Count - Bioresearch
Veh10	Leukocytes	1.9	G/l
Veh10	Erythrocytes	8.4	T/l
Veh10	Haemoglobin concentration	12.7	g/dl
Veh10	Packed cell volume (PCV)	38.1	%
Veh10	MCV	45.4	fl
Veh10	MCH	15.1	pg
Veh10	MCHC	33.3	g/dl
Veh10	Thrombocytes	1403	G/l
Veh10	Differential blood count - Bioresearch
Veh10	Basophils	0	%
Veh10	Eosinophils	2	%
Veh10	Segmented neutrophils	26	%
Veh10	Lymphocytes	68	%
Veh10	Monocytes	4	%
Veh10	Basophils (absolute)	0	/ul
Veh10	Eosinophils (absolute)	46	/ul
Veh10	Segmented neutrophils (abs)	496	/ul
Veh10	Lymphocytes (absolute)	1290	/ul
Veh10	Monocytes (absolute)	68	/ul
Veh10	Polychromasia	0	k.A.
Veh10	Reticulocytes (relative)	5.00	%
Veh10	Reticulocytes (absolute)	419500	/ul
Veh10	CBC (smear review)
Veh10	CBC mouse
Veh10	Small Blood Count - Bioresearch
Veh10	Leukocytes	1.5	G/l
Veh10	Erythrocytes	8.6	T/l
Veh10	Haemoglobin concentration	13.3	g/dl
Veh10	Packed cell volume (PCV)	36.5	%
Veh10	MCV	42.5	fl
Veh10	MCH	15.5	pg
Veh10	MCHC	36.4	g/dl
Veh10	Thrombocytes	900	G/l
Veh10	Differential blood count - Bioresearch
Veh10	Basophils	0	%
Veh10	Eosinophils	33	%
Veh10	Segmented neutrophils	27	%
Veh10	Lymphocytes	32	%
Veh10	Monocytes	8	%
Veh10	Basophils (absolute)	0	/ul
Veh10	Eosinophils (absolute)	488	/ul
Veh10	Segmented neutrophils (abs)	400	/ul
Veh10	Lymphocytes (absolute)	477	/ul
Veh10	Monocytes (absolute)	115	/ul
Veh10	Polychromasia	0	k.A.
Veh10	Reticulocytes (relative)	3.57	%
Veh10	Reticulocytes (absolute)	306300	/ul
Veh10	CBC (smear review)
Veh10	CBC mouse
Veh10	Small Blood Count - Bioresearch
Veh10	Leukocytes	0.5	G/l
Veh10	Erythrocytes	8.9	T/l
Veh10	Haemoglobin concentration	13.8	g/dl
Veh10	Packed cell volume (PCV)	37.2	%
Veh10	MCV	42.0	fl
Veh10	MCH	15.6	pg
Veh10	MCHC	37.1	g/dl
Veh10	Thrombocytes	949	G/l
Veh10	Differential blood count - Bioresearch
Veh10	Basophils	0	%
Veh10	Eosinophils	2	%
Veh10	Segmented neutrophils	47	%
Veh10	Lymphocytes	47	%
Veh10	Monocytes	5	%
Veh10	Basophils (absolute)	0	/ul
Veh10	Eosinophils (absolute)	12	/ul
Veh10	Segmented neutrophils (abs)	242	/ul
Veh10	Lymphocytes (absolute)	242	/ul
Veh10	Monocytes (absolute)	24	/ul
Veh10	Polychromasia	0	k.A.
Veh10	Reticulocytes (relative)	3.60	%
Veh10	Reticulocytes (absolute)	319000	/ul
Veh10	CBC (smear review)
Veh10	CBC mouse
Veh10	Small Blood Count - Bioresearch
Veh10	Leukocytes	0.6	G/l
Veh10	Erythrocytes	9.6	T/l
Veh10	Haemoglobin concentration	14.5	g/dl
Veh10	Packed cell volume (PCV)	42.1	%
Veh10	MCV	43.7	fl
Veh10	MCH	15.1	pg
Veh10	MCHC	34.4	g/dl
Veh10	Thrombocytes	992	G/l
Veh10	Differential blood count - Bioresearch
Veh10	Basophils	0	%
Veh10	Eosinophils	4	%
Veh10	Segmented neutrophils	35	%
Veh10	Lymphocytes	55	%
Veh10	Monocytes	6	%
Veh10	Basophils (absolute)	0	/ul
Veh10	Eosinophils (absolute)	25	/ul
Veh10	Segmented neutrophils (abs)	222	/ul
Veh10	Lymphocytes (absolute)	346	/ul
Veh10	Monocytes (absolute)	37	/ul
Veh10	Polychromasia	0	k.A.
Veh10	Reticulocytes (relative)	4.36	%
Veh10	Reticulocytes (absolute)	419900	/ul
V	CBC (smear review)
V	CBC mouse
V	Small Blood Count - Bioresearch
V	Leukocytes	3.2	G/l
V	Erythrocytes	9.0	T/l
V	Haemoglobin concentration	13.2	g/dl
V	Packed cell volume (PCV)	40.4	%
V	MCV	44.9	fl
V	MCH	14.7	pg
V	MCHC	32.7	g/dl
V	Thrombocytes	936	G/l
V	Differential blood count - Bioresearch
V	Basophils	0	%
V	Eosinophils	4	%
V	Segmented neutrophils	29	%
V	Lymphocytes	61	%
V	Monocytes	6	%
V	Basophils (absolute)	0	/ul
V	Eosinophils (absolute)	134	/ul
V	Segmented neutrophils (abs)	925	/ul
V	Lymphocytes (absolute)	1939	/ul
V	Monocytes (absolute)	202	/ul
V	Polychromasia	0	k.A.
V	Reticulocytes (relative)	4.23	%
V	Reticulocytes (absolute)	380700	/ul
V	CBC (smear review)
V	CBC mouse
V	Small Blood Count - Bioresearch
V	Leukocytes	1.5	G/l
V	Erythrocytes	8.7	T/l
V	Haemoglobin concentration	13.6	g/dl
V	Packed cell volume (PCV)	37.3	%
V	MCV	42.9	fl
V	MCH	15.6	pg
V	MCHC	36.5	g/dl
V	Thrombocytes	715	G/l
V	Differential blood count - Bioresearch
V	Basophils	0	%
V	Eosinophils	1	%
V	Band neutrophils	0	%
V	Segmented neutrophils	40	%
V	Lymphocytes	57	%
V	Monocytes	2	%
V	Basophils (absolute)	0	/ul
V	Eosinophils (absolute)	15	/ul
V	Band neutrophils (absolute)	0	/ul
V	Segmented neutrophils (abs)	596	/ul
V	Lymphocytes (absolute)	849	/ul
V	Monocytes (absolute)	30	/ul
V	Atypical cells	0	%
V	Polychromasia	0	k.A.
V	Reticulocytes (relative)	3.85	%
V	Reticulocytes (absolute)	334900	/ul
V	CBC (smear review)
V	CBC mouse
V	Small Blood Count - Bioresearch
V	Leukocytes	1.8	G/l
V	Erythrocytes	9.0	T/l
V	Haemoglobin concentration	13.1	g/dl
V	Packed cell volume (PCV)	38.8	%
V	MCV	43.0	fl
V	MCH	14.5	pg
V	MCHC	33.8	g/dl
V	Thrombocytes	1480	G/l
V	Differential blood count - Bioresearch
V	Basophils	0	%
V	Eosinophils	16	%
V	Segmented neutrophils	32	%
V	Lymphocytes	45	%
V	Monocytes	8	%
V	Basophils (absolute)	0	/ul
V	Eosinophils (absolute)	292	/ul
V	Segmented neutrophils (abs)	562	/ul
V	Lymphocytes (absolute)	792	/ul
V	Monocytes (absolute)	134	/ul
V	Polychromasia	0	k.A.
V	Reticulocytes (relative)	4.50	%
V	Reticulocytes (absolute)	405900	/ul
V	CBC (smear review)
V	CBC mouse
V	Small Blood Count - Bioresearch
V	Leukocytes	0.9	G/l
V	Erythrocytes	9.4	T/l
V	Haemoglobin concentration	14.1	g/dl
V	Packed cell volume (PCV)	39.5	%
V	MCV	42.1	fl
V	MCH	15.0	pg
V	MCHC	35.7	g/dl
V	Thrombocytes	740	G/l
V	Differential blood count - Bioresearch
V	Basophils	1	%
V	Eosinophils	5	%
V	Segmented neutrophils	28	%
V	Lymphocytes	61	%
V	Monocytes	4	%
V	Basophils (absolute)	9	/ul
V	Eosinophils (absolute)	50	/ul
V	Segmented neutrophils (abs)	260	/ul
V	Lymphocytes (absolute)	560	/ul
V	Monocytes (absolute)	40	/ul
V	Polychromasia	0	k.A.
V	Reticulocytes (relative)	3.98	%
V	Reticulocytes (absolute)	373300	/ul
V	CBC (smear review)
V	CBC mouse
V	Small Blood Count - Bioresearch
V	Leukocytes	1.2	G/l
V	Erythrocytes	9.0	T/l
V	Haemoglobin concentration	14.2	g/dl
V	Packed cell volume (PCV)	38.5	%
V	MCV	42.9	fl
V	MCH	15.8	pg
V	MCHC	36.9	g/dl
V	Thrombocytes	1014	G/l
V	Differential blood count - Bioresearch
V	Basophils	0	%
V	Eosinophils	10	%
V	Segmented neutrophils	18	%
V	Lymphocytes	63	%
V	Monocytes	10	%
V	Basophils (absolute)	0	/ul
V	Eosinophils (absolute)	116	/ul
V	Segmented neutrophils (abs)	221	/ul
V	Lymphocytes (absolute)	756	/ul
V	Monocytes (absolute)	116	/ul
V	Polychromasia	0	k.A.
V	Reticulocytes (relative)	3.62	%
V	Reticulocytes (absolute)	324700	/ul
V	CBC (smear review)
V	CBC mouse
V	Small Blood Count - Bioresearch
V	Leukocytes	2.1	G/l
V	Erythrocytes	10.1	T/l
V	Haemoglobin concentration	14.6	g/dl
V	Packed cell volume (PCV)	44.2	%
V	MCV	43.6	fl
V	MCH	14.4	pg
V	MCHC	33.0	g/dl
V	Thrombocytes	1143	G/l
V	Differential blood count - Bioresearch
V	Basophils	0	%
V	Eosinophils	8	%
V	Segmented neutrophils	25	%
V	Lymphocytes	63	%
V	Monocytes	5	%
V	Basophils (absolute)	0	/ul
V	Eosinophils (absolute)	161	/ul
V	Segmented neutrophils (abs)	520	/ul
V	Lymphocytes (absolute)	1296	/ul
V	Monocytes (absolute)	93	/ul
V	Polychromasia	0	k.A.
V	Reticulocytes (relative)	4.19	%
V	Reticulocytes (absolute)	424400	/ul
Uninj	CBC (smear review)
Uninj	CBC mouse
Uninj	Small Blood Count - Bioresearch
Uninj	Leukocytes	0.8	G/l
Uninj	Erythrocytes	9.3	T/l
Uninj	Haemoglobin concentration	12.9	g/dl
Uninj	Packed cell volume (PCV)	39.2	%
Uninj	MCV	42.4	fl
Uninj	MCH	13.9	pg
Uninj	MCHC	32.9	g/dl
Uninj	Thrombocytes	916	G/l
Uninj	Differential blood count - Bioresearch
Uninj	Basophils	0	%
Uninj	Eosinophils	2	%
Uninj	Band neutrophils	0	%
Uninj	Segmented neutrophils	18	%
Uninj	Lymphocytes	80	%
Uninj	Monocytes	0	%
Uninj	Basophils (absolute)	0	/ul
Uninj	Eosinophils (absolute)	16	/ul
Uninj	Band neutrophils (absolute)	0	/ul
Uninj	Segmented neutrophils (abs)	144	/ul
Uninj	Lymphocytes (absolute)	640	/ul
Uninj	Monocytes (absolute)	0	/ul
Uninj	Polychromasia	0	k.A.
Uninj	Reticulocytes (relative)	3.82	%
Uninj	Reticulocytes (absolute)	353400	/ul
Uninj	CBC (smear review)
Uninj	CBC mouse
Uninj	Small Blood Count - Bioresearch
Uninj	Leukocytes	2.0	G/l
Uninj	Erythrocytes	8.3	T/l
Uninj	Haemoglobin concentration	11.9	g/dl
Uninj	Packed cell volume (PCV)	36.7	%
Uninj	MCV	44.4	fl
Uninj	MCH	14.4	pg
Uninj	MCHC	32.4	g/dl
Uninj	Thrombocytes	1386	G/l
Uninj	Differential blood count - Bioresearch
Uninj	Basophils	0	%
Uninj	Eosinophils	4	%
Uninj	Segmented neutrophils	20	%
Uninj	Lymphocytes	69	%
Uninj	Monocytes	7	%
Uninj	Basophils (absolute)	0	/ul
Uninj	Eosinophils (absolute)	80	/ul
Uninj	Segmented neutrophils (abs)	386	/ul
Uninj	Lymphocytes (absolute)	1353	/ul
Uninj	Monocytes (absolute)	131	/ul
Uninj	Polychromasia	0	k.A.
Uninj	Reticulocytes (relative)	7.03	%
Uninj	Reticulocytes (absolute)	581400	/ul
Uninj	CBC (smear review)
Uninj	CBC mouse
Uninj	Small Blood Count - Bioresearch
Uninj	Leukocytes	1.4	G/l
Uninj	Erythrocytes	8.9	T/l
Uninj	Haemoglobin concentration	12.7	g/dl
Uninj	Packed cell volume (PCV)	38.5	%
Uninj	MCV	43.1	fl
Uninj	MCH	14.2	pg
Uninj	MCHC	33.0	g/dl
Uninj	Thrombocytes	1208	G/l
Uninj	Differential blood count - Bioresearch
Uninj	Basophils	0	%
Uninj	Eosinophils	16	%
Uninj	Segmented neutrophils	18	%
Uninj	Lymphocytes	59	%
Uninj	Monocytes	7	%
Uninj	Basophils (absolute)	0	/ul
Uninj	Eosinophils (absolute)	223	/ul
Uninj	Segmented neutrophils (abs)	263	/ul
Uninj	Lymphocytes (absolute)	848	/ul
Uninj	Monocytes (absolute)	96	/ul
Uninj	Polychromasia	0	k.A.
Uninj	Reticulocytes (relative)	3.40	%
Uninj	Reticulocytes (absolute)	303600	/ul
P Bcl-2	CBC (smear review)
P Bcl-2	CBC mouse
P Bcl-2	Small Blood Count - Bioresearch
P Bcl-2	Leukocytes	2.4	G/l
P Bcl-2	Erythrocytes	10.0	T/l
P Bcl-2	Haemoglobin concentration	13.8	g/dl
P Bcl-2	Packed cell volume (PCV)	42.8	%
P Bcl-2	MCV	43.0	fl
P Bcl-2	MCH	13.9	pg
P Bcl-2	MCHC	32.2	g/dl
P Bcl-2	Thrombocytes	1621	G/l
P Bcl-2	Differential blood count - Bioresearch
P Bcl-2	Basophils	0	%
P Bcl-2	Eosinophils	3	%
P Bcl-2	Band neutrophils	0	%
P Bcl-2	Segmented neutrophils	17	%
P Bcl-2	Lymphocytes	78	%
P Bcl-2	Monocytes	2	%
P Bcl-2	Basophils (absolute)	0	/ul
P Bcl-2	Eosinophils (absolute)	71	/ul
P Bcl-2	Band neutrophils (absolute)	0	/ul
P Bcl-2	Segmented neutrophils (abs)	405	/ul
P Bcl-2	Lymphocytes (absolute)	1856	/ul
P Bcl-2	Monocytes (absolute)	48	/ul
P Bcl-2	Polychromasia	0	k.A.
P Bcl-2	Reticulocytes (relative)	4.08	%
P Bcl-2	Reticulocytes (absolute)	406000	/ul
P Bcl-2	CBC (smear review)
P Bcl-2	CBC mouse
P Bcl-2	Small Blood Count - Bioresearch
P Bcl-2	Leukocytes	0.4	G/l
P Bcl-2	Erythrocytes	7.3	T/l
P Bcl-2	Haemoglobin concentration	12.3	g/dl
P Bcl-2	Packed cell volume (PCV)	35.2	%
P Bcl-2	MCV	48.1	fl
P Bcl-2	MCH	16.8	pg
P Bcl-2	MCHC	34.9	g/dl
P Bcl-2	Thrombocytes	195	G/l
P Bcl-2	Differential blood count - Bioresearch
P Bcl-2	Basophils	0	%
P Bcl-2	Eosinophils	5	%
P Bcl-2	Segmented neutrophils	40	%
P Bcl-2	Lymphocytes	50	%
P Bcl-2	Monocytes	5	%
P Bcl-2	Basophils (absolute)	0	/ul
P Bcl-2	Eosinophils (absolute)	22	/ul
P Bcl-2	Segmented neutrophils (abs)	172	/ul
P Bcl-2	Lymphocytes (absolute)	215	/ul
P Bcl-2	Monocytes (absolute)	22	/ul
P Bcl-2	Polychromasia	0	k.A.
P Bcl-2	Reticulocytes (relative)	10.03	%
P Bcl-2	Reticulocytes (absolute)	734200	/ul
P Bcl-2	CBC (smear review)
P Bcl-2	CBC mouse
P Bcl-2	Small Blood Count - Bioresearch
P Bcl-2	Leukocytes	1.3	G/l
P Bcl-2	Erythrocytes	9.8	T/l
P Bcl-2	Haemoglobin concentration	13.9	g/dl
P Bcl-2	Packed cell volume (PCV)	41.2	%
P Bcl-2	MCV	42.2	fl
P Bcl-2	MCH	14.2	pg
P Bcl-2	MCHC	33.7	g/dl
P Bcl-2	Thrombocytes	356	G/l
P Bcl-2	Differential blood count - Bioresearch
P Bcl-2	Basophils	0	%
P Bcl-2	Eosinophils	10	%
P Bcl-2	Segmented neutrophils	21	%
P Bcl-2	Lymphocytes	61	%
P Bcl-2	Monocytes	9	%
P Bcl-2	Basophils (absolute)	0	/ul
P Bcl-2	Eosinophils (absolute)	133	/ul
P Bcl-2	Segmented neutrophils (abs)	276	/ul
P Bcl-2	Lymphocytes (absolute)	799	/ul
P Bcl-2	Monocytes (absolute)	112	/ul
P Bcl-2	Polychromasia	0	k.A.
P Bcl-2	Reticulocytes (relative)	3.09	%
P Bcl-2	Reticulocytes (absolute)	301600	/ul
P Bcl-2	CBC (smear review)
P Bcl-2	CBC mouse
P Bcl-2	Small Blood Count - Bioresearch
P Bcl-2	Leukocytes	0.2	G/l
P Bcl-2	Erythrocytes	9.6	T/l
P Bcl-2	Haemoglobin concentration	13.6	g/dl
P Bcl-2	Packed cell volume (PCV)	40.4	%
P Bcl-2	MCV	42.1	fl
P Bcl-2	MCH	14.2	pg
P Bcl-2	MCHC	33.7	g/dl
P Bcl-2	Thrombocytes	777	G/l
P Bcl-2	Differential blood count - Bioresearch
P Bcl-2	Basophils	0	%
P Bcl-2	Eosinophils	2	%
P Bcl-2	Band neutrophils	0	%
P Bcl-2	Segmented neutrophils	11	%
P Bcl-2	Lymphocytes	85	%
P Bcl-2	Monocytes	2	%
P Bcl-2	Basophils (absolute)	0	/ul
P Bcl-2	Eosinophils (absolute)	4	/ul
P Bcl-2	Band neutrophils (absolute)	0	/ul
P Bcl-2	Segmented neutrophils (abs)	24	/ul
P Bcl-2	Lymphocytes (absolute)	187	/ul
P Bcl-2	Monocytes (absolute)	4	/ul
P Bcl-2	Atypical cells	0	%
P Bcl-2	Polychromasia	0	k.A.
P Bcl-2	Reticulocytes (relative)	3.10	%
P Bcl-2	Reticulocytes (absolute)	297600	/ul
P Bcl-2	CBC (smear review)
P Bcl-2	CBC mouse
P Bcl-2	Small Blood Count - Bioresearch
P Bcl-2	Leukocytes	1.3	G/l
P Bcl-2	Erythrocytes	9.6	T/l
P Bcl-2	Haemoglobin concentration	14.1	g/dl
P Bcl-2	Packed cell volume (PCV)	41.9	%
P Bcl-2	MCV	43.8	fl
P Bcl-2	MCH	14.7	pg
P Bcl-2	MCHC	33.7	g/dl
P Bcl-2	Thrombocytes	1326	G/l
P Bcl-2	Differential blood count - Bioresearch
P Bcl-2	Basophils	0	%
P Bcl-2	Eosinophils	3	%
P Bcl-2	Segmented neutrophils	17	%
P Bcl-2	Lymphocytes	77	%
P Bcl-2	Monocytes	4	%
P Bcl-2	Basophils (absolute)	0	/ul
P Bcl-2	Eosinophils (absolute)	40	/ul
P Bcl-2	Segmented neutrophils (abs)	219	/ul
P Bcl-2	Lymphocytes (absolute)	1020	/ul
P Bcl-2	Monocytes (absolute)	51	/ul
P Bcl-2	Polychromasia	0	k.A.
P Bcl-2	Reticulocytes (relative)	3.31	%
P Bcl-2	Reticulocytes (absolute)	316800	/ul
P Bcl-xL	CBC (smear review)
P Bcl-xL	CBC mouse
P Bcl-xL	Small Blood Count - Bioresearch
P Bcl-xL	Leukocytes	0.3	G/l
P Bcl-xL	Erythrocytes	10.0	T/l
P Bcl-xL	Haemoglobin concentration	14.6	g/dl
P Bcl-xL	Packed cell volume (PCV)	42.6	%
P Bcl-xL	MCV	42.8	fl
P Bcl-xL	MCH	14.7	pg
P Bcl-xL	MCHC	34.3	g/dl
P Bcl-xL	Thrombocytes	666	G/l
P Bcl-xL	Differential blood count - Bioresearch
P Bcl-xL	Basophils	0	%
P Bcl-xL	Eosinophils	11	%
P Bcl-xL	Segmented neutrophils	36	%
P Bcl-xL	Lymphocytes	46	%
P Bcl-xL	Monocytes	7	%
P Bcl-xL	Basophils (absolute)	0	/ul
P Bcl-xL	Eosinophils (absolute)	30	/ul
P Bcl-xL	Segmented neutrophils (abs)	100	/ul
P Bcl-xL	Lymphocytes (absolute)	130	/ul
P Bcl-xL	Monocytes (absolute)	20	/ul
P Bcl-xL	Polychromasia	0	k.A.
P Bcl-xL	Reticulocytes (relative)	3.33	%
P Bcl-xL	Reticulocytes (absolute)	331700	/ul
P Bcl-xL	CBC (smear review)
P Bcl-xL	CBC mouse
P Bcl-xL	Small Blood Count - Bioresearch
P Bcl-xL	Leukocytes	1.3	G/l
P Bcl-xL	Erythrocytes	9.8	T/l
P Bcl-xL	Haemoglobin concentration	14.0	g/dl
P Bcl-xL	Packed cell volume (PCV)	41.7	%
P Bcl-xL	MCV	42.5	fl
P Bcl-xL	MCH	14.3	pg
P Bcl-xL	MCHC	33.6	g/dl
P Bcl-xL	Thrombocytes	359	G/l
P Bcl-xL	Differential blood count - Bioresearch
P Bcl-xL	Basophils	0	%
P Bcl-xL	Eosinophils	5	%
P Bcl-xL	Band neutrophils	0	%
P Bcl-xL	Segmented neutrophils	9	%
P Bcl-xL	Lymphocytes	85	%
P Bcl-xL	Monocytes	1	%
P Bcl-xL	Basophils (absolute)	0	/ul
P Bcl-xL	Eosinophils (absolute)	62	/ul
P Bcl-xL	Band neutrophils (absolute)	0	/ul
P Bcl-xL	Segmented neutrophils (abs)	112	/ul
P Bcl-xL	Lymphocytes (absolute)	1062	/ul
P Bcl-xL	Monocytes (absolute)	12	/ul
P Bcl-xL	Polychromasia	0	k.A.
P Bcl-xL	Reticulocytes (relative)	3.82	%
P Bcl-xL	Reticulocytes (absolute)	375100	/ul
P Bcl-xL	CBC (smear review)
P Bcl-xL	CBC mouse
P Bcl-xL	Small Blood Count - Bioresearch
P Bcl-xL	Leukocytes	0.7	G/l
P Bcl-xL	Erythrocytes	8.9	T/l
P Bcl-xL	Haemoglobin concentration	12.5	g/dl
P Bcl-xL	Packed cell volume (PCV)	37.5	%
P Bcl-xL	MCV	42.1	fl
P Bcl-xL	MCH	14.0	pg
P Bcl-xL	MCHC	33.3	g/dl
P Bcl-xL	Thrombocytes	1531	G/l
P Bcl-xL	Differential blood count - Bioresearch
P Bcl-xL	Basophils	0	%
P Bcl-xL	Eosinophils	3	%
P Bcl-xL	Segmented neutrophils	23	%
P Bcl-xL	Lymphocytes	67	%
P Bcl-xL	Monocytes	8	%
P Bcl-xL	Basophils (absolute)	0	/ul
P Bcl-xL	Eosinophils (absolute)	20	/ul
P Bcl-xL	Segmented neutrophils (abs)	150	/ul
P Bcl-xL	Lymphocytes (absolute)	440	/ul
P Bcl-xL	Monocytes (absolute)	50	/ul
P Bcl-xL	Polychromasia	0	k.A.
P Bcl-xL	Reticulocytes (relative)	2.69	%
P Bcl-xL	Reticulocytes (absolute)	239700	/ul
P Bcl-xL	CBC (smear review)
P Bcl-xL	CBC mouse
P Bcl-xL	Small Blood Count - Bioresearch
P Bcl-xL	Leukocytes	0.9	G/l
P Bcl-xL	Erythrocytes	9.6	T/l
P Bcl-xL	Haemoglobin concentration	14.0	g/dl
P Bcl-xL	Packed cell volume (PCV)	41.0	%
P Bcl-xL	MCV	42.9	fl
P Bcl-xL	MCH	14.7	pg
P Bcl-xL	MCHC	34.1	g/dl
P Bcl-xL	Thrombocytes	629	G/l
P Bcl-xL	Differential blood count - Bioresearch
P Bcl-xL	Basophils	1	%
P Bcl-xL	Eosinophils	17	%
P Bcl-xL	Segmented neutrophils	18	%
P Bcl-xL	Lymphocytes	61	%
P Bcl-xL	Monocytes	3	%
P Bcl-xL	Basophils (absolute)	9	/ul
P Bcl-xL	Eosinophils (absolute)	150	/ul
P Bcl-xL	Segmented neutrophils (abs)	159	/ul
P Bcl-xL	Lymphocytes (absolute)	540	/ul
P Bcl-xL	Monocytes (absolute)	30	/ul
P Bcl-xL	Polychromasia	0	k.A.
P Bcl-xL	Reticulocytes (relative)	3.53	%
P Bcl-xL	Reticulocytes (absolute)	337100	/ul
P Bcl-xL	CBC (smear review)
P Bcl-xL	CBC mouse
P Bcl-xL	Small Blood Count - Bioresearch
P Bcl-xL	Leukocytes	0.6	G/l
P Bcl-xL	Erythrocytes	10.0	T/l
P Bcl-xL	Haemoglobin concentration	14.3	g/dl
P Bcl-xL	Packed cell volume (PCV)	42.0	%
P Bcl-xL	MCV	41.9	fl
P Bcl-xL	MCH	14.3	pg
P Bcl-xL	MCHC	34.0	g/dl
P Bcl-xL	Thrombocytes	862	G/l
P Bcl-xL	Differential blood count - Bioresearch
P Bcl-xL	Basophils	0	%
P Bcl-xL	Eosinophils	13	%
P Bcl-xL	Segmented neutrophils	17	%
P Bcl-xL	Lymphocytes	68	%
P Bcl-xL	Monocytes	2	%
P Bcl-xL	Basophils (absolute)	0	/ul
P Bcl-xL	Eosinophils (absolute)	84	/ul
P Bcl-xL	Segmented neutrophils (abs)	105	/ul
P Bcl-xL	Lymphocytes (absolute)	430	/ul
P Bcl-xL	Monocytes (absolute)	11	/ul
P Bcl-xL	Polychromasia	0	k.A.
P Bcl-xL	Reticulocytes (relative)	4.72	%
P Bcl-xL	Reticulocytes (absolute)	473400	/ul
P Bcl-xL	CBC (smear review)
P Bcl-xL	CBC mouse
P Bcl-xL	Small Blood Count - Bioresearch
P Bcl-xL	Leukocytes	1.6	G/l
P Bcl-xL	Erythrocytes	9.4	T/l
P Bcl-xL	Haemoglobin concentration	13.3	g/dl
P Bcl-xL	Packed cell volume (PCV)	39.8	%
P Bcl-xL	MCV	42.4	fl
P Bcl-xL	MCH	14.2	pg
P Bcl-xL	MCHC	33.4	g/dl
P Bcl-xL	Thrombocytes	927	G/l
P Bcl-xL	Differential blood count - Bioresearch
P Bcl-xL	Basophils	0	%
P Bcl-xL	Eosinophils	7	%
P Bcl-xL	Segmented neutrophils	14	%
P Bcl-xL	Lymphocytes	75	%
P Bcl-xL	Monocytes	4	%
P Bcl-xL	Basophils (absolute)	0	/ul
P Bcl-xL	Eosinophils (absolute)	112	/ul
P Bcl-xL	Segmented neutrophils (abs)	222	/ul
P Bcl-xL	Lymphocytes (absolute)	1215	/ul
P Bcl-xL	Monocytes (absolute)	71	/ul
P Bcl-xL	Polychromasia	0	k.A.
P Bcl-xL	Reticulocytes (relative)	3.59	%
P Bcl-xL	Reticulocytes (absolute)	336700	/ul
Ctr	CBC (smear review)
Ctr	CBC mouse
Ctr	Small Blood Count - Bioresearch
Ctr	Leukocytes	2.2	G/l
Ctr	Erythrocytes	7.8	T/l
Ctr	Haemoglobin concentration	11.8	g/dl
Ctr	Packed cell volume (PCV)	33.3	%
Ctr	MCV	42.5	fl
Ctr	MCH	15.1	pg
Ctr	MCHC	35.4	g/dl
Ctr	Thrombocytes	551	G/l
Ctr	Differential blood count - Bioresearch
Ctr	Basophils	0	%
Ctr	Eosinophils	15	%
Ctr	Segmented neutrophils	25	%
Ctr	Lymphocytes	52	%
Ctr	Monocytes	7	%
Ctr	Basophils (absolute)	0	/ul
Ctr	Eosinophils (absolute)	343	/ul
Ctr	Segmented neutrophils (abs)	549	/ul
Ctr	Lymphocytes (absolute)	1166	/ul
Ctr	Monocytes (absolute)	161	/ul
Ctr	Polychromasia	+
Ctr	Reticulocytes (relative)	3.26	%
Ctr	Reticulocytes (absolute)	255600	/ul
Ctr	CBC (smear review)
Ctr	CBC mouse
Ctr	Small Blood Count - Bioresearch
Ctr	Leukocytes	1.2	G/l
Ctr	Erythrocytes	8.4	T/l
Ctr	Haemoglobin concentration	12.7	g/dl
Ctr	Packed cell volume (PCV)	36.2	%
Ctr	MCV	42.9	fl
Ctr	MCH	15.1	pg
Ctr	MCHC	35.1	g/dl
Ctr	Thrombocytes	730	G/l
Ctr	Differential blood count - Bioresearch
Ctr	Basophils	0	%
Ctr	Eosinophils	2	%
Ctr	Segmented neutrophils	29	%
Ctr	Lymphocytes	65	%
Ctr	Monocytes	4	%
Ctr	Basophils (absolute)	0	/ul
Ctr	Eosinophils (absolute)	24	/ul
Ctr	Segmented neutrophils (abs)	340	/ul
Ctr	Lymphocytes (absolute)	777	/ul
Ctr	Monocytes (absolute)	49	/ul
Ctr	Polychromasia	0	k.A.
Ctr	Reticulocytes (relative)	4.01	%
Ctr	Reticulocytes (absolute)	338000	/ul
Ctr	CBC (smear review)
Ctr	CBC mouse
Ctr	Small Blood Count - Bioresearch
Ctr	Leukocytes	4.4	G/l
Ctr	Erythrocytes	8.5	T/l
Ctr	Haemoglobin concentration	12.3	g/dl
Ctr	Packed cell volume (PCV)	36.1	%
Ctr	MCV	42.5	fl
Ctr	MCH	14.5	pg
Ctr	MCHC	34.1	g/dl
Ctr	Thrombocytes	1119	G/l
Ctr	Differential blood count - Bioresearch
Ctr	Basophils	0	%
Ctr	Eosinophils	4	%
Ctr	Segmented neutrophils	10	%
Ctr	Lymphocytes	78	%
Ctr	Monocytes	7	%
Ctr	Basophils (absolute)	0	/ul
Ctr	Eosinophils (absolute)	182	/ul
Ctr	Segmented neutrophils (abs)	456	/ul
Ctr	Lymphocytes (absolute)	3442	/ul
Ctr	Monocytes (absolute)	328	/ul
Ctr	Polychromasia	0	k.A.
Ctr	Reticulocytes (relative)	3.76	%
Ctr	Reticulocytes (absolute)	319600	/ul
Ctr	CBC (smear review)
Ctr	CBC mouse
Ctr	Small Blood Count - Bioresearch
Ctr	Leukocytes	1.7	G/l
Ctr	Erythrocytes	8.4	T/l
Ctr	Haemoglobin concentration	12.6	g/dl
Ctr	Packed cell volume (PCV)	34.9	%
Ctr	MCV	41.5	fl
Ctr	MCH	15.0	pg
Ctr	MCHC	36.1	g/dl
Ctr	Thrombocytes	667	G/l
Ctr	Differential blood count - Bioresearch
Ctr	Basophils	0	%
Ctr	Eosinophils	4	%
Ctr	Band neutrophils	0	%
Ctr	Segmented neutrophils	7	%
Ctr	Lymphocytes	85	%
Ctr	Monocytes	4	%
Ctr	Basophils (absolute)	0	/ul
Ctr	Eosinophils (absolute)	69	/ul
Ctr	Band neutrophils (absolute)	0	/ul
Ctr	Segmented neutrophils (abs)	120	/ul
Ctr	Lymphocytes (absolute)	1462	/ul
Ctr	Monocytes (absolute)	69	/ul
Ctr	Atypical cells	0	%
Ctr	Polychromasia	+
Ctr	Reticulocytes (relative)	3.73	%
Ctr	Reticulocytes (absolute)	313300	/ul
Ctr	CBC (smear review)
Ctr	CBC mouse
Ctr	Small Blood Count - Bioresearch
Ctr	Leukocytes	0.8	G/l
Ctr	Erythrocytes	8.9	T/l
Ctr	Haemoglobin concentration	13.0	g/dl
Ctr	Packed cell volume (PCV)	37.7	%
Ctr	MCV	42.4	fl
Ctr	MCH	14.6	pg
Ctr	MCHC	34.5	g/dl
Ctr	Thrombocytes	1006	G/l
Ctr	Differential blood count - Bioresearch
Ctr	Basophils	0	%
Ctr	Eosinophils	6	%
Ctr	Segmented neutrophils	25	%
Ctr	Lymphocytes	65	%
Ctr	Monocytes	4	%
Ctr	Basophils (absolute)	0	/ul
Ctr	Eosinophils (absolute)	52	/ul
Ctr	Segmented neutrophils (abs)	210	/ul
Ctr	Lymphocytes (absolute)	536	/ul
Ctr	Monocytes (absolute)	32	/ul
Ctr	Polychromasia	0	k.A.
Ctr	Reticulocytes (relative)	3.88	%
Ctr	Reticulocytes (absolute)	344900	/ul
Ctr	CBC (smear review)
Ctr	CBC mouse
Ctr	Small Blood Count - Bioresearch
Ctr	Leukocytes	0.5	G/l
Ctr	Erythrocytes	8.7	T/l
Ctr	Haemoglobin concentration	11.8	g/dl
Ctr	Packed cell volume (PCV)	36.5	%
Ctr	MCV	41.8	fl
Ctr	MCH	13.5	pg
Ctr	MCHC	32.3	g/dl
Ctr	Thrombocytes	1293	G/l
Ctr	Differential blood count - Bioresearch
Ctr	Basophils	0	%
Ctr	Eosinophils	13	%
Ctr	Segmented neutrophils	24	%
Ctr	Lymphocytes	54	%
Ctr	Monocytes	9	%
Ctr	Basophils (absolute)	0	/ul
Ctr	Eosinophils (absolute)	60	/ul
Ctr	Segmented neutrophils (abs)	110	/ul
Ctr	Lymphocytes (absolute)	250	/ul
Ctr	Monocytes (absolute)	40	/ul
Ctr	Polychromasia	+
Ctr	Reticulocytes (relative)	4.75	%
Ctr	Reticulocytes (absolute)	413700	/ul
Veh2	CBC (smear review)
Veh2	CBC mouse
Veh2	Small Blood Count - Bioresearch
Veh2	Leukocytes	1.7	G/l
Veh2	Erythrocytes	8.6	T/l
Veh2	Haemoglobin concentration	12.5	g/dl
Veh2	Packed cell volume (PCV)	36.4	%
Veh2	MCV	42.6	fl
Veh2	MCH	14.6	pg
Veh2	MCHC	34.3	g/dl
Veh2	Thrombocytes	1009	G/l
Veh2	Differential blood count - Bioresearch
Veh2	Basophils	0	%
Veh2	Eosinophils	2	%
Veh2	Segmented neutrophils	13	%
Veh2	Lymphocytes	78	%
Veh2	Monocytes	8	%
Veh2	Basophils (absolute)	0	/ul
Veh2	Eosinophils (absolute)	33	/ul
Veh2	Segmented neutrophils (abs)	224	/ul
Veh2	Lymphocytes (absolute)	1335	/ul
Veh2	Monocytes (absolute)	129	/ul
Veh2	Polychromasia	0	k.A.
Veh2	Reticulocytes (relative)	4.47	%
Veh2	Reticulocytes (absolute)	382200	/ul
Veh2	CBC (smear review)
Veh2	CBC mouse
Veh2	Small Blood Count - Bioresearch
Veh2	Leukocytes	1.4	G/l
Veh2	Erythrocytes	8.7	T/l
Veh2	Haemoglobin concentration	12.6	g/dl
Veh2	Packed cell volume (PCV)	37.0	%
Veh2	MCV	42.8	fl
Veh2	MCH	14.6	pg
Veh2	MCHC	34.1	g/dl
Veh2	Thrombocytes	970	G/l
Veh2	Differential blood count - Bioresearch
Veh2	Basophils	0	%
Veh2	Eosinophils	15	%
Veh2	Segmented neutrophils	17	%
Veh2	Lymphocytes	64	%
Veh2	Monocytes	4	%
Veh2	Basophils (absolute)	0	/ul
Veh2	Eosinophils (absolute)	220	/ul
Veh2	Segmented neutrophils (abs)	249	/ul
Veh2	Lymphocytes (absolute)	920	/ul
Veh2	Monocytes (absolute)	50	/ul
Veh2	Polychromasia	+
Veh2	Reticulocytes (relative)	3.76	%
Veh2	Reticulocytes (absolute)	325200	/ul
Veh2	CBC (smear review)
Veh2	CBC mouse
Veh2	Small Blood Count - Bioresearch
Veh2	Leukocytes	1.1	G/l
Veh2	Erythrocytes	8.3	T/l
Veh2	Haemoglobin concentration	12.1	g/dl
Veh2	Packed cell volume (PCV)	35.2	%
Veh2	MCV	42.4	fl
Veh2	MCH	14.6	pg
Veh2	MCHC	34.4	g/dl
Veh2	Thrombocytes	846	G/l
Veh2	Differential blood count - Bioresearch
Veh2	Basophils	0	%
Veh2	Eosinophils	23	%
Veh2	Segmented neutrophils	19	%
Veh2	Lymphocytes	47	%
Veh2	Monocytes	11	%
Veh2	Basophils (absolute)	0	/ul
Veh2	Eosinophils (absolute)	254	/ul
Veh2	Segmented neutrophils (abs)	206	/ul
Veh2	Lymphocytes (absolute)	509	/ul
Veh2	Monocytes (absolute)	121	/ul
Veh2	Polychromasia	0	k.A.
Veh2	Reticulocytes (relative)	3.52	%
Veh2	Reticulocytes (absolute)	292200	/ul
Veh2	CBC (smear review)
Veh2	CBC mouse
Veh2	Small Blood Count - Bioresearch
Veh2	Leukocytes	0.9	G/l
Veh2	Erythrocytes	8.6	T/l
Veh2	Haemoglobin concentration	12.7	g/dl
Veh2	Packed cell volume (PCV)	37.0	%
Veh2	MCV	43.0	fl
Veh2	MCH	14.8	pg
Veh2	MCHC	34.3	g/dl
Veh2	Thrombocytes	825	G/l
Veh2	Differential blood count - Bioresearch
Veh2	Basophils	0	%
Veh2	Eosinophils	2	%
Veh2	Band neutrophils	0	%
Veh2	Segmented neutrophils	17	%
Veh2	Lymphocytes	80	%
Veh2	Monocytes	1	%
Veh2	Basophils (absolute)	0	/ul
Veh2	Eosinophils (absolute)	17	/ul
Veh2	Band neutrophils (absolute)	0	/ul
Veh2	Segmented neutrophils (abs)	144	/ul
Veh2	Lymphocytes (absolute)	680	/ul
Veh2	Monocytes (absolute)	8	/ul
Veh2	Polychromasia	+
Veh2	Reticulocytes (relative)	3.66	%
Veh2	Reticulocytes (absolute)	314800	/ul
Veh2	CBC (smear review)
Veh2	CBC mouse
Veh2	Small Blood Count - Bioresearch
Veh2	Leukocytes	0.4	G/l
Veh2	Erythrocytes	8.7	T/l
Veh2	Haemoglobin concentration	13.0	g/dl
Veh2	Packed cell volume (PCV)	37.2	%
Veh2	MCV	42.6	fl
Veh2	MCH	14.9	pg
Veh2	MCHC	34.9	g/dl
Veh2	Thrombocytes	1106	G/l
Veh2	Differential blood count - Bioresearch
Veh2	Basophils	0	%
Veh2	Eosinophils	7	%
Veh2	Segmented neutrophils	32	%
Veh2	Lymphocytes	58	%
Veh2	Monocytes	3	%
Veh2	Basophils (absolute)	0	/ul
Veh2	Eosinophils (absolute)	24	/ul
Veh2	Segmented neutrophils (abs)	119	/ul
Veh2	Lymphocytes (absolute)	215	/ul
Veh2	Monocytes (absolute)	12	/ul
Veh2	Polychromasia	0	k.A.
Veh2	Reticulocytes (relative)	3.24	%
Veh2	Reticulocytes (absolute)	293000	/ul
Veh2	CBC (smear review)
Veh2	CBC mouse
Veh2	Small Blood Count - Bioresearch
Veh2	Leukocytes	1.4	G/l
Veh2	Erythrocytes	9.0	T/l
Veh2	Haemoglobin concentration	13.6	g/dl
Veh2	Packed cell volume (PCV)	38.8	%
Veh2	MCV	43.2	fl
Veh2	MCH	15.1	pg
Veh2	MCHC	35.1	g/dl
Veh2	Thrombocytes	1237	G/l
Veh2	Differential blood count - Bioresearch
Veh2	Basophils	0	%
Veh2	Eosinophils	7	%
Veh2	Segmented neutrophils	32	%
Veh2	Lymphocytes	57	%
Veh2	Monocytes	4	%
Veh2	Basophils (absolute)	0	/ul
Veh2	Eosinophils (absolute)	89	/ul
Veh2	Segmented neutrophils (abs)	431	/ul
Veh2	Lymphocytes (absolute)	775	/ul
Veh2	Monocytes (absolute)	55	/ul
Veh2	Polychromasia	+g
Veh2	Reticulocytes (relative)	3.73	%
Veh2	Reticulocytes (absolute)	335300	/ul

[truncated: 5 more sheets: Fig. 5f, Fig. 5g, Supp. Fig. 5j, Supp. Fig. 5k, Supp. Fig. 5l]
